# Supplementary material for: Comparative Analysis of CT and MRI Combined with RNA Sequencing for Radiogenomic Staging of Bladder Cancer
Source: Int J Mol Sci. 2025 Sep 30;26(19):9570. doi: 10.3390/ijms26199570 (PMC12524899; doi:10.3390/ijms26199570)
Supplement: Supplementary file 1 [file ijms-26-09570-s001.zip]

Archive with 7 entries (7 files):
- Table S1_RNA_stage.xlsx
- Table S2_Enrich.xlsx
- Table S3_MRI_stage.xlsx
- Table S4_CT_stage.xlsx
- Table S5_CCA.xlsx
- Table S6_LR_Testing.xlsx
- Table S7_RNA_QC.xlsx
