# Supplementary material for: Comparative Analysis of CT and MRI Combined with RNA Sequencing for Radiogenomic Staging of Bladder Cancer
Source: Int J Mol Sci. 2025 Sep 30;26(19):9570. doi: 10.3390/ijms26199570 (PMC12524899; doi:10.3390/ijms26199570)
Supplement: Supplementary file 1 [file ijms-26-09570-s001.zip › Table S1_RNA_stage.xlsx]

## Sheet: geneexp
	logFC	AveExpr	t	P.Value	adj.P.Val	B
BRD8	5.65616	4.75068	5.96177	1.08101e-06	0.00833384	4.94233
TAF7	5.17718	5.05014	5.73812	2.08946e-06	0.00833384	4.40261
AMZ1	-5.38531	0.975549	-5.59619	3.17672e-06	0.00833384	4.05806
ATMIN	4.79165	5.12859	5.52207	3.95404e-06	0.00833384	3.87762
SUPT20HL2	-4.80567	0.824058	-5.4563	4.80197e-06	0.00833384	3.71723
BCL2L2-PABPN1	4.67308	6.23592	5.41636	5.40329e-06	0.00833384	3.61973
UXT	4.68099	4.42686	5.39042	5.83369e-06	0.00833384	3.55635
ACTRT2	-4.46014	0.350212	-5.34479	6.67557e-06	0.00834446	3.44479
OGFR	4.71371	4.24823	5.09073	1.41313e-05	0.0157014	2.82249
CASR	-4.62032	1.15133	-5.03294	1.67553e-05	0.0167553	2.68079
DVL3	4.70201	4.83696	4.97171	2.00667e-05	0.0175936	2.5306
RDH14	4.46765	4.48702	4.95445	2.11123e-05	0.0175936	2.48827
GLRX5	4.55422	4.90672	4.89898	2.48549e-05	0.0190888	2.35221
LIMA1	5.33637	5.11552	4.87431	2.67243e-05	0.0190888	2.29172
SPARC	5.34906	5.61264	4.83162	3.02949e-05	0.019725	2.18707
KRT19	4.55439	7.66214	4.81768	3.15601e-05	0.019725	2.15291
ATP5F1C	5.26761	4.03556	4.71882	4.21723e-05	0.0217491	1.91073
CYB5R1	4.4173	4.35126	4.71835	4.22305e-05	0.0217491	1.90958
CPNE1	4.19581	6.04053	4.70939	4.33542e-05	0.0217491	1.88763
KIF11	4.79268	4.02687	4.69516	4.51977e-05	0.0217491	1.85281
ASCC2	4.23931	4.65478	4.69158	4.56731e-05	0.0217491	1.84406
STRAP	4.68579	5.23314	4.65266	5.1181e-05	0.0220153	1.74883
EIF4EBP3	4.80788	3.58622	4.6438	5.2524e-05	0.0220153	1.72716
STAP2	4.47659	3.75781	4.64176	5.28367e-05	0.0220153	1.72219
RAB7A	4.04978	6.18137	4.62173	5.6022e-05	0.0223996	1.67321
YIPF1	4.48769	3.9513	4.60843	5.82391e-05	0.0223996	1.64073
GRPEL1	4.08868	4.41742	4.55434	6.81924e-05	0.0252565	1.50864
ZNF480	4.22312	3.69614	4.49892	8.0134e-05	0.0282348	1.37348
ZBTB33	4.59559	4.17851	4.47358	8.6261e-05	0.0282348	1.31175
CDKN2AIP	4.39894	4.29932	4.46425	8.86316e-05	0.0282348	1.28903
STOML2	4.40223	4.60354	4.46168	8.92962e-05	0.0282348	1.28277
STK36	4.21	4.48449	4.45499	9.10482e-05	0.0282348	1.26648
ATF4	4.12925	6.67709	4.44704	9.31747e-05	0.0282348	1.24713
H4C3	4.11999	5.8178	4.42012	0.000100743	0.0289484	1.18167
KIAA0753	-4.47142	4.44034	-4.41297	0.000102855	0.0289484	1.16428
TSPAN8	5.45682	2.76849	4.40069	0.000106579	0.0289484	1.13446
DBI	4.18476	6.51127	4.39898	0.000107109	0.0289484	1.1303
SLC38A2	4.22085	6.3864	4.37741	0.000114015	0.030004	1.07791
ZNF554	-5.52902	2.58859	-4.36012	0.000119864	0.030454	1.03596
CSAD	4.01705	4.74243	4.35436	0.000121877	0.030454	1.02198
SLITRK2	-4.43504	0.965319	-4.33512	0.00012885	0.030454	0.975324
DIDO1	3.8155	4.52264	4.32532	0.00013255	0.030454	0.951574
TRAPPC6B	4.89022	4.08643	4.31906	0.00013497	0.030454	0.936397
ARMC1	3.89165	5.40487	4.31723	0.000135683	0.030454	0.931977
GDF15	4.35834	7.15677	4.3132	0.000137273	0.030454	0.922203
PRPSAP1	5.17359	4.60408	4.30616	0.000140088	0.030454	0.905174
PRPF31	4.07003	3.94942	4.27285	0.000154215	0.0315456	0.824567
ZMYM2	3.8409	5.59508	4.27261	0.000154319	0.0315456	0.824005
VEZT	3.91016	4.44701	4.26681	0.000156919	0.0315456	0.809985
TXNIP	3.94128	6.89558	4.26495	0.000157764	0.0315456	0.805478
SEC14L3	-3.53298	0.416971	-4.25815	0.000160882	0.0315456	0.789054
OST4	3.66569	6.03078	4.24687	0.000166191	0.0319599	0.76181
COMMD6	3.87856	5.13295	4.23242	0.000173247	0.0326882	0.726917
CDK2AP2	3.88198	5.09174	4.20266	0.000188714	0.0341388	0.655152
SC5D	4.20117	5.11196	4.20191	0.00018912	0.0341388	0.653346
RHD	-3.55709	0.418058	-4.19815	0.000191177	0.0341388	0.644267
CES1	-4.85395	3.09315	-4.18658	0.000197627	0.0346714	0.616416
DERPC	4.16156	5.39313	4.15098	0.000218859	0.0374109	0.530761
UBE2N	4.84015	4.60997	4.14802	0.000220724	0.0374109	0.523637
EREG	-4.51897	2.22664	-4.12877	0.000233222	0.0378436	0.477402
INPPL1	4.07784	5.44838	4.12455	0.000236055	0.0378436	0.467267
SIX2	-3.92179	0.918469	-4.12179	0.000237926	0.0378436	0.46064
TNFRSF21	4.27262	6.09726	4.12107	0.000238415	0.0378436	0.458916
DNAJC8	3.6313	4.98992	4.10469	0.00024984	0.0390376	0.419618
CCDC22	4.4853	3.55848	4.07792	0.000269681	0.0410986	0.355463
UFC1	3.77012	6.28844	4.07068	0.000275303	0.0410986	0.338142
MTPN	3.81492	6.17939	4.07061	0.000275361	0.0410986	0.337966
ZC2HC1A	4.00287	5.29257	4.05878	0.000284797	0.0418819	0.309676
RSPH10B2	-3.65533	0.566107	-4.0487	0.000293095	0.0424776	0.285564
DDX18	3.63434	5.56416	4.02896	0.000310023	0.044289	0.238423
COL7A1	-4.29077	4.44127	-4.01086	0.000326393	0.0459709	0.195222
PTPMT1	4.99548	3.76617	3.99573	0.000340715	0.0466827	0.159167
KCNG4	-3.40525	0.566215	-3.99566	0.000340784	0.0466827	0.158998
GTF2I	3.6745	6.89018	3.97374	0.000362644	0.0479319	0.1068
SHC3	-5.17518	2.15287	-3.97216	0.000364268	0.0479319	0.103048
CFAP157	-3.81824	0.771791	-3.97214	0.000364282	0.0479319	0.103015
SNAPC3	3.70813	4.4018	3.96318	0.000373648	0.0483173	0.0817029
RB1CC1	3.42201	5.5076	3.9584	0.000378742	0.0483173	0.070336
VARS2	4.3038	3.81674	3.95181	0.000385869	0.0483173	0.054683
RPL17-C18orf32	3.64765	5.72318	3.9512	0.000386538	0.0483173	0.0532295
TPRKB	4.20944	4.03484	3.93135	0.000408848	0.0496206	0.00612162
CCDC137	4.83409	3.29993	3.92985	0.000410586	0.0496206	0.00255977
CHERP	3.58223	5.30135	3.92093	0.000421065	0.0496206	-0.0185964
CRELD2	3.98213	4.7333	3.92079	0.000421227	0.0496206	-0.0189194
UBA7	4.79126	2.97626	3.91842	0.000424059	0.0496206	-0.024544
GLB1	3.73777	5.33348	3.91619	0.000426737	0.0496206	-0.0298283
MRPS10	3.57663	5.05768	3.8915	0.000457511	0.0525875	-0.0882822
STARD4	-4.79933	2.092	-3.88032	0.000472155	0.053654	-0.114729
PGAM1	4.91142	4.68863	3.87431	0.000480205	0.0539557	-0.12892
RHOB	3.80706	5.01059	3.86778	0.000489107	0.0543452	-0.144338
IER3	3.95989	6.40481	3.85611	0.000505431	0.0544805	-0.171894
RPSA	3.4385	4.57876	3.85554	0.000506238	0.0544805	-0.173232
IFNGR2	4.55657	4.07127	3.8516	0.000511877	0.0544805	-0.18253
SLIRP	4.73733	5.16116	3.85143	0.000512117	0.0544805	-0.182923
CERS2	4.74838	3.95946	3.84748	0.000517842	0.0545097	-0.192254
UFL1	4.44676	4.24377	3.82932	0.000544922	0.0563958	-0.235035
PAQR5	-5.76577	2.6202	-3.82679	0.000548796	0.0563958	-0.240979
MPC1	3.41692	4.73579	3.8209	0.000557941	0.0563958	-0.254849
CHMP4B	3.64416	6.11693	3.82066	0.000558318	0.0563958	-0.255416
PPP2R3C	4.75578	3.38673	3.80863	0.000577455	0.0576352	-0.283698
MAPK12	-4.36747	1.83348	-3.80576	0.000582115	0.0576352	-0.290443
CETN3	3.37499	4.72689	3.79882	0.000593546	0.0578266	-0.306761
PSMB5	3.75872	5.00684	3.79623	0.000597856	0.0578266	-0.312833
COMMD7	3.34075	5.1038	3.79412	0.000601397	0.0578266	-0.317787
ALPK2	-5.53545	2.57391	-3.78757	0.000612524	0.058243	-0.33317
TSN	3.34924	5.62316	3.78128	0.000623386	0.058243	-0.347919
AZIN1	3.60692	5.68154	3.77768	0.000629697	0.058243	-0.356371
USP16	3.48235	5.224	3.77692	0.000631031	0.058243	-0.358147
SRSF7	3.23029	6.73017	3.76904	0.000645072	0.058243	-0.376611
AXL	-4.89761	2.91361	-3.76401	0.00065419	0.058243	-0.388386
TMEM123	3.36233	6.017	3.76043	0.000660765	0.058243	-0.396777
ANP32A	3.25793	4.8815	3.75974	0.000662047	0.058243	-0.398403
XBP1	3.49622	5.75545	3.75885	0.000663679	0.058243	-0.400468
TRIM11	3.62905	5.48147	3.74813	0.000683829	0.058243	-0.42556
GTF2A2	5.21851	4.68256	3.74674	0.000686493	0.058243	-0.428822
HMGCS1	3.97271	5.12542	3.73507	0.000709169	0.058243	-0.456082
TFAM	3.64598	4.61917	3.7345	0.000710307	0.058243	-0.457428
EMC6	3.29193	5.0552	3.73083	0.000717601	0.058243	-0.465998
PKHD1	-4.7653	2.79446	-3.73023	0.000718805	0.058243	-0.467403
PCDHA11	-3.20662	0.678547	-3.72747	0.000724333	0.058243	-0.47383
POLR2I	3.73243	3.89405	3.7269	0.000725496	0.058243	-0.475175
COPG1	3.56224	4.98139	3.72585	0.000727623	0.058243	-0.477631
CPSF6	3.63533	5.49102	3.72181	0.000735848	0.058243	-0.487059
NME6	4.6854	3.31131	3.71549	0.000748878	0.058243	-0.501781
TIA1	3.31587	5.60076	3.71455	0.000750854	0.058243	-0.503991
FABP6	4.34463	2.24106	3.71387	0.000752262	0.058243	-0.505562
RBM22	4.38734	5.31845	3.71321	0.000753659	0.058243	-0.507118
SRSF9	3.68953	5.44808	3.71173	0.000756763	0.058243	-0.510565
CD24	3.98585	7.95587	3.71108	0.000758137	0.058243	-0.512086
DDIT3	5.03596	4.05718	3.71006	0.000760289	0.058243	-0.514464
MPZL3	-4.21906	2.9844	-3.70878	0.000762983	0.058243	-0.51743
TSPAN6	3.92896	5.89279	3.70417	0.000772823	0.0585472	-0.528177
PDP1	3.21528	5.03111	3.69497	0.000792831	0.0596113	-0.549612
RBMX2	4.34348	4.1639	3.66953	0.000850774	0.0619661	-0.608758
UBALD2	3.29836	4.89604	3.66888	0.000852308	0.0619661	-0.610269
HHAT	4.96042	4.27497	3.66838	0.000853495	0.0619661	-0.611436
DMAC2	4.00278	4.0439	3.66297	0.000866374	0.0619661	-0.623992
SEPHS2	3.82637	4.41498	3.66157	0.000869725	0.0619661	-0.627228
ENSA	3.26814	5.25558	3.66124	0.000870538	0.0619661	-0.628012
ST8SIA5	-4.34348	1.10747	-3.65967	0.000874313	0.0619661	-0.63164
RSPO4	-3.85401	0.662425	-3.64904	0.0009004	0.0619661	-0.656287
PRRT4	-3.88833	1.0592	-3.64865	0.000901388	0.0619661	-0.657206
SPARCL1	4.44435	4.50739	3.64755	0.000904128	0.0619661	-0.659751
CLVS1	-3.78625	0.903779	-3.64462	0.000911476	0.0619661	-0.666535
PIK3C2B	3.74225	3.94967	3.64396	0.000913149	0.0619661	-0.668073
WBP11	3.47156	4.8669	3.64258	0.00091663	0.0619661	-0.671262
MMADHC	3.58629	5.35512	3.64255	0.000916712	0.0619661	-0.671337
OBI1	4.49254	4.08065	3.63996	0.000923305	0.0619661	-0.677344
TOMM40L	4.05287	3.35838	3.63971	0.000923921	0.0619661	-0.677903
UBLCP1	3.29237	4.66109	3.63754	0.000929492	0.0619661	-0.682942
EGR3	4.26143	3.24661	3.63009	0.000948816	0.0628355	-0.700189
TNFRSF11B	-4.70051	2.04239	-3.61546	0.000987897	0.0648683	-0.734017
ANXA6	4.03268	4.09474	3.61377	0.000992485	0.0648683	-0.7379
KDM2B	3.74734	5.2487	3.60883	0.00100611	0.0653318	-0.749326
SLFN11	4.29235	3.47459	3.60314	0.00102199	0.06554	-0.762449
CFB	4.28474	5.04027	3.60236	0.00102418	0.06554	-0.764244
TMEM259	4.45522	4.82268	3.59714	0.00103902	0.06554	-0.776295
MAP1LC3C	-2.95957	0.392366	-3.59682	0.00103994	0.06554	-0.777038
BIRC3	4.45909	5.22541	3.59607	0.00104209	0.06554	-0.778765
FLYWCH1	-3.80385	3.6898	-3.58878	0.0010632	0.066425	-0.795573
RMDN3	4.22118	4.84788	3.58665	0.00106944	0.066425	-0.800476
MRPS18B	3.22028	5.4245	3.58362	0.0010784	0.0665679	-0.807464
CSTA	4.62165	4.28475	3.57992	0.00108941	0.0665776	-0.815974
MRFAP1L1	3.17155	5.14096	3.57794	0.00109535	0.0665776	-0.820527
PGLYRP3	-3.59625	0.485228	-3.57689	0.00109853	0.0665776	-0.822958
NUDT1	3.89617	3.4904	3.57267	0.00111131	0.0669466	-0.832648
RBMXL1	3.43073	5.85563	3.56123	0.00114677	0.0680115	-0.858953
YRDC	4.40275	3.27217	3.56001	0.0011506	0.0680115	-0.861752
PPIE	3.41573	4.97752	3.55982	0.00115121	0.0680115	-0.862195
EPGN	-4.30419	1.83404	-3.55825	0.0011562	0.0680115	-0.865812
MIF	3.34223	5.92938	3.53557	0.00123032	0.0712429	-0.917846
MALL	-5.11754	3.89454	-3.53342	0.00123756	0.0712429	-0.922764
MINDY1	4.07899	3.60743	3.53262	0.00124029	0.0712429	-0.924608
ADRA1A	-3.87732	0.645911	-3.53138	0.00124448	0.0712429	-0.927429
PDCD6IP	3.86159	5.0876	3.52972	0.00125017	0.0712429	-0.931249
ABHD13	3.9799	3.64145	3.52863	0.00125388	0.0712429	-0.933727
BSND	-3.24372	0.773984	-3.52254	0.00127494	0.0720305	-0.947675
SNCG	4.14211	4.30925	3.51696	0.00129452	0.0727256	-0.960432
ERP29	3.70704	6.01187	3.51154	0.00131384	0.073399	-0.972836
AKAP12	-3.77788	5.44396	-3.49868	0.00136077	0.0755982	-1.00221
NDUFA1	3.25844	5.43085	3.49412	0.00137779	0.0760107	-1.01261
NDUFA6	4.71806	4.14047	3.49263	0.0013834	0.0760107	-1.01601
TRIM23	4.06063	3.89674	3.48935	0.00139582	0.0762745	-1.0235
UBE2E1	3.12508	5.81518	3.48191	0.00142437	0.0770842	-1.04044
SHISA7	-3.31435	0.602029	-3.48148	0.00142606	0.0770842	-1.04143
RCC2	3.81376	4.05954	3.47666	0.00144489	0.0776825	-1.05241
TUT7	3.65664	4.32338	3.47147	0.00146541	0.0783282	-1.06421
MEN1	3.3368	4.8717	3.46799	0.00147936	0.0783282	-1.07213
WDR41	4.4572	3.67846	3.46773	0.0014804	0.0783282	-1.07272
LGALS3	3.12176	5.58837	3.45828	0.00151892	0.0796354	-1.09421
HPS5	4.07594	3.35253	3.45763	0.0015216	0.0796354	-1.09568
B4GALT1	3.70076	6.52702	3.45584	0.001529	0.0796354	-1.09974
INS-IGF2	-3.91517	0.41754	-3.45059	0.00155095	0.080073	-1.11166
STX12	3.44791	4.25346	3.44993	0.00155372	0.080073	-1.11316
BMP4	3.56299	5.57639	3.44643	0.00156855	0.080073	-1.1211
KDM7A	4.01235	4.39513	3.44607	0.00157009	0.080073	-1.12192
SERPINI1	4.35591	3.1186	3.4432	0.00158238	0.080073	-1.12844
PJA1	3.15188	4.52316	3.44248	0.00158544	0.080073	-1.13006
TUBA4A	5.13296	3.47622	3.43747	0.00160715	0.0802765	-1.14143
PIGA	4.55807	3.09941	3.43698	0.00160926	0.0802765	-1.14253
OTX1	-4.44888	1.68466	-3.436	0.00161356	0.0802765	-1.14476
UNC5B	4.61626	3.71418	3.43362	0.00162398	0.080395	-1.15014
SLC7A6	4.36635	3.20623	3.42833	0.00164745	0.0811553	-1.16214
PSMA6	3.85043	4.76818	3.42306	0.00167111	0.0818201	-1.17406
CNPY3	3.27854	4.95352	3.42169	0.00167731	0.0818201	-1.17716
HTR4	-2.99722	0.586396	-3.41282	0.00171803	0.0833994	-1.19721
ENTPD4	3.87517	4.30659	3.40965	0.00173283	0.0837115	-1.20438
TRIM26	3.14405	4.89405	3.40697	0.00174539	0.0839132	-1.21042
CTLA4	-4.21526	1.33738	-3.40077	0.00177488	0.0845494	-1.22442
OVGP1	-3.51262	1.12748	-3.39929	0.00178202	0.0845494	-1.22778
CLK2	3.10825	5.09352	3.39857	0.00178546	0.0845494	-1.22939
RAB36	-4.38192	2.11582	-3.39712	0.00179245	0.0845494	-1.23265
MZT2B	3.41474	4.89758	3.39527	0.00180146	0.0845756	-1.23684
VPS8	3.56854	4.40544	3.39153	0.00181971	0.0846699	-1.24527
VDR	3.7675	3.14772	3.39139	0.0018204	0.0846699	-1.24559
KCNE1	-3.49886	1.06172	-3.38761	0.00183905	0.0851413	-1.2541
PRRG3	-3.74024	1.14157	-3.37285	0.00191362	0.0879699	-1.28731
PRKCQ	3.87738	2.46954	3.37206	0.00191774	0.0879699	-1.28911
MED8	3.13825	4.49397	3.37018	0.00192743	0.0880106	-1.29332
BACE2	3.31217	4.63289	3.36052	0.00197818	0.0886788	-1.31503
NDST2	-3.54833	1.21454	-3.36048	0.00197838	0.0886788	-1.31511
SMYD5	3.66396	2.93252	3.35917	0.00198539	0.0886788	-1.31806
ATP6V1E1	4.75614	4.80869	3.35685	0.00199779	0.0886788	-1.32326
DOC2A	-3.64013	1.32956	-3.35557	0.00200466	0.0886788	-1.32613
SLC20A1	3.44926	6.92272	3.35537	0.00200575	0.0886788	-1.32658
PSMB4	3.26647	5.01643	3.35489	0.00200835	0.0886788	-1.32767
ZNHIT6	3.02532	5.05259	3.35403	0.00201301	0.0886788	-1.3296
ADRM1	4.28865	3.71313	3.35044	0.00203251	0.0891454	-1.33765
RANBP9	4.00945	3.61225	3.34379	0.0020691	0.0899683	-1.35255
RNF2	3.14595	4.30905	3.34239	0.00207691	0.0899683	-1.3557
ARHGDIB	3.93025	4.26961	3.34214	0.00207827	0.0899683	-1.35624
PIK3R6	-3.38222	0.876628	-3.33392	0.00212459	0.0914197	-1.37465
ARHGAP21	3.11678	5.20266	3.33296	0.00213008	0.0914197	-1.3768
SEMA4D	3.86477	4.11211	3.32164	0.00219565	0.0936343	-1.40211
SLC37A1	3.73387	4.03389	3.32083	0.00220041	0.0936343	-1.40392
DEPP1	4.71102	3.81989	3.31812	0.00221643	0.0939165	-1.40997
TUFM	2.97924	4.99178	3.30703	0.00228313	0.0959615	-1.43471
R3HCC1L	4.01647	2.53305	3.30612	0.00228873	0.0959615	-1.43676
MED24	3.34148	6.37689	3.30331	0.00230597	0.0959615	-1.44302
ABCC8	-3.54438	1.04332	-3.3031	0.00230725	0.0959615	-1.44348
LTB	3.87497	4.57604	3.30206	0.00231365	0.0959615	-1.44579
CENPS	3.82701	3.28823	3.30067	0.00232227	0.0959615	-1.44889
GPCPD1	4.35421	4.90023	3.29388	0.00236478	0.0969805	-1.46403
NCF1	4.49741	2.71096	3.29236	0.00237434	0.0969805	-1.46739
KCTD5	3.67122	3.52287	3.29176	0.0023782	0.0969805	-1.46875
RAP1A	3.96074	5.14878	3.28987	0.00239015	0.0969805	-1.47293
ANKRD30A	-3.68419	0.917595	-3.28905	0.00239542	0.0969805	-1.47477
TXNDC17	3.04379	5.21951	3.28601	0.00241492	0.0973758	-1.48153
ADGRE2	-3.5662	3.18187	-3.28366	0.00243007	0.0975153	-1.48675
GRIN1	-3.3474	0.973425	-3.28159	0.00244352	0.0975153	-1.49135
TMEM254	3.06343	4.53895	3.28036	0.00245156	0.0975153	-1.49409
PRDX6	3.26993	5.48139	3.27947	0.00245739	0.0975153	-1.49607
PCNP	3.11106	5.11177	3.27724	0.00247198	0.0976363	-1.50101
NCBP1	3.3778	4.21292	3.27465	0.00248914	0.0976363	-1.50678
RAB11FIP2	3.27082	4.45436	3.27456	0.00248973	0.0976363	-1.50697
SPTBN5	-3.8774	1.63518	-3.26775	0.00253522	0.0990322	-1.52207
SEPHS1	3.78477	4.66178	3.26138	0.00257857	0.100333	-1.5362
GPX4	3.05417	4.73673	3.25552	0.00261902	0.101512	-1.54918
DNAJC22	-3.73975	1.13589	-3.25242	0.00264067	0.101676	-1.55604
SF3A1	3.85656	5.49435	3.25163	0.00264622	0.101676	-1.55779
RTF2	2.76025	5.24504	3.25056	0.00265374	0.101676	-1.56016
ZHX1-C8orf76	-3.69272	1.32402	-3.2439	0.00270108	0.102758	-1.57489
ISM2	-3.15537	0.942384	-3.2437	0.00270253	0.102758	-1.57534
PCGF2	3.39535	4.39654	3.23261	0.00278313	0.105422	-1.59983
CREBZF	3.3457	6.25929	3.23035	0.0027999	0.105657	-1.60483
SPIN1	3.18089	5.46308	3.22802	0.00281722	0.105911	-1.60997
COQ5	4.07931	3.7533	3.22298	0.00285507	0.106835	-1.62109
EZH1	3.59731	4.62178	3.2219	0.00286319	0.106835	-1.62345
ZNF20	-4.15242	2.1347	-3.21693	0.00290109	0.107449	-1.63441
MYD88	3.67871	4.22532	3.21692	0.00290113	0.107449	-1.63442
YWHAQ	3.2139	6.48752	3.21474	0.0029179	0.107628	-1.63922
FLAD1	3.608	3.73952	3.2135	0.00292748	0.107628	-1.64195
MAP3K10	-3.87704	1.72276	-3.2117	0.00294147	0.107746	-1.64592
ILF2	3.54566	5.67149	3.20465	0.00299676	0.109371	-1.66143
SYPL1	3.20396	5.30804	3.20078	0.00302753	0.110092	-1.66993
PDCD10	3.41298	4.50469	3.19674	0.00305999	0.110648	-1.67881
TRAPPC8	3.49616	3.52233	3.19613	0.00306494	0.110648	-1.68015
POLR2G	3.15843	3.95707	3.19193	0.00309906	0.111477	-1.68937
NCLN	3.67581	3.95898	3.18903	0.00312286	0.111931	-1.69574
RPA2	4.01976	3.25911	3.17466	0.00324325	0.11583	-1.72722
PRXL2B	4.252	3.25909	3.16731	0.0033065	0.117407	-1.74329
AURKAIP1	2.89352	4.72823	3.16681	0.00331088	0.117407	-1.74439
RASSF1	3.23469	5.05105	3.15868	0.00338237	0.119149	-1.76216
FXYD3	3.59898	6.3266	3.15804	0.00338802	0.119149	-1.76355
FAM162A	3.28306	5.56049	3.15519	0.00341343	0.119149	-1.76976
DNAJC30	3.55588	3.93984	3.15511	0.0034142	0.119149	-1.76995
NR2C2	3.46529	5.14694	3.15451	0.00341958	0.119149	-1.77126
KCTD20	3.68364	4.09419	3.15174	0.00344448	0.1196	-1.77729
SLC26A8	-3.53733	1.00648	-3.14134	0.00353972	0.122482	-1.79997
TMEM132E	-3.20293	0.88441	-3.13795	0.00357129	0.123148	-1.80735
LGALS8	3.79066	4.66853	3.13556	0.00359365	0.123493	-1.81254
NR1H2	3.51071	3.01395	3.13382	0.00361006	0.123632	-1.81633
UPP1	-3.35785	2.78146	-3.13197	0.00362762	0.123809	-1.82036
SEMA6C	3.71171	3.17357	3.12737	0.00367153	0.124882	-1.83036
OR51D1	-3.62715	1.05072	-3.12606	0.00368405	0.124883	-1.83319
GET3	3.03578	4.38013	3.12359	0.00370795	0.125269	-1.83856
ATP6V1G1	2.84758	6.86617	3.11809	0.00376163	0.126654	-1.85051
CD2AP	3.12634	5.86001	3.11565	0.00378564	0.126855	-1.85579
GLMN	-3.7835	2.6925	-3.11491	0.00379296	0.126855	-1.8574
SAMD12	3.19445	4.33977	3.11095	0.00383242	0.127327	-1.86599
GPR19	-3.4329	0.825792	-3.11094	0.00383254	0.127327	-1.86602
ALB	-3.44918	1.03853	-3.1072	0.00387002	0.127803	-1.87411
HOXA6	-3.04951	0.70158	-3.10625	0.00387966	0.127803	-1.87617
BCCIP	3.57019	4.30355	3.10425	0.00389997	0.127803	-1.88051
KRT8	3.18069	5.42456	3.1011	0.00393205	0.127803	-1.88731
BRINP3	-3.48399	0.956682	-3.10039	0.0039394	0.127803	-1.88886
RPS7	2.99114	6.98999	3.09947	0.00394879	0.127803	-1.89084
SLC39A10	3.38715	4.08112	3.09917	0.00395191	0.127803	-1.8915
HIBCH	3.90714	4.4429	3.09849	0.00395891	0.127803	-1.89297
OSBPL11	3.46635	3.83841	3.09794	0.00396456	0.127803	-1.89415
HS3ST1	3.25895	4.60051	3.09697	0.00397466	0.127803	-1.89626
NDUFAF8	2.87056	4.64304	3.09218	0.0040245	0.12899	-1.90661
KPRP	-3.29435	0.621545	-3.08953	0.00405239	0.129469	-1.91235
CALM3	2.67731	6.31666	3.088	0.00406855	0.129572	-1.91565
SMARCAL1	-3.84288	2.73577	-3.08414	0.00410954	0.130462	-1.92397
TNFRSF12A	-3.50327	4.40107	-3.08172	0.0041355	0.13087	-1.9292
GTF2B	4.07172	3.16408	3.07807	0.00417486	0.131699	-1.93706
PRRG1	-3.73512	3.5229	-3.06976	0.00426601	0.133681	-1.95499
OXR1	2.89583	6.05006	3.06911	0.00427314	0.133681	-1.95637
ECT2L	-2.93848	0.863934	-3.06758	0.00429012	0.133681	-1.95966
RECQL	2.76746	4.44944	3.06749	0.00429116	0.133681	-1.95986
ERICH1	2.88793	4.42982	3.06181	0.00435479	0.135242	-1.97208
ARL11	-4.12292	1.98306	-3.0588	0.00438894	0.135521	-1.97856
NGF	-3.43612	1.00008	-3.05863	0.00439089	0.135521	-1.97892
MCUB	-3.47926	4.23383	-3.05483	0.00443426	0.13566	-1.98708
UQCC3	-3.7568	3.4286	-3.05284	0.00445719	0.13566	-1.99135
GPR89B	3.60839	4.73407	3.05276	0.00445817	0.13566	-1.99154
SLC6A13	-3.38866	0.716488	-3.05233	0.00446307	0.13566	-1.99245
TAX1BP3	2.92609	4.93449	3.05232	0.00446323	0.13566	-1.99248
CASP7	4.0085	3.53632	3.05004	0.00448962	0.135885	-1.99737
MED22	3.82347	2.71389	3.04709	0.00452403	0.135885	-2.0037
STAC2	-3.3178	0.967402	-3.04519	0.0045463	0.135885	-2.00777
BPNT2	2.82305	5.68344	3.04433	0.00455644	0.135885	-2.00962
ZNF853	-3.59685	1.8766	-3.04327	0.00456898	0.135885	-2.0119
ZNF561	3.8841	3.1839	3.04286	0.00457378	0.135885	-2.01277
FRG1	4.06144	3.74342	3.04274	0.00457526	0.135885	-2.01304
TXNDC5	4.07744	3.51093	3.04239	0.00457933	0.135885	-2.01377
REEP4	3.02188	5.76701	3.03699	0.00464373	0.137388	-2.02535
CD68	3.72166	3.66042	3.0339	0.00468088	0.138079	-2.03196
PWWP2A	3.5963	4.81967	3.03205	0.00470334	0.138333	-2.03592
MARCKSL1	3.03138	4.28227	3.0277	0.00475648	0.138556	-2.04524
TRAP1	3.23757	3.62605	3.02713	0.0047635	0.138556	-2.04646
SERPINB8	-4.39779	2.26038	-3.02699	0.00476521	0.138556	-2.04676
VAX1	-2.7258	0.864766	-3.0269	0.00476633	0.138556	-2.04695
ST14	2.8164	4.5656	3.02537	0.00478514	0.1387	-2.05022
RHOD	-3.21071	1.799	-3.02232	0.00482296	0.139392	-2.05674
NDUFB7	3.10781	3.21588	3.01998	0.00485208	0.139829	-2.06173
FITM2	-4.24909	2.28804	-3.01789	0.00487832	0.140182	-2.0662
MKRN1	2.95196	4.76148	3.01583	0.0049043	0.140333	-2.0706
IGFBP2	3.39665	5.94533	3.01524	0.00491166	0.140333	-2.07184
UROS	3.10988	3.44921	3.01153	0.00495888	0.140706	-2.07976
CABYR	-3.5246	1.33325	-3.01055	0.00497132	0.140706	-2.08184
MUC15	-4.631	2.28659	-3.00979	0.00498106	0.140706	-2.08346
LIPA	3.16489	5.4924	3.0091	0.00498992	0.140706	-2.08493
SAMD4A	-3.9642	3.43624	-3.00782	0.0050064	0.140706	-2.08766
ZNF227	-3.51205	2.03738	-3.00599	0.00503	0.140706	-2.09156
SHFL	3.53845	3.68847	3.0058	0.00503251	0.140706	-2.09197
OS9	2.74695	5.3403	3.00456	0.00504863	0.140706	-2.09462
KDM4C	3.51876	3.30739	3.00396	0.00505641	0.140706	-2.0959
ESRRA	2.75018	4.45876	3.00327	0.0050654	0.140706	-2.09737
KDM4A	2.80163	4.85745	3.00134	0.00509056	0.140717	-2.10147
IGBP1	4.04044	4.33997	3.00108	0.00509397	0.140717	-2.10203
NDST1	2.88493	4.49337	2.99741	0.00514219	0.141439	-2.10983
CCNB2	3.55088	3.33387	2.99599	0.00516096	0.141439	-2.11285
TAT	-2.66602	0.668141	-2.99495	0.00517479	0.141439	-2.11506
DOHH	3.53813	2.76498	2.99481	0.00517668	0.141439	-2.11536
SNRPC	2.76888	5.15211	2.99236	0.0052093	0.141783	-2.12056
PTAR1	3.45838	5.14005	2.98874	0.00525791	0.141783	-2.12825
BNIP2	3.74385	4.75112	2.98867	0.00525886	0.141783	-2.1284
COX5A	3.89197	4.41617	2.98805	0.00526728	0.141783	-2.12973
ARSJ	-3.93587	2.15918	-2.98696	0.0052821	0.141783	-2.13205
PTPN9	3.36356	3.40973	2.98506	0.0053079	0.141783	-2.13609
KLHDC4	3.37524	3.28409	2.98479	0.00531152	0.141783	-2.13665
NEFL	-3.59585	0.932206	-2.98469	0.00531287	0.141783	-2.13686
LGI1	-3.11908	1.18395	-2.9844	0.00531687	0.141783	-2.13748
SLX9	3.75541	2.6571	2.98262	0.00534114	0.141945	-2.14125
EEF2K	3.16848	4.30353	2.98188	0.00535134	0.141945	-2.14283
ARF3	2.59715	6.24837	2.97909	0.00538966	0.142584	-2.14874
NCF4	3.56951	3.18761	2.97671	0.00542261	0.143077	-2.15378
ZNF420	3.87399	3.25683	2.97383	0.00546281	0.143483	-2.15989
ABHD15	2.83484	4.61421	2.97355	0.0054667	0.143483	-2.16048
TTC31	3.7482	3.44519	2.96808	0.00554374	0.145124	-2.17206
COX7C	3.54922	6.17524	2.96367	0.00560673	0.14639	-2.1814
LSM2	2.84466	4.52782	2.95171	0.00578057	0.150536	-2.20665
POLN	-3.37811	1.13931	-2.94668	0.00585531	0.151464	-2.21727
RRP1B	2.95448	4.72727	2.94663	0.00585599	0.151464	-2.21737
GBP7	-3.07338	0.738106	-2.94522	0.00587712	0.151464	-2.22035
KATNBL1	2.79392	4.38106	2.94514	0.00587835	0.151464	-2.22052
GPN1	3.88884	4.7772	2.94216	0.00592317	0.151464	-2.2268
AOX1	-3.96792	1.75844	-2.94138	0.00593491	0.151464	-2.22844
SAE1	3.71173	5.35675	2.9394	0.00596492	0.151464	-2.23261
L3MBTL2	3.34703	3.78147	2.93889	0.00597271	0.151464	-2.23368
NET1	2.74122	5.90594	2.9382	0.00598313	0.151464	-2.23512
MMUT	3.70275	4.08953	2.93722	0.00599818	0.151464	-2.2372
TSEN2	3.12478	4.21712	2.93636	0.00601135	0.151464	-2.23901
PARP11	3.68472	3.81865	2.93458	0.00603854	0.151464	-2.24274
ADI1	2.83996	5.75936	2.93455	0.00603901	0.151464	-2.24281
PAPOLB	-2.71517	0.7315	-2.93409	0.00604615	0.151464	-2.24378
IMP3	3.85344	5.18747	2.93372	0.00605181	0.151464	-2.24456
TATDN1	3.08424	4.80201	2.93329	0.00605855	0.151464	-2.24548
BCL2L1	2.7364	4.91228	2.92742	0.00614955	0.152367	-2.25779
MPDU1	3.24075	4.27722	2.92709	0.00615485	0.152367	-2.2585
ZNF619	3.6041	2.54946	2.9265	0.00616407	0.152367	-2.25974
ZNF280C	3.44167	2.31599	2.9246	0.00619394	0.152367	-2.26374
VCPKMT	3.79345	3.25658	2.92437	0.00619748	0.152367	-2.26421
PUM2	2.47541	5.67442	2.92424	0.0061996	0.152367	-2.26449
C21orf91	3.41132	4.33719	2.92413	0.00620132	0.152367	-2.26472
KIF20B	2.57671	4.33533	2.92247	0.00622757	0.152637	-2.26821
HSPBAP1	3.61778	2.99979	2.91991	0.00626811	0.153254	-2.27357
CDC42EP4	3.27132	3.99859	2.91552	0.00633845	0.154596	-2.28278
MCM3	2.88385	4.47713	2.91176	0.00639923	0.155536	-2.29066
DPPA4	-2.7965	0.712022	-2.91121	0.00640808	0.155536	-2.2918
GUCY1A1	3.33443	3.56846	2.90931	0.00643906	0.155763	-2.29579
MAGEA1	-3.93086	1.32867	-2.90873	0.00644861	0.155763	-2.29701
EIF4G2	3.00429	6.32344	2.90552	0.00650131	0.156658	-2.30373
SNRPF	2.77424	5.1136	2.90168	0.00656482	0.157465	-2.31175
C2CD2L	3.31492	3.84372	2.90159	0.00656627	0.157465	-2.31193
MSH5	-3.26415	1.24167	-2.89895	0.00661043	0.158144	-2.31747
RAB10	2.60529	6.18143	2.89594	0.00666091	0.158971	-2.32374
GNL2	3.82675	4.02973	2.89336	0.00670448	0.159459	-2.32912
IMPA2	-3.66727	3.51461	-2.89285	0.0067132	0.159459	-2.3302
VEZF1	3.35227	5.35621	2.89125	0.0067405	0.159727	-2.33355
DDR1	3.15568	6.08469	2.88847	0.00678808	0.160075	-2.33935
GDI2	2.563	5.28382	2.88644	0.00682295	0.160075	-2.34357
ZBTB9	3.13267	3.46462	2.8862	0.006827	0.160075	-2.34406
VWF	3.59584	3.58633	2.88555	0.0068383	0.160075	-2.34543
PGBD4	-3.16852	2.86506	-2.88442	0.0068578	0.160075	-2.34778
OCIAD2	3.046	3.80692	2.8839	0.00686682	0.160075	-2.34886
PPIL6	-3.25842	1.34165	-2.88308	0.00688117	0.160075	-2.35058
BNIP1	-3.24467	2.07329	-2.88296	0.00688323	0.160075	-2.35083
PYCR2	3.24603	5.42486	2.88145	0.00690948	0.160313	-2.35397
ATXN10	3.49821	4.9306	2.87934	0.00694638	0.160466	-2.35836
KDM5C	2.55808	5.51222	2.87913	0.00695	0.160466	-2.35879
KCNK17	-3.12213	1.12747	-2.87832	0.00696422	0.160466	-2.36048
EHD2	-3.78264	2.46377	-2.87568	0.00701083	0.161168	-2.36598
VAMP5	-3.51538	1.9393	-2.86991	0.00711363	0.163157	-2.37798
IGLL5	3.93211	5.88806	2.86542	0.00719453	0.164242	-2.3873
GPS2	-3.68454	3.83214	-2.86475	0.00720674	0.164242	-2.3887
BBS4	3.50668	2.84817	2.86456	0.00721024	0.164242	-2.3891
YTHDC2	3.9237	4.37957	2.86091	0.0072767	0.164804	-2.39666
CRY1	3.69903	3.46428	2.8603	0.00728787	0.164804	-2.39793
ABCA3	-3.29572	1.24809	-2.85964	0.00730001	0.164804	-2.3993
E2F8	3.65001	2.01159	2.8596	0.00730084	0.164804	-2.39939
LILRB2	3.7271	3.85052	2.85524	0.00738126	0.165312	-2.40842
RNASEK	-3.52767	1.24239	-2.85479	0.00738977	0.165312	-2.40937
ARL17A	3.38613	5.18721	2.85473	0.00739072	0.165312	-2.40947
EMILIN3	-3.25521	0.802064	-2.85449	0.00739518	0.165312	-2.40997
KLHDC7B	4.07417	3.44973	2.85391	0.00740598	0.165312	-2.41117
TAF1A	-3.71303	2.5967	-2.85142	0.00745263	0.165485	-2.41635
TVP23A	-3.32343	1.39591	-2.85122	0.00745638	0.165485	-2.41676
ACAD11	3.74954	3.30165	2.85084	0.00746338	0.165485	-2.41753
MAGOH	3.90474	5.99751	2.84922	0.00749391	0.165686	-2.4209
N4BP2L1	3.35762	4.13699	2.84729	0.00753028	0.165686	-2.42488
CIBAR1	3.64293	3.09986	2.84666	0.0075423	0.165686	-2.4262
ZCCHC7	3.26561	3.98333	2.84656	0.00754423	0.165686	-2.42641
CRNKL1	3.31005	3.6125	2.84522	0.00756948	0.165686	-2.42916
PDCD11	3.40458	3.69373	2.84314	0.00760912	0.165686	-2.43346
IL17RD	-3.44049	2.80384	-2.84174	0.00763608	0.165686	-2.43638
STAT1	2.7313	5.98606	2.8401	0.00766756	0.165686	-2.43976
GABARAPL2	3.33362	4.55335	2.83899	0.00768886	0.165686	-2.44205
TMEM256	3.77681	3.76487	2.83886	0.00769142	0.165686	-2.44232
KCNH1	-3.14475	0.985347	-2.83868	0.00769487	0.165686	-2.44269
SRGAP2B	2.9855	4.47439	2.83856	0.00769723	0.165686	-2.44294
ZFP1	3.7482	2.34627	2.83792	0.00770956	0.165686	-2.44426
TLR2	3.3432	3.1786	2.83693	0.00772869	0.165686	-2.4463
FARSA	2.67123	4.80155	2.83675	0.00773228	0.165686	-2.44669
CLSTN1	2.59142	5.75208	2.83648	0.00773752	0.165686	-2.44724
COMMD4	3.59762	3.62945	2.83545	0.00775739	0.165756	-2.44936
MYCBP	3.83636	4.05653	2.83268	0.00781148	0.166556	-2.45508
GJD3	-3.87844	1.90121	-2.83033	0.00785768	0.166846	-2.45993
CHD9NB	3.87424	2.05058	2.83002	0.00786383	0.166846	-2.46057
ATIC	2.56221	4.23426	2.82861	0.00789162	0.166846	-2.46348
SLC39A14	-3.15685	3.48957	-2.8286	0.00789183	0.166846	-2.4635
LPXN	3.89219	2.86205	2.82693	0.00792482	0.166912	-2.46693
SEMA4A	3.87375	3.48172	2.82675	0.00792832	0.166912	-2.4673
PHF5A	3.45149	3.8311	2.82531	0.00795694	0.166967	-2.47026
CAPG	2.79217	5.05913	2.82258	0.00801157	0.166967	-2.47589
SNRPE	3.43475	4.91198	2.82256	0.00801207	0.166967	-2.47594
DTX4	3.42832	4.39038	2.82138	0.00803565	0.166967	-2.47836
RGS10	-3.14281	3.0419	-2.82039	0.00805559	0.166967	-2.4804
TBC1D4	3.79464	3.73482	2.81981	0.00806725	0.166967	-2.48159
AP2A1	3.10241	3.60832	2.81942	0.00807519	0.166967	-2.4824
B3GNT2	2.6409	4.81208	2.81905	0.00808259	0.166967	-2.48315
WWP1	2.56015	5.59775	2.81842	0.00809548	0.166967	-2.48447
PNPLA2	2.55003	4.97021	2.81805	0.00810296	0.166967	-2.48523
PPM1E	-3.06942	0.800792	-2.81674	0.00812947	0.166967	-2.48791
STAR	-3.21795	2.23137	-2.8163	0.00813841	0.166967	-2.48882
NRAS	3.19356	3.62778	2.81583	0.00814798	0.166967	-2.48978
PFKFB4	-3.70463	2.76646	-2.81353	0.00819495	0.167165	-2.49451
TNFSF13	3.33951	4.51262	2.81194	0.00822761	0.167165	-2.49778
SEPSECS	3.15194	3.29456	2.8119	0.00822841	0.167165	-2.49786
CP	4.51693	3.16931	2.81148	0.00823697	0.167165	-2.49872
WRNIP1	3.63329	4.47624	2.81047	0.0082579	0.167165	-2.50081
ZPR1	-3.03546	4.1265	-2.81013	0.00826486	0.167165	-2.5015
ANKRD35	-3.62901	1.62542	-2.80956	0.00827669	0.167165	-2.50268
CPNE3	2.56685	5.56609	2.80879	0.00829247	0.167165	-2.50424
CTSV	-4.0249	2.41531	-2.80746	0.00832008	0.167165	-2.50698
DGKI	-3.35554	1.87053	-2.8072	0.00832554	0.167165	-2.50752
CREB5	-3.57213	3.72831	-2.80643	0.00834152	0.167165	-2.50909
POLR3E	3.34799	3.89769	2.80456	0.00838059	0.167612	-2.51293
IL18BP	-3.79408	2.32961	-2.80231	0.00842776	0.168113	-2.51755
SELENBP1	4.66922	3.88673	2.80176	0.00843927	0.168113	-2.51867
HMGA2	-4.71533	2.55152	-2.79775	0.00852408	0.168898	-2.52689
PSMD14	3.13526	4.27702	2.79756	0.00852818	0.168898	-2.52729
RNF113A	3.41529	2.7895	2.7975	0.00852937	0.168898	-2.5274
CDK5RAP3	2.47656	5.04934	2.79299	0.00862577	0.17047	-2.53664
MRPS31	3.13017	3.54896	2.79133	0.0086616	0.170526	-2.54005
ARMH1	-3.17277	0.974575	-2.79091	0.00867066	0.170526	-2.54091
PLCD3	3.56023	4.03558	2.79048	0.00867977	0.170526	-2.54177
TOR3A	2.73591	5.16551	2.78736	0.00874751	0.171051	-2.54816
C3orf62	3.90526	3.04704	2.78727	0.00874951	0.171051	-2.54835
JMJD7-PLA2G4B	3.23613	4.65381	2.78689	0.00875783	0.171051	-2.54913
ADAM28	4.18614	3.68879	2.78443	0.0088114	0.171349	-2.55414
RIOK3	3.17122	4.63525	2.78434	0.00881344	0.171349	-2.55433
ECI1	-3.2797	3.95495	-2.78219	0.00886063	0.171349	-2.55872
MED21	3.19094	3.82209	2.78215	0.00886154	0.171349	-2.5588
CNOT6	3.17134	4.58657	2.78182	0.00886892	0.171349	-2.55948
SPI1	3.57248	2.08998	2.78146	0.00887676	0.171349	-2.56021
ZNF354A	3.70828	3.23333	2.78073	0.00889302	0.171349	-2.56171
FRRS1L	-3.36721	1.94445	-2.77899	0.00893148	0.171759	-2.56526
CHRM2	-2.88865	0.955973	-2.776	0.00899803	0.172189	-2.57136
TMUB1	2.54709	4.76622	2.77579	0.00900279	0.172189	-2.57179
TSPYL5	3.91043	3.28174	2.77498	0.00902078	0.172189	-2.57343
TATDN3	3.74183	3.20044	2.7749	0.00902272	0.172189	-2.57361
ARRDC4	-3.35279	1.99985	-2.77388	0.0090455	0.172199	-2.57568
HDAC10	3.3838	2.88146	2.77334	0.00905769	0.172199	-2.57678
NAB1	3.06375	4.70907	2.7713	0.00910363	0.172474	-2.58094
ATP5MK	3.45924	4.68302	2.77098	0.00911083	0.172474	-2.58159
GNPDA1	3.57712	5.71419	2.77041	0.00912386	0.172474	-2.58276
CKAP5	3.11037	4.40995	2.76768	0.00918576	0.173316	-2.58831
IGFBPL1	-2.82775	0.734478	-2.76497	0.00924765	0.174145	-2.59382
NRBP1	3.27369	4.95351	2.76356	0.00928016	0.174145	-2.59671
SZRD1	3.22452	4.38712	2.76311	0.00929054	0.174145	-2.59762
KLHL3	3.5643	2.51699	2.76272	0.00929933	0.174145	-2.5984
EYS	-3.05496	1.30432	-2.76052	0.00935016	0.174769	-2.60287
GNG4	-4.0116	1.58396	-2.75798	0.00940923	0.17551	-2.60804
MRPL50	3.37029	3.10887	2.75677	0.00943744	0.17551	-2.6105
COTL1	3.32614	4.0486	2.75604	0.00945445	0.17551	-2.61198
SOD2	3.05196	6.3843	2.75525	0.00947312	0.17551	-2.6136
SLC1A1	-3.19133	1.44069	-2.75506	0.00947755	0.17551	-2.61398
ABCC4	3.86589	4.17335	2.75277	0.00953137	0.175855	-2.61863
LRRC8B	3.61744	3.05108	2.75116	0.00956934	0.175855	-2.62189
NCOA6	2.66056	5.62409	2.75116	0.00956942	0.175855	-2.62189
MYO15B	3.03712	2.93212	2.75036	0.0095884	0.175855	-2.62352
DNAJB1	2.7416	4.9349	2.75	0.00959677	0.175855	-2.62424
STRN	3.53571	4.39652	2.74918	0.00961631	0.175855	-2.62591
PLP2	2.80589	5.59072	2.74798	0.009645	0.175855	-2.62835
LAT	3.54506	2.92473	2.74666	0.00967652	0.175855	-2.63103
CTSF	3.86118	3.17436	2.7462	0.00968745	0.175855	-2.63195
PIP5KL1	3.58808	1.43527	2.74561	0.00970154	0.175855	-2.63314
CLPTM1L	4.01147	5.15453	2.74539	0.00970689	0.175855	-2.6336
TUBG1	3.32539	4.61676	2.74493	0.00971781	0.175855	-2.63452
LUM	3.74753	4.80504	2.74464	0.00972477	0.175855	-2.63511
FAM229A	-3.35208	1.20957	-2.74362	0.00974945	0.175983	-2.63718
KCND2	-3.56586	1.79117	-2.73952	0.00984849	0.177361	-2.64547
ZNF814	-3.30768	2.62319	-2.73832	0.00987792	0.177361	-2.64792
ZNF503	3.44337	5.03343	2.73711	0.00990733	0.177361	-2.65036
COX17	3.2207	4.12311	2.73693	0.00991184	0.177361	-2.65073
IP6K2	2.54693	5.0171	2.73643	0.00992411	0.177361	-2.65174
PCDHGA6	-3.43597	3.5415	-2.73564	0.00994341	0.177361	-2.65334
CAPS	2.88556	4.4778	2.73537	0.00994995	0.177361	-2.65388
NDN	3.69471	4.26915	2.73399	0.00998393	0.17765	-2.65667
OPRD1	-2.70683	0.957191	-2.7319	0.0100355	0.17825	-2.66089
MAPK11	-3.37183	1.31064	-2.7303	0.0100752	0.178379	-2.66413
CXCL6	4.45665	2.7978	2.72929	0.0101003	0.178379	-2.66617
CIB1	2.76142	5.30905	2.72874	0.0101138	0.178379	-2.66727
LILRB1	3.72185	4.22169	2.72873	0.0101141	0.178379	-2.66729
CCL15	3.74401	2.00812	2.7267	0.0101649	0.17896	-2.6714
UBE2D2	2.52779	5.598	2.72526	0.010201	0.179279	-2.6743
TMEM186	3.23943	3.36682	2.7217	0.0102909	0.180316	-2.68149
SCOC	3.1141	4.92351	2.7212	0.0103035	0.180316	-2.6825
NCDN	3.45468	3.33984	2.71982	0.0103385	0.180316	-2.68527
USP20	3.33445	2.45014	2.71947	0.0103473	0.180316	-2.68597
SIKE1	3.57202	3.765	2.71924	0.0103532	0.180316	-2.68644
CHRNA1	-3.03847	1.0241	-2.71778	0.0103905	0.180316	-2.68938
SLC25A48	-2.61692	0.857809	-2.71727	0.0104036	0.180316	-2.69041
CCL5	3.57647	3.25833	2.71724	0.0104042	0.180316	-2.69046
NIBAN1	3.10463	5.14374	2.71612	0.0104331	0.180435	-2.69274
CYTH4	3.15244	3.5386	2.71504	0.0104607	0.180435	-2.69489
F11R	2.86423	5.67909	2.71281	0.0105181	0.180435	-2.69938
PPP1R11	2.95308	4.02483	2.71264	0.0105227	0.180435	-2.69974
SNU13	3.68957	5.23686	2.71175	0.0105457	0.180435	-2.70153
CFAP20DC	-3.37319	2.09886	-2.71108	0.0105629	0.180435	-2.70286
TUSC2	3.27286	4.75448	2.71079	0.0105705	0.180435	-2.70345
CCDC59	2.98801	4.16993	2.71041	0.0105803	0.180435	-2.70421
ABT1	2.94384	4.29336	2.71022	0.0105855	0.180435	-2.70461
MS4A7	2.74658	4.81852	2.7092	0.0106118	0.180435	-2.70665
HRK	-2.76876	1.1373	-2.70825	0.0106366	0.180435	-2.70855
PIM3	3.84655	5.78155	2.70793	0.010645	0.180435	-2.7092
GAR1	2.83354	4.20688	2.70791	0.0106457	0.180435	-2.70925
SRP68	3.62345	3.72179	2.7056	0.0107062	0.180958	-2.7139
PIGS	2.50075	4.90553	2.70535	0.0107127	0.180958	-2.7144
TOMM20	2.37491	5.6433	2.7042	0.0107431	0.181165	-2.71671
BCL11B	3.67261	4.33195	2.70263	0.0107843	0.181427	-2.71985
DNAH11	-3.36667	1.83933	-2.70221	0.0107956	0.181427	-2.7207
LY75	2.63261	4.52303	2.70155	0.010813	0.181427	-2.72203
DYNLT1	4.44579	3.90736	2.69977	0.0108602	0.181796	-2.72559
MTF2	3.50722	4.56675	2.69906	0.0108793	0.181796	-2.72703
CRLF1	-3.31641	1.18851	-2.6979	0.0109103	0.181796	-2.72935
C11orf98	3.56446	2.98519	2.69741	0.0109232	0.181796	-2.73032
VPS35L	3.27339	3.65869	2.69731	0.0109259	0.181796	-2.73053
MTFR2	3.8415	2.37943	2.69644	0.0109494	0.181883	-2.73228
POU6F1	-3.11377	1.57824	-2.69519	0.0109828	0.181927	-2.73478
MOCS2	3.27843	3.28912	2.69437	0.0110049	0.181927	-2.73642
PRELID1	3.32739	4.25744	2.69402	0.0110145	0.181927	-2.73713
SUCLG2	3.03857	4.00184	2.69255	0.0110542	0.181927	-2.74008
CCN5	-3.10763	2.87876	-2.69246	0.0110566	0.181927	-2.74025
TNFRSF14	3.28232	4.76345	2.69219	0.011064	0.181927	-2.7408
ACP1	3.42614	5.30126	2.69015	0.0111194	0.181927	-2.74489
TFPI2	-3.9435	2.55784	-2.68982	0.0111281	0.181927	-2.74553
HGF	-3.31517	2.00955	-2.68967	0.0111324	0.181927	-2.74585
BMS1	2.49268	5.14382	2.68961	0.0111339	0.181927	-2.74596
RFX1	3.09118	4.41674	2.68663	0.0112155	0.182961	-2.75193
ALKBH4	3.54387	2.63618	2.68573	0.01124	0.183062	-2.75372
TLR3	-3.50394	2.85211	-2.68465	0.0112699	0.18325	-2.75589
MTIF3	3.27675	3.89474	2.68393	0.0112899	0.183277	-2.75734
ANKRD10	2.40623	5.48696	2.68187	0.0113467	0.183902	-2.76145
KAT5	3.28409	4.43533	2.67878	0.0114327	0.184358	-2.76762
RHOBTB1	3.46798	3.78429	2.67769	0.0114633	0.184358	-2.7698
TIMP3	3.01909	7.09888	2.67701	0.0114821	0.184358	-2.77114
RUSC1	2.65434	5.06561	2.67684	0.0114871	0.184358	-2.7715
TOMM40	3.00719	4.86766	2.67637	0.0115002	0.184358	-2.77243
CKLF	2.90043	3.8229	2.67628	0.0115028	0.184358	-2.77262
PRSS16	-3.74567	2.79437	-2.67598	0.0115113	0.184358	-2.77322
APLF	3.5302	2.96089	2.67558	0.0115224	0.184358	-2.77401
LRPAP1	2.95039	4.82157	2.67362	0.0115778	0.184808	-2.77793
THYN1	3.30062	4.22037	2.67327	0.0115875	0.184808	-2.77861
TUBGCP3	3.47082	3.61822	2.67036	0.01167	0.185478	-2.78441
DERL2	3.57113	3.65922	2.66835	0.0117275	0.185478	-2.78843
NEURL1B	3.36435	4.29217	2.66809	0.011735	0.185478	-2.78895
CD2BP2	3.08993	3.77748	2.66748	0.0117523	0.185478	-2.79015
SLC16A10	-3.11971	3.21885	-2.66685	0.0117703	0.185478	-2.79141
HOOK2	3.1867	5.442	2.66634	0.0117851	0.185478	-2.79243
SDHAF2	3.56529	3.92329	2.66621	0.0117887	0.185478	-2.79268
PSMA3	2.49236	4.88358	2.66575	0.0118021	0.185478	-2.79361
FRAT2	2.49975	4.49493	2.6655	0.0118092	0.185478	-2.79411
H2BC6	-3.12895	1.17238	-2.6653	0.0118149	0.185478	-2.7945
CD37	3.41934	3.88605	2.66164	0.0119208	0.186593	-2.80179
SEMA6A	3.36377	4.42318	2.66155	0.0119233	0.186593	-2.80196
LIN7C	2.52044	4.45515	2.66038	0.0119575	0.186721	-2.8043
MACROH2A2	2.90638	3.99084	2.65999	0.0119688	0.186721	-2.80507
FAM32A	2.64439	5.27472	2.65873	0.0120055	0.187002	-2.80758
PRMT1	2.79754	5.6557	2.65722	0.0120499	0.187401	-2.81059
ZSWIM8	2.62445	4.59686	2.65552	0.0120997	0.187883	-2.81395
LRRC14	2.75045	3.59254	2.65471	0.0121237	0.187964	-2.81557
PGK1	2.95735	6.08353	2.65406	0.0121428	0.18797	-2.81686
NCBP2AS2	3.71933	4.01535	2.65158	0.0122162	0.188527	-2.82178
ZNF875	-3.49367	2.88559	-2.65157	0.0122165	0.188527	-2.8218
ID1	3.32387	6.29966	2.65011	0.0122598	0.188903	-2.82469
TRAF1	3.74109	2.53258	2.64785	0.0123275	0.189466	-2.82919
SEC31B	3.65035	2.43724	2.64649	0.0123681	0.189466	-2.83187
SCO2	3.43521	3.0129	2.6458	0.0123889	0.189466	-2.83325
LZTFL1	3.70098	3.37062	2.64443	0.0124301	0.189466	-2.83596
GRAMD2A	-3.25606	1.14053	-2.64394	0.0124451	0.189466	-2.83694
S100A4	2.91373	5.4852	2.64389	0.0124467	0.189466	-2.83704
FAT3	-3.16431	2.8784	-2.64341	0.0124609	0.189466	-2.83798
PKNOX2	-2.7978	1.00437	-2.64331	0.0124642	0.189466	-2.83819
BAIAP2	3.16439	3.7882	2.64322	0.0124669	0.189466	-2.83837
IQCE	2.96035	3.44035	2.64121	0.0125277	0.189998	-2.84234
TMEM51	2.50752	4.63777	2.63989	0.012568	0.189998	-2.84496
SBK1	-3.71418	2.8849	-2.63928	0.0125865	0.189998	-2.84616
MYLIP	2.9947	4.87567	2.6388	0.0126013	0.189998	-2.84712
NFXL1	3.49145	2.7081	2.63804	0.0126245	0.189998	-2.84862
CD1C	3.62109	1.8335	2.63752	0.0126404	0.189998	-2.84965
FSD2	-2.74731	2.27419	-2.63743	0.0126432	0.189998	-2.84983
DTL	3.00031	4.01943	2.63708	0.0126539	0.189998	-2.85052
DPH7	3.87495	3.51774	2.63632	0.0126771	0.190061	-2.85201
CCDC174	2.99871	3.95544	2.63387	0.0127528	0.190726	-2.85687
SNRPA	2.28606	4.54664	2.63365	0.0127595	0.190726	-2.8573
NCF2	3.11637	3.21987	2.63185	0.0128153	0.191273	-2.86086
BLTP3B	2.82243	3.66306	2.63096	0.0128429	0.1914	-2.86262
IARS2	3.31126	3.39567	2.62973	0.0128812	0.191559	-2.86504
DTX2	-3.4847	4.30112	-2.62866	0.0129145	0.191559	-2.86715
SSR2	2.33235	5.78236	2.62781	0.0129412	0.191559	-2.86884
PFKM	3.06185	2.96443	2.6277	0.0129447	0.191559	-2.86906
CHST11	3.62807	3.14772	2.62755	0.0129494	0.191559	-2.86935
GLS	2.57881	5.62916	2.62693	0.0129688	0.191563	-2.87057
GIT1	2.67732	5.04575	2.62513	0.0130253	0.192039	-2.87412
ZDHHC1	3.20767	1.64075	2.62469	0.0130395	0.192039	-2.875
PINX1	3.27013	2.6042	2.6235	0.0130768	0.192307	-2.87734
KCNC2	-2.43137	0.627363	-2.62101	0.013156	0.193049	-2.88226
CCT8	3.3037	5.0054	2.62056	0.0131701	0.193049	-2.88314
ZNF337	2.96704	3.57867	2.61963	0.0132	0.193049	-2.88498
POLR1D	2.62338	4.73162	2.61948	0.0132045	0.193049	-2.88526
ANTKMT	3.08555	2.7212	2.61785	0.0132567	0.193334	-2.88848
SERPINH1	2.47028	5.13468	2.61766	0.0132627	0.193334	-2.88885
CCDC159	-2.98422	0.888284	-2.61693	0.0132863	0.193397	-2.8903
BRF1	2.99089	3.676	2.61433	0.0133698	0.194105	-2.8954
MAPK1	2.64085	5.59005	2.61406	0.0133786	0.194105	-2.89594
CUTC	-3.27046	2.6917	-2.61361	0.0133933	0.194105	-2.89683
LRRC61	3.39076	3.52884	2.61237	0.0134335	0.194407	-2.89927
ZNF749	3.341	1.42184	2.6102	0.0135038	0.195142	-2.90353
HNRNPAB	2.48631	4.59121	2.60895	0.0135447	0.195371	-2.90599
PLEKHA8	3.28198	3.17327	2.60822	0.0135684	0.195371	-2.90742
PTN	-4.31662	3.98903	-2.60763	0.0135879	0.195371	-2.90859
CAAP1	3.18599	3.24226	2.60733	0.0135978	0.195371	-2.90918
LRP1B	-3.26927	1.53427	-2.60462	0.0136867	0.196241	-2.91449
NFE2L1	2.39188	5.43353	2.60429	0.0136976	0.196241	-2.91514
HOXA7	-3.58084	3.56198	-2.60207	0.0137712	0.197013	-2.9195
DPM3	3.16144	3.84198	2.60126	0.0137982	0.197116	-2.9211
PEX11G	3.13847	1.73993	2.59866	0.0138846	0.198069	-2.92618
RAB17	3.86647	3.04082	2.59737	0.0139278	0.198402	-2.92871
ANKRD16	-2.8078	2.92829	-2.5887	0.0142213	0.202295	-2.94569
GABARAPL1	3.83778	4.72538	2.58717	0.0142738	0.202334	-2.94869
NOC3L	3.15625	3.4158	2.58604	0.0143127	0.202334	-2.9509
TMEM268	2.71786	3.45216	2.58603	0.0143129	0.202334	-2.95092
H2AZ1	2.68151	6.26587	2.58572	0.0143235	0.202334	-2.95152
SLC12A6	3.04345	4.16659	2.58567	0.0143252	0.202334	-2.95162
UBB	2.36055	6.93755	2.58185	0.0144572	0.20391	-2.95908
COPS8	2.65791	4.57207	2.58112	0.0144825	0.203979	-2.9605
ABHD17C	3.47356	4.36982	2.57973	0.0145308	0.204372	-2.96321
AK6	3.7627	3.10497	2.57904	0.0145551	0.204399	-2.96457
TBC1D7	-3.4114	2.62542	-2.57851	0.0145736	0.204399	-2.9656
TMBIM4	3.15307	5.28031	2.57605	0.0146599	0.205321	-2.97041
HCFC2	2.90095	3.51739	2.57177	0.014811	0.206921	-2.97875
RIPK4	3.70129	3.78463	2.57164	0.0148155	0.206921	-2.97899
SLC12A4	-3.45467	1.74542	-2.57103	0.0148373	0.206935	-2.98019
FOXO4	3.44885	3.30064	2.56844	0.0149296	0.207934	-2.98523
ITGA4	2.96564	3.81626	2.56748	0.0149641	0.208123	-2.9871
CASP1	3.56627	3.46453	2.56655	0.0149973	0.208296	-2.98891
EXOC8	3.40763	3.20619	2.56322	0.0151172	0.20967	-2.99538
FASTKD1	3.04913	4.3667	2.56061	0.0152117	0.210685	-3.00045
C1GALT1C1	3.54487	3.15768	2.55989	0.015238	0.210685	-3.00185
HLA-DMA	3.81287	3.54886	2.55846	0.0152902	0.210685	-3.00463
CCNT2	2.40676	5.02334	2.55835	0.0152941	0.210685	-3.00484
RIC8A	2.24073	5.46241	2.55792	0.0153101	0.210685	-3.00568
PHC1	-3.29828	3.57425	-2.55725	0.0153344	0.210685	-3.00698
PIGF	3.1984	2.35426	2.55716	0.0153379	0.210685	-3.00716
HADHB	3.2664	4.34995	2.55366	0.0154666	0.211352	-3.01395
PAF1	-3.26849	4.16091	-2.5536	0.0154686	0.211352	-3.01405
COL4A5	3.42176	4.13673	2.55314	0.0154857	0.211352	-3.01495
HOMER3	2.25914	4.59612	2.55273	0.015501	0.211352	-3.01576
TRIAP1	3.94199	4.65452	2.55257	0.0155067	0.211352	-3.01605
APRT	3.40512	4.01916	2.5524	0.0155132	0.211352	-3.01639
RASGRF1	-2.9994	1.24023	-2.55058	0.0155807	0.211835	-3.01992
CCDC74A	2.7164	1.82887	2.5503	0.015591	0.211835	-3.02046
GFY	-2.91566	1.26924	-2.5484	0.0156617	0.212118	-3.02413
HTRA2	3.12324	2.56352	2.54789	0.015681	0.212118	-3.02513
PEX13	3.3979	3.697	2.54771	0.0156878	0.212118	-3.02548
SPAM1	-2.60363	0.729293	-2.54738	0.0157001	0.212118	-3.02612
AP1S1	3.00056	4.44266	2.5469	0.0157179	0.212118	-3.02704
TMEM104	-3.28151	2.85201	-2.54562	0.015766	0.212221	-3.02952
PRDX2	2.34188	4.12365	2.54557	0.015768	0.212221	-3.02962
ARX	-2.87913	2.11678	-2.54311	0.0158607	0.21235	-3.03438
SLC27A1	3.20851	2.56263	2.5431	0.0158608	0.21235	-3.03439
PRKAG1	3.01198	4.89463	2.54236	0.015889	0.21235	-3.03583
SPON2	3.40718	5.33128	2.54084	0.0159464	0.21235	-3.03876
SELP	-3.10864	1.92886	-2.54063	0.0159546	0.21235	-3.03918
PI4KB	3.80303	3.06652	2.54033	0.0159662	0.21235	-3.03976
BAG5	2.18566	4.96148	2.53996	0.01598	0.21235	-3.04046
FUT11	3.57891	4.51647	2.53943	0.0160002	0.21235	-3.04149
ARL5B	3.34151	4.28617	2.53937	0.0160027	0.21235	-3.04162
BHLHE41	2.56398	4.81344	2.53927	0.0160063	0.21235	-3.0418
GTF2E2	4.10315	3.06709	2.53853	0.0160345	0.21235	-3.04323
CCDC85A	-2.62535	0.728143	-2.53826	0.0160447	0.21235	-3.04374
HPS3	2.98811	3.42071	2.53789	0.0160588	0.21235	-3.04446
CAV2	-3.00705	4.84115	-2.53659	0.0161087	0.21235	-3.04698
VSTM2L	-3.60604	1.37109	-2.53603	0.0161302	0.21235	-3.04806
ZNF282	3.36501	3.55808	2.536	0.0161313	0.21235	-3.04811
ISOC2	2.97981	3.38744	2.53561	0.0161464	0.21235	-3.04887
C12orf4	3.08383	2.65205	2.53526	0.0161598	0.21235	-3.04955
TLCD4-RWDD3	2.79838	3.6413	2.53331	0.0162349	0.212957	-3.05331
RAB11B	3.05167	4.71518	2.53296	0.0162486	0.212957	-3.05399
MT1E	3.01304	3.38472	2.53194	0.0162877	0.21319	-3.05594
ACE	-3.0377	2.07813	-2.52956	0.0163802	0.214121	-3.06054
QTRT1	2.89223	4.04808	2.52476	0.0165681	0.216294	-3.06979
FLII	2.95359	3.42885	2.52295	0.0166395	0.216943	-3.07328
ALDH1A1	3.8671	2.91114	2.52103	0.0167153	0.2175	-3.07696
OPN3	3.14545	4.22947	2.52075	0.0167265	0.2175	-3.07751
TOR1AIP1	3.0262	4.8662	2.52022	0.0167475	0.2175	-3.07853
TLR1	3.40728	2.2491	2.51942	0.0167794	0.217632	-3.08007
IPO8	2.84026	4.24457	2.5182	0.0168278	0.217977	-3.0824
B3GALT1	-2.76305	0.876963	-2.5158	0.0169242	0.218941	-3.08703
BTBD3	3.32042	2.96228	2.51187	0.0170823	0.22041	-3.09457
TCEAL9	3.42742	5.37075	2.51179	0.0170856	0.22041	-3.09473
TMEM132D	-2.53263	0.759113	-2.51134	0.0171038	0.22041	-3.09559
TACR1	-2.86912	0.987649	-2.50941	0.0171822	0.220773	-3.09929
RNF126	3.31635	4.25592	2.509	0.0171989	0.220773	-3.10008
LRRC23	2.75052	3.02207	2.5085	0.0172191	0.220773	-3.10103
KHNYN	2.56598	4.57646	2.50846	0.0172208	0.220773	-3.10111
TRMT12	2.78442	3.56553	2.50758	0.0172568	0.220773	-3.1028
FOS	3.12687	4.80759	2.50739	0.0172644	0.220773	-3.10316
RLF	3.34715	4.25415	2.50676	0.0172901	0.220818	-3.10437
CADM1	3.09161	5.0607	2.50441	0.0173865	0.221652	-3.10887
PNRC1	3.10725	5.11991	2.50402	0.0174025	0.221652	-3.10962
EFNA2	-3.51713	1.52702	-2.50355	0.0174218	0.221652	-3.11051
MRPS25	3.02337	4.83243	2.503	0.0174445	0.221658	-3.11157
PBK	-3.27424	1.87092	-2.50228	0.0174744	0.221756	-3.11295
SLC35B3	2.90428	4.22063	2.49865	0.017625	0.223384	-3.1199
SEPTIN1	3.57029	2.91037	2.49795	0.0176542	0.22347	-3.12124
TEX2	2.96507	3.53895	2.49708	0.0176902	0.223526	-3.12289
RGMB	2.80644	3.08253	2.49677	0.0177032	0.223526	-3.12349
TMC4	3.22155	3.61237	2.49595	0.0177378	0.223679	-3.12507
SSX1	-2.97682	0.656054	-2.49434	0.017805	0.223704	-3.12813
SLITRK1	-2.43098	0.981505	-2.49425	0.017809	0.223704	-3.12831
PDCD6	3.17375	5.26723	2.49404	0.0178177	0.223704	-3.12871
LAMA5	3.53862	4.76336	2.49377	0.0178292	0.223704	-3.12923
ARHGEF2	3.20108	3.25435	2.49219	0.0178955	0.223956	-3.13224
CDH1	2.80298	5.61341	2.49133	0.0179318	0.223956	-3.13388
SMOC1	-3.26608	1.71582	-2.49093	0.0179491	0.223956	-3.13466
CNTNAP3	-2.98183	2.59441	-2.48998	0.0179893	0.223956	-3.13646
EHD4	2.90967	3.97682	2.48993	0.0179915	0.223956	-3.13656
IP6K1	2.59283	3.60506	2.48895	0.0180331	0.223956	-3.13843
EPS8L2	2.60083	4.69604	2.48868	0.0180443	0.223956	-3.13894
IL18R1	-3.18667	1.49783	-2.4886	0.0180477	0.223956	-3.13909
WASF3	3.46394	2.52721	2.48833	0.0180591	0.223956	-3.1396
TMEM183A	3.22334	4.25206	2.488	0.0180733	0.223956	-3.14024
MEAF6	2.95318	4.44517	2.48722	0.0181067	0.223979	-3.14173
NCAPD3	-3.10518	3.27875	-2.48548	0.018181	0.223979	-3.14504
F2RL2	-3.12617	1.6038	-2.48545	0.0181823	0.223979	-3.1451
RBM15B	2.38148	5.20048	2.48543	0.0181833	0.223979	-3.14514
ITGB2	3.24999	4.26476	2.48534	0.0181871	0.223979	-3.14531
TMEM203	2.77902	3.11811	2.48476	0.0182117	0.224007	-3.14641
MRPL11	2.73888	4.10144	2.48397	0.0182456	0.224147	-3.14791
MAML1	3.32429	4.29437	2.48274	0.0182987	0.224524	-3.15026
RPL19	2.23805	7.04721	2.48133	0.0183594	0.224657	-3.15294
UBXN1	3.25929	4.19805	2.48112	0.0183685	0.224657	-3.15334
TNFRSF1B	3.14186	4.40034	2.48093	0.0183769	0.224657	-3.15372
PACSIN2	2.85151	3.71797	2.47983	0.0184246	0.224965	-3.15581
TMSB4X	2.77161	5.49887	2.47831	0.0184906	0.225495	-3.1587
NCKAP1L	3.39035	3.74407	2.4776	0.0185216	0.225598	-3.16006
ACKR3	-3.40728	2.78808	-2.47651	0.018569	0.225698	-3.16212
RENBP	-2.84278	1.29597	-2.47593	0.0185942	0.225698	-3.16322
NDUFAF4	3.30468	2.42248	2.47534	0.0186199	0.225698	-3.16434
CXCL8	3.82101	4.13507	2.47533	0.0186205	0.225698	-3.16436
PTPRCAP	3.58264	1.16696	2.47481	0.0186434	0.225698	-3.16536
CLNS1A	-2.79061	4.48695	-2.47431	0.0186652	0.225698	-3.1663
LBR	2.46906	4.93589	2.47207	0.0187636	0.226376	-3.17055
NUP42	3.06477	3.18568	2.47187	0.0187726	0.226376	-3.17094
GTPBP10	3.02496	3.47053	2.47079	0.0188203	0.226376	-3.17299
PTCD1	3.1811	3.3387	2.47078	0.0188205	0.226376	-3.173
LGALSL	-3.27039	3.45713	-2.47047	0.0188345	0.226376	-3.1736
PTOV1	2.87975	3.44667	2.46996	0.0188572	0.226377	-3.17458
POLR2C	3.68075	3.81494	2.4691	0.0188949	0.226558	-3.17619
AARSD1	3.19635	2.90167	2.46557	0.0190525	0.228026	-3.1829
NDFIP1	3.79711	5.10682	2.46513	0.019072	0.228026	-3.18373
B4GALNT2	-2.76464	0.595168	-2.46286	0.0191739	0.228026	-3.18804
DIO2	-3.4475	4.67472	-2.46231	0.0191987	0.228026	-3.18908
RASA2	2.69364	4.01346	2.46172	0.0192252	0.228026	-3.19019
PUS3	3.42418	3.12948	2.46167	0.0192275	0.228026	-3.19029
ABCC2	-3.01805	1.7523	-2.46149	0.0192353	0.228026	-3.19062
GCC1	3.1302	3.70199	2.46141	0.0192391	0.228026	-3.19078
ARHGAP9	3.58079	2.92664	2.46108	0.0192541	0.228026	-3.19141
MTG1	3.02117	3.74294	2.46103	0.0192562	0.228026	-3.19149
FAM193B	3.18361	2.39895	2.46035	0.0192868	0.228026	-3.19278
ZNF318	2.76755	4.18186	2.46006	0.0193002	0.228026	-3.19334
AGGF1	3.77225	3.11953	2.45976	0.0193138	0.228026	-3.19391
LYPD6	3.81909	2.84987	2.45683	0.0194468	0.229223	-3.19945
SMN1	2.90999	3.24992	2.45636	0.0194683	0.229223	-3.20034
BMAL2	-3.1021	3.16218	-2.45601	0.0194839	0.229223	-3.20099
IMPDH2	3.07028	4.28864	2.45307	0.0196189	0.230292	-3.20657
LAT2	3.10209	2.39417	2.45228	0.0196548	0.230292	-3.20804
CEND1	-2.82021	0.700583	-2.45206	0.019665	0.230292	-3.20846
EFR3B	-2.67726	1.15714	-2.45149	0.0196911	0.230292	-3.20953
TIMM10	3.16357	2.74882	2.45137	0.0196968	0.230292	-3.20976
TFDP1	2.88767	4.72223	2.45102	0.019713	0.230292	-3.21043
QDPR	2.85603	4.25509	2.45028	0.019747	0.230307	-3.21182
C6orf136	3.2467	2.74723	2.45	0.0197603	0.230307	-3.21237
MRTO4	2.71641	4.02401	2.4491	0.0198019	0.230523	-3.21406
SMURF1	2.99636	3.03872	2.44788	0.0198584	0.230647	-3.21636
FASTKD5	3.26541	4.01704	2.44787	0.0198587	0.230647	-3.21638
PPP2CA	3.143	4.51933	2.44433	0.0200237	0.232145	-3.22305
GTF2IRD2B	2.83936	3.47339	2.44411	0.0200341	0.232145	-3.22347
WASH6P	3.75193	4.32702	2.4429	0.0200906	0.232473	-3.22575
ERVMER34-1	-3.3304	1.99016	-2.44251	0.0201089	0.232473	-3.22648
HTD2	3.88807	3.56314	2.44006	0.0202244	0.233538	-3.2311
NTMT1	-2.86279	3.05259	-2.43762	0.0203399	0.234601	-3.23569
ZNF208	-3.18428	1.40772	-2.43667	0.0203851	0.234785	-3.23749
PLEKHG7	3.23215	1.97869	2.4352	0.0204549	0.234785	-3.24024
DNAI3	-2.55514	0.767556	-2.43516	0.0204568	0.234785	-3.24032
LANCL1	3.37328	4.18118	2.43482	0.020473	0.234785	-3.24096
HSD17B2	3.7018	4.03055	2.43482	0.0204733	0.234785	-3.24097
ZNF330	2.41744	3.81937	2.43281	0.0205694	0.235618	-3.24474
ZNF490	-3.04287	1.99997	-2.43091	0.0206607	0.235891	-3.24831
C4orf33	2.81854	2.6178	2.43087	0.0206627	0.235891	-3.24839
ANXA8L1	3.26838	0.774376	2.43009	0.0207001	0.235891	-3.24985
BCL3	2.22394	5.30677	2.43005	0.0207022	0.235891	-3.24993
IGFLR1	3.15114	3.64795	2.42986	0.0207112	0.235891	-3.25028
TUBD1	2.97137	3.39954	2.42813	0.0207949	0.236269	-3.25353
GNE	3.01845	3.48309	2.42742	0.0208291	0.236269	-3.25486
NECTIN1	2.57966	4.73723	2.427	0.0208496	0.236269	-3.25565
ARRDC1	2.73236	4.19369	2.42687	0.020856	0.236269	-3.2559
PEX3	3.60554	2.29493	2.42674	0.0208625	0.236269	-3.25615
RHOG	2.78057	3.9888	2.42464	0.0209644	0.236799	-3.26008
GIPC2	3.44543	3.00925	2.42441	0.0209757	0.236799	-3.26051
RAB4A	2.8312	4.30874	2.42407	0.0209926	0.236799	-3.26116
TMEM138	-2.86204	3.44108	-2.42383	0.0210041	0.236799	-3.2616
AMZ2	2.76431	4.40686	2.42334	0.0210278	0.2368	-3.26251
PMAIP1	3.2495	4.02968	2.42215	0.0210863	0.237191	-3.26475
FOXP3	-2.83243	0.762918	-2.42152	0.0211173	0.237273	-3.26593
PALD1	-3.01166	1.99922	-2.41987	0.0211984	0.237916	-3.26902
USP30	3.20374	2.66766	2.41922	0.0212302	0.238007	-3.27023
EEF1AKMT3	2.91934	2.53635	2.41743	0.0213189	0.238636	-3.27359
ZNF789	-3.13569	2.79519	-2.41713	0.0213341	0.238636	-3.27416
FAM193A	2.74542	4.38773	2.41545	0.0214171	0.238987	-3.27729
ZNF770	2.61935	5.31942	2.41532	0.0214235	0.238987	-3.27753
ACBD7	-2.96318	2.09794	-2.41505	0.0214372	0.238987	-3.27804
HS6ST1	3.10784	3.75091	2.4128	0.0215493	0.23997	-3.28225
ZNF830	3.15326	3.5094	2.41164	0.0216076	0.240351	-3.28442
HEBP2	2.28852	5.2473	2.4093	0.021725	0.241039	-3.28878
EFNA4	-3.09201	2.88416	-2.40918	0.0217313	0.241039	-3.28902
NME2	2.3517	5.34223	2.40897	0.0217417	0.241039	-3.2894
IKZF4	3.39615	3.37754	2.40757	0.0218125	0.241556	-3.29202
CSMD3	-2.57117	1.4409	-2.40535	0.0219249	0.242532	-3.29616
CPNE7	-3.79201	2.27615	-2.40356	0.0220162	0.243273	-3.2995
TMEM184A	-3.14687	3.60553	-2.40276	0.022057	0.243455	-3.30099
RMND5B	-2.95849	2.9373	-2.40055	0.0221702	0.244435	-3.30511
DRAM2	3.05941	3.72464	2.39949	0.0222246	0.244765	-3.30709
ME1	3.5732	3.2712	2.39801	0.0223007	0.245188	-3.30984
CEP135	2.69641	3.88544	2.39779	0.0223121	0.245188	-3.31025
CEP131	-3.29071	2.4969	-2.39668	0.0223698	0.245553	-3.31232
TENM2	-2.52711	1.46713	-2.39587	0.0224116	0.245742	-3.31383
HR	3.33279	2.02143	2.39464	0.0224757	0.246046	-3.31612
CD3G	3.00286	3.07534	2.3943	0.0224931	0.246046	-3.31675
LYSET	-3.03475	2.35547	-2.39391	0.0225132	0.246046	-3.31746
PLD5	-2.36373	1.23678	-2.39323	0.0225486	0.246164	-3.31873
WDR33	2.75036	4.47722	2.39237	0.0225937	0.246215	-3.32033
MAGEA12	-3.81769	1.59246	-2.39151	0.0226389	0.246215	-3.32194
CASP8	3.01065	3.48807	2.39104	0.0226633	0.246215	-3.32281
ZNF629	2.45266	3.76242	2.3905	0.0226918	0.246215	-3.32382
IDI1	3.43817	3.79134	2.38985	0.0227256	0.246215	-3.32501
ATP5MF	2.52477	4.6294	2.38944	0.0227474	0.246215	-3.32578
HKDC1	-2.75979	1.1688	-2.38917	0.0227615	0.246215	-3.32628
PRKRIP1	2.26848	4.0761	2.3886	0.0227915	0.246215	-3.32734
LSM1	-3.05624	4.14819	-2.38823	0.022811	0.246215	-3.32803
NARS1	2.14952	5.44783	2.38816	0.0228143	0.246215	-3.32815
COX4I1	2.2914	5.42017	2.38789	0.0228288	0.246215	-3.32866
BUB1	3.09182	2.70258	2.38707	0.022872	0.246215	-3.33018
BMPR1B	-3.16941	2.02998	-2.38684	0.0228839	0.246215	-3.33059
MEPCE	2.61472	3.60095	2.38658	0.022898	0.246215	-3.33109
LACC1	2.99228	3.60561	2.38608	0.0229244	0.246234	-3.33202
ERAP1	3.22595	3.85832	2.38317	0.0230787	0.247429	-3.33741
IL13RA2	-3.02289	1.23061	-2.38264	0.0231069	0.247429	-3.33839
KRBA1	-3.03315	2.84865	-2.38259	0.0231099	0.247429	-3.33849
MS4A1	4.0891	3.1308	2.38129	0.0231792	0.247849	-3.3409
NPIPB12	2.80865	4.75553	2.38078	0.0232063	0.247849	-3.34184
PBX4	2.97471	2.80536	2.38046	0.0232235	0.247849	-3.34243
COX6B1	2.13728	5.31935	2.37966	0.0232664	0.248042	-3.34392
PSMD2	2.86613	5.36037	2.37898	0.0233027	0.248165	-3.34517
CD3E	3.69775	2.16877	2.37759	0.0233776	0.248296	-3.34775
MSH2	3.23154	4.23567	2.37753	0.0233807	0.248296	-3.34785
AP3S1	3.19334	4.64558	2.37701	0.0234088	0.248296	-3.34882
PLEK	3.35306	3.35762	2.37691	0.0234143	0.248296	-3.34901
FAM13B	3.1349	4.16519	2.37435	0.0235527	0.249499	-3.35374
NELFCD	-2.57549	4.24176	-2.37323	0.0236138	0.249671	-3.35582
BRD10	2.12926	5.21057	2.37313	0.0236188	0.249671	-3.35599
MPHOSPH6	2.45229	4.51493	2.37187	0.0236874	0.25013	-3.35832
ESPN	-3.18284	2.15818	-2.37032	0.0237722	0.250241	-3.36119
PRIM2	2.58818	3.73514	2.36999	0.0237903	0.250241	-3.3618
AAR2	2.95741	4.13335	2.36986	0.0237976	0.250241	-3.36205
CDKN2D	3.52885	2.7895	2.36985	0.0237979	0.250241	-3.36206
PDLIM1	2.82731	4.7423	2.36856	0.0238687	0.250696	-3.36444
HDAC3	3.23327	4.40301	2.36791	0.0239042	0.250696	-3.36564
PCDHA5	-2.59717	1.17896	-2.36769	0.0239164	0.250696	-3.36605
IFITM2	2.87066	5.14677	2.36665	0.0239736	0.250872	-3.36796
CNRIP1	-3.31868	2.36001	-2.36648	0.0239833	0.250872	-3.36829
RNPEP	3.27729	3.94513	2.36486	0.0240727	0.251543	-3.37127
ZNF569	2.61892	3.21111	2.36398	0.0241212	0.251767	-3.37289
TMEM176B	3.50026	3.58026	2.36349	0.0241485	0.251767	-3.3738
TRMT6	2.53808	4.21875	2.36283	0.0241849	0.251767	-3.37501
GTF2IRD2	-2.94998	4.19626	-2.36265	0.0241948	0.251767	-3.37534
CCDC144A	-2.89165	2.01301	-2.36205	0.0242282	0.251852	-3.37644
KIAA1210	-2.73777	0.636269	-2.36049	0.0243153	0.252495	-3.37932
ATG4C	2.9949	2.83404	2.35894	0.0244021	0.252912	-3.38218
TUBA8	-2.56358	1.41459	-2.35833	0.0244362	0.252912	-3.3833
PYGL	-2.55318	5.02891	-2.35816	0.0244455	0.252912	-3.38361
SLC16A4	-3.26944	1.99731	-2.35787	0.0244622	0.252912	-3.38416
ZNF225	-3.35009	2.72198	-2.35752	0.0244819	0.252912	-3.3848
MRPS23	2.80938	3.85201	2.35451	0.0246514	0.2544	-3.39033
ZNF76	2.44037	3.43696	2.35237	0.0247722	0.255383	-3.39425
KALRN	-3.42472	3.42989	-2.35178	0.024806	0.255468	-3.39535
OR3A2	-2.82605	1.88592	-2.35088	0.0248571	0.255731	-3.397
FPR3	3.32362	2.47285	2.34958	0.0249316	0.256234	-3.3994
TCEAL8	3.0667	4.43932	2.34884	0.0249733	0.2564	-3.40074
NSA2	2.89674	5.23063	2.34838	0.0249999	0.256409	-3.40159
SNTB1	-2.83935	2.35786	-2.34771	0.0250386	0.256543	-3.40283
RWDD4	2.42296	4.08055	2.34659	0.0251025	0.256935	-3.40488
DDA1	2.81381	3.79876	2.34538	0.0251722	0.257385	-3.4071
C2orf74	2.98485	2.19696	2.3445	0.0252227	0.257637	-3.4087
CD79A	3.87916	2.41334	2.34392	0.0252563	0.257676	-3.40977
CENPP	2.90284	2.47775	2.34355	0.0252781	0.257676	-3.41046
RHOBTB2	-2.97555	3.67025	-2.34243	0.0253427	0.257814	-3.41251
SPSB3	2.54849	4.00936	2.34242	0.0253431	0.257814	-3.41252
PPCDC	-3.0257	1.46097	-2.34078	0.0254382	0.258519	-3.41552
OXLD1	2.59868	3.2451	2.34031	0.0254656	0.258534	-3.41638
SIGLEC12	-3.04637	1.46333	-2.3394	0.0255188	0.258612	-3.41805
DIS3L2	3.07916	2.91482	2.33929	0.0255251	0.258612	-3.41825
PRELID3A	-3.01687	1.23702	-2.33847	0.0255731	0.258837	-3.41976
SKA2	3.39654	4.70761	2.33671	0.025676	0.259616	-3.42297
BCS1L	2.78269	3.16798	2.33541	0.0257527	0.25992	-3.42536
NCOA2	2.80106	4.60613	2.33522	0.0257638	0.25992	-3.42571
TMEM39B	2.935	2.87207	2.33484	0.0257857	0.25992	-3.42639
INS	2.91429	2.33995	2.33443	0.0258101	0.25992	-3.42714
LRRC3B	-2.68868	1.3549	-2.33304	0.025892	0.260482	-3.42968
RASEF	3.01959	3.90815	2.33202	0.0259524	0.26065	-3.43155
KLLN	-2.65662	1.22633	-2.33188	0.0259608	0.26065	-3.43181
DDO	3.0486	1.65399	2.33023	0.0260583	0.261367	-3.43481
OTUD6A	-2.95658	0.832494	-2.3289	0.0261377	0.261808	-3.43725
TBC1D8	2.59617	4.69272	2.32773	0.0262077	0.261808	-3.43939
LYZ	3.80515	3.86403	2.32742	0.0262258	0.261808	-3.43994
UBXN11	-2.4055	0.812655	-2.32723	0.0262374	0.261808	-3.44029
XXYLT1	3.01577	3.02122	2.3271	0.0262454	0.261808	-3.44054
NOMO3	3.18164	4.73027	2.32559	0.0263355	0.261808	-3.44328
MRPS16	2.78104	4.88812	2.32529	0.0263539	0.261808	-3.44384
UTP14A	2.63643	2.83271	2.32495	0.0263741	0.261808	-3.44445
FYB1	2.6685	5.25747	2.32488	0.0263782	0.261808	-3.44458
UBE2Q1	2.06238	5.42201	2.32471	0.0263885	0.261808	-3.44489
PAX6	-2.62827	1.84744	-2.32468	0.0263903	0.261808	-3.44494
COMTD1	2.84412	3.03375	2.32209	0.0265462	0.26269	-3.44966
ADORA2B	-2.90897	1.37827	-2.32192	0.0265567	0.26269	-3.44997
FAM171A1	3.35571	4.22197	2.3219	0.026558	0.26269	-3.45001
ADAM19	3.37159	3.67341	2.32113	0.0266045	0.262891	-3.45141
MYOF	-2.69461	5.45246	-2.3195	0.0267034	0.263252	-3.45438
NEO1	2.93755	3.78652	2.31935	0.0267123	0.263252	-3.45465
YTHDF2	2.92328	4.65154	2.31923	0.0267201	0.263252	-3.45488
PCID2	2.68925	5.55837	2.31845	0.0267671	0.263456	-3.45629
SETMAR	2.93041	2.68532	2.31792	0.0267995	0.263515	-3.45725
PDHA1	2.1001	5.02606	2.31651	0.0268858	0.264104	-3.45982
DPM2	2.91621	1.96556	2.31552	0.0269465	0.26433	-3.46163
WARS2	3.40335	3.12804	2.31527	0.0269616	0.26433	-3.46208
EPCAM	2.41656	5.69044	2.31405	0.0270364	0.26466	-3.46429
ARMCX3	2.90365	4.85165	2.31386	0.0270483	0.26466	-3.46464
GORASP2	3.31239	4.19774	2.31231	0.0271434	0.265331	-3.46745
FAM227B	2.79955	1.5772	2.30906	0.0273444	0.267035	-3.47335
RCL1	3.14651	3.07751	2.3086	0.0273733	0.267057	-3.47419
PLXNA1	2.1434	4.91024	2.30791	0.0274159	0.267167	-3.47544
GPAT3	-3.35772	1.5278	-2.30756	0.027438	0.267167	-3.47608
NREP	3.80718	2.97593	2.30706	0.027469	0.267198	-3.47698
RPS6KA4	3.20857	2.68844	2.30571	0.0275531	0.267198	-3.47942
ZBTB6	3.29632	2.50588	2.30556	0.0275627	0.267198	-3.4797
C17orf49	2.74812	4.56843	2.30514	0.0275889	0.267198	-3.48046
DSCAM	-2.25324	0.797505	-2.30497	0.0275995	0.267198	-3.48077
HSPA1A	2.96903	6.02761	2.30494	0.0276016	0.267198	-3.48083
PHF1	2.92662	3.5285	2.30109	0.0278432	0.269108	-3.48779
TMEM236	-2.36636	1.11189	-2.30061	0.0278734	0.269108	-3.48866
C1orf122	2.47457	4.1719	2.29953	0.0279418	0.269108	-3.49062
UPRT	3.42737	2.6956	2.29913	0.0279671	0.269108	-3.49134
C2orf49	2.90493	3.43044	2.29912	0.0279677	0.269108	-3.49136
QARS1	2.24744	4.67037	2.29894	0.0279794	0.269108	-3.49169
SLITRK6	3.67998	3.64958	2.29881	0.0279873	0.269108	-3.49191
BAIAP2L1	2.49784	4.39152	2.2954	0.0282047	0.270715	-3.4981
SMG9	2.74302	3.22914	2.29508	0.028225	0.270715	-3.49867
KLF8	-2.63596	4.80125	-2.29491	0.0282356	0.270715	-3.49897
KDM3A	2.77114	4.00071	2.29392	0.0282993	0.271066	-3.50077
LHX4	-2.71403	1.01104	-2.29318	0.0283463	0.271162	-3.50209
TOMM5	2.70595	4.60756	2.29291	0.0283636	0.271162	-3.50258
DNAH12	-2.60237	1.24503	-2.29213	0.0284136	0.271381	-3.50398
ZNF567	-2.81951	2.98882	-2.29148	0.0284555	0.271522	-3.50516
YPEL3	2.61052	4.52539	2.29085	0.0284964	0.271653	-3.50631
SLC45A1	-2.54637	1.14811	-2.29009	0.028545	0.271857	-3.50767
PRPH	-2.80282	1.38175	-2.28821	0.0286671	0.27276	-3.51107
SECISBP2	2.72819	4.16859	2.28739	0.0287198	0.272766	-3.51254
RSAD2	2.81976	3.04349	2.28735	0.0287223	0.272766	-3.51261
TRPM1	-2.80746	1.59769	-2.28619	0.0287978	0.273224	-3.5147
FDX1	2.73533	3.76215	2.28457	0.0289033	0.273844	-3.51762
EDEM2	2.8231	2.50568	2.28435	0.028918	0.273844	-3.51803
ABHD17A	2.79151	3.71031	2.28377	0.0289553	0.273939	-3.51906
FUT4	-2.9738	2.46571	-2.28271	0.0290251	0.274114	-3.52098
LRRC75B	-2.66664	1.47581	-2.28265	0.0290286	0.274114	-3.52107
SHOX	-2.40619	3.70929	-2.28139	0.0291113	0.274635	-3.52334
ZBTB39	2.49805	3.70204	2.28084	0.0291477	0.274719	-3.52434
TRAF4	3.03302	3.6275	2.27927	0.0292511	0.275202	-3.52716
TENT5C	3.12601	3.52156	2.27923	0.0292539	0.275202	-3.52724
LRMDA	-2.72003	2.95823	-2.27853	0.0293002	0.275377	-3.5285
PHKA1	3.1349	2.61474	2.27793	0.0293393	0.275487	-3.52956
ITSN2	1.98498	5.6692	2.27736	0.0293774	0.275585	-3.5306
NPIPA8	3.36268	1.90189	2.27633	0.0294456	0.275779	-3.53245
SNX11	3.31684	2.89194	2.27592	0.029473	0.275779	-3.53319
MAGED2	2.71131	4.68944	2.2758	0.0294808	0.275779	-3.5334
FBXL3	3.02591	4.30441	2.27525	0.0295172	0.275862	-3.53438
KCND3	-2.95515	2.79655	-2.27384	0.0296115	0.276485	-3.53693
ZNF267	2.87852	3.17193	2.27323	0.0296518	0.276603	-3.53801
FLT4	-2.60571	2.04295	-2.27244	0.0297047	0.276838	-3.53943
DCTD	3.08817	3.00888	2.27199	0.0297351	0.276863	-3.54025
MRPL21	3.24068	3.64914	2.27098	0.0298028	0.277235	-3.54206
GNPTG	2.90865	3.50301	2.26974	0.0298861	0.277751	-3.54428
ERO1B	-2.92457	3.66776	-2.26865	0.0299589	0.278054	-3.54622
RHNO1	3.57319	3.88254	2.26843	0.0299742	0.278054	-3.54663
COL8A1	3.10541	3.94574	2.26764	0.0300277	0.278291	-3.54805
RABL2B	2.49295	4.80076	2.26603	0.0301362	0.278825	-3.55092
CRYL1	3.20495	3.40325	2.2656	0.0301656	0.278825	-3.5517
SELENOP	3.16459	4.884	2.26553	0.0301699	0.278825	-3.55181
TNFRSF6B	3.17461	2.47899	2.26514	0.0301968	0.278825	-3.55252
CIITA	2.83713	4.49503	2.26443	0.0302451	0.279014	-3.5538
HAUS1	2.54442	3.62698	2.26387	0.0302829	0.279105	-3.55479
UBASH3A	-2.66029	1.07624	-2.26192	0.0304156	0.279954	-3.55827
NPTX2	-2.52473	1.15967	-2.2617	0.030431	0.279954	-3.55868
XRCC3	3.28385	2.01616	2.26003	0.0305454	0.280748	-3.56166
AMMECR1	2.79688	4.98888	2.25918	0.0306039	0.281027	-3.56319
LRRC42	3.4049	3.62714	2.25867	0.0306386	0.281088	-3.56409
TMEM14B	3.02065	3.62416	2.25455	0.0309232	0.282375	-3.57145
TCHP	-3.07117	3.79681	-2.25408	0.0309557	0.282375	-3.57228
SLC27A6	-2.93202	1.47606	-2.25405	0.0309576	0.282375	-3.57233
TBCC	2.89845	4.15496	2.25404	0.0309586	0.282375	-3.57236
CPA6	-2.44996	0.778981	-2.25394	0.0309656	0.282375	-3.57254
WBP1	2.75609	4.58779	2.25295	0.031034	0.282375	-3.57429
HOGA1	-2.62629	1.09654	-2.25285	0.0310412	0.282375	-3.57448
IKBKB	2.80601	4.93728	2.25245	0.0310688	0.282375	-3.57519
PYGB	-2.83019	4.26403	-2.25222	0.0310849	0.282375	-3.5756
CYSTM1	3.32537	3.34924	2.25212	0.0310922	0.282375	-3.57578
RNF128	3.49507	3.33698	2.25191	0.0311063	0.282375	-3.57615
VPS50	3.08981	3.49143	2.25175	0.0311177	0.282375	-3.57644
IGSF5	-2.58828	0.708681	-2.25056	0.0312007	0.282821	-3.57856
NAPRT	-3.04673	3.69501	-2.25024	0.0312234	0.282821	-3.57914
TTR	-3.21352	0.894007	-2.24913	0.031301	0.28291	-3.58111
PGAP1	2.64815	4.30819	2.24819	0.0313666	0.28291	-3.58278
ZFAND6	2.29537	5.2998	2.24815	0.03137	0.28291	-3.58286
ALDH2	2.74267	5.39224	2.24809	0.0313742	0.28291	-3.58297
MAPK13	2.75604	4.09415	2.24772	0.0313997	0.28291	-3.58361
DLK1	-2.76739	0.936979	-2.24768	0.031403	0.28291	-3.5837
TPCN2	2.69863	3.64268	2.2455	0.0315565	0.283981	-3.58758
EFCAB6	-2.34785	0.930606	-2.24518	0.0315787	0.283981	-3.58814
TM4SF1	-3.66672	4.64473	-2.24433	0.0316391	0.284166	-3.58965
IL11	-3.26591	2.38146	-2.24409	0.031656	0.284166	-3.59008
TAP1	2.75756	4.99157	2.24339	0.0317055	0.284331	-3.59132
CLEC16A	2.6639	3.3558	2.24278	0.0317487	0.284331	-3.59241
EMC2	2.62737	4.35728	2.24263	0.0317598	0.284331	-3.59268
ASGR1	-2.73	1.18301	-2.2416	0.0318329	0.284731	-3.59451
CTU1	-2.66202	3.20474	-2.24065	0.0319003	0.284869	-3.59619
LTV1	3.13692	3.39461	2.24043	0.031916	0.284869	-3.59658
SLC25A44	3.28527	3.13122	2.23963	0.0319735	0.284869	-3.59801
PDSS2	-2.65913	3.63184	-2.23955	0.0319788	0.284869	-3.59815
FKBP1C	-2.60365	1.70231	-2.23939	0.0319908	0.284869	-3.59844
OR8A1	-2.57461	1.4149	-2.23695	0.0321655	0.285797	-3.60277
LENG9	-2.53635	1.12573	-2.23676	0.0321788	0.285797	-3.6031
ABCC1	-3.04228	3.20686	-2.23674	0.0321807	0.285797	-3.60315
LDHA	2.11645	6.35169	2.23616	0.0322222	0.285912	-3.60417
TFPI	-3.18676	4.47164	-2.23404	0.0323747	0.286817	-3.60792
IQSEC2	2.67245	3.84381	2.23392	0.0323839	0.286817	-3.60815
KLHL35	-2.6462	1.84786	-2.2332	0.0324356	0.286817	-3.60942
LSG1	2.90798	4.40793	2.23298	0.0324518	0.286817	-3.60981
SMG8	3.03441	3.44285	2.23236	0.0324965	0.286817	-3.61091
CTSS	2.17822	5.54737	2.23201	0.0325221	0.286817	-3.61153
ACP6	2.62682	4.46488	2.23169	0.0325452	0.286817	-3.6121
PTP4A3	2.71348	2.81738	2.23155	0.0325555	0.286817	-3.61235
ZNF211	3.11079	2.8637	2.23118	0.0325825	0.286817	-3.613
SRFBP1	2.32954	3.69356	2.23041	0.0326384	0.287022	-3.61437
BOD1	2.38649	3.66533	2.23007	0.0326631	0.287022	-3.61497
POM121C	3.38117	3.93598	2.22891	0.0327472	0.287282	-3.61701
MRPL41	2.93912	3.33713	2.22887	0.0327503	0.287282	-3.61709
VIL1	-2.56407	0.811911	-2.22762	0.0328417	0.287282	-3.6193
ETV2	-2.608	1.11699	-2.22758	0.0328448	0.287282	-3.61937
HYAL2	2.68075	3.53715	2.22751	0.03285	0.287282	-3.6195
ZNF559	3.20654	3.25105	2.22727	0.0328673	0.287282	-3.61992
PATZ1	2.58767	4.62995	2.22691	0.0328938	0.287282	-3.62056
CAMK2G	2.75628	4.29632	2.22648	0.0329256	0.287309	-3.62132
RIBC1	-2.52564	3.03478	-2.22481	0.0330482	0.288127	-3.62428
METTL13	2.93858	3.91644	2.22383	0.0331201	0.288503	-3.626
NDUFC2	2.05265	5.45752	2.22269	0.033204	0.288779	-3.62801
MAGEF1	2.07071	4.95486	2.22197	0.0332576	0.288779	-3.62929
TCEAL1	3.13828	3.35612	2.2213	0.0333069	0.288779	-3.63047
RGL1	-3.27964	3.61009	-2.22125	0.033311	0.288779	-3.63056
FCMR	3.05409	3.59919	2.22125	0.033311	0.288779	-3.63056
CYRIA	-2.4031	3.8437	-2.22083	0.0333419	0.288779	-3.6313
HAPSTR1	2.52996	4.48267	2.22052	0.0333651	0.288779	-3.63185
SEM1	2.9141	5.35801	2.21996	0.0334065	0.288779	-3.63284
ANKRD37	2.15393	4.03681	2.21907	0.0334725	0.288779	-3.6344
PVR	-3.11749	3.85054	-2.21839	0.0335235	0.288779	-3.63561
GPR183	3.22598	2.90181	2.21806	0.0335482	0.288779	-3.63619
PNKD	2.16626	4.34279	2.21795	0.0335561	0.288779	-3.63638
SPIB	3.35923	1.82994	2.21761	0.0335816	0.288779	-3.63698
DAPK1	2.88151	4.43546	2.21678	0.0336438	0.288779	-3.63845
COQ10B	3.12681	3.21057	2.21661	0.0336562	0.288779	-3.63874
DNAJC18	-2.93664	2.33067	-2.21659	0.0336578	0.288779	-3.63878
PPP2R5A	2.76576	4.14907	2.21616	0.0336897	0.288779	-3.63953
CEP192	2.50701	4.60965	2.21578	0.0337188	0.288779	-3.64022
CMPK1	2.13952	4.65223	2.21551	0.0337387	0.288779	-3.64068
ARG2	3.14842	1.84156	2.2155	0.0337397	0.288779	-3.64071
AK3	2.0132	5.76323	2.21525	0.0337582	0.288779	-3.64114
CDK15	-2.23196	0.820707	-2.2142	0.0338369	0.288879	-3.64299
TFEC	2.91009	2.85332	2.21416	0.0338403	0.288879	-3.64307
NCS1	-3.01514	2.82641	-2.21394	0.0338566	0.288879	-3.64345
SCARB2	-2.4116	6.03908	-2.21278	0.0339438	0.289269	-3.64549
PPFIA3	-2.62249	1.66683	-2.21257	0.0339601	0.289269	-3.64587
ATP2B2	-2.32993	1.13918	-2.21056	0.0341113	0.290309	-3.6494
SF1	2.00542	6.03764	2.20977	0.0341719	0.290578	-3.6508
ACCS	-2.93939	3.18344	-2.20902	0.0342287	0.29064	-3.65212
ZNF717	2.7272	3.49113	2.20844	0.0342722	0.29064	-3.65313
TPRA1	2.67016	2.94864	2.20844	0.0342724	0.29064	-3.65313
ZNF382	-2.96732	3.12913	-2.20814	0.0342956	0.29064	-3.65367
METRN	-2.69774	3.17714	-2.20612	0.0344494	0.291697	-3.65721
SLC45A3	2.91995	3.32781	2.20556	0.0344918	0.291809	-3.65819
IFIT5	2.4936	3.26314	2.20462	0.0345639	0.292171	-3.65984
CCDC122	-2.66044	2.978	-2.20246	0.0347298	0.293326	-3.66364
CHAF1A	-2.39496	4.22037	-2.20198	0.0347668	0.293391	-3.66448
CRY2	2.58687	4.07905	2.20065	0.0348696	0.29401	-3.66682
EFNA1	2.89063	6.633	2.19875	0.0350164	0.294523	-3.67015
MED11	-2.77835	1.7083	-2.19824	0.0350558	0.294523	-3.67104
FAM131B	-2.42482	1.11305	-2.19787	0.0350844	0.294523	-3.67169
FBXW10B	-2.32642	3.62775	-2.19768	0.0350996	0.294523	-3.67203
TSPYL2	3.08875	3.32279	2.19767	0.0351004	0.294523	-3.67205
LRRC37A2	-2.67776	3.14809	-2.19728	0.0351306	0.294523	-3.67273
UBE2Q2	-2.27998	4.18799	-2.1972	0.0351365	0.294523	-3.67286
HDHD5	2.68263	2.76619	2.19585	0.0352421	0.29516	-3.67524
CLEC12A	3.09379	2.71485	2.19501	0.0353072	0.295309	-3.6767
PHKA2	-2.47363	4.00307	-2.19486	0.0353189	0.295309	-3.67696
RBM33	2.57089	5.23708	2.19347	0.0354274	0.295568	-3.67939
HSPBP1	-2.45096	4.42203	-2.19285	0.0354764	0.295568	-3.68048
DNAJC9	2.30149	4.2446	2.19282	0.0354788	0.295568	-3.68054
EVI2B	3.38756	3.47342	2.19278	0.0354815	0.295568	-3.6806
ZBTB47	-2.68316	2.88035	-2.19258	0.0354977	0.295568	-3.68096
TXLNG	3.04294	2.87063	2.19149	0.0355834	0.295877	-3.68287
PTGS2	3.27391	5.56145	2.19135	0.035594	0.295877	-3.6831
NYAP2	-2.88369	2.34789	-2.19078	0.0356388	0.296003	-3.6841
SHOX2	-2.91172	1.84931	-2.19035	0.035673	0.296042	-3.68486
BTN3A1	2.70205	4.72286	2.18616	0.036004	0.29854	-3.69217
TDG	3.18937	4.42744	2.18566	0.0360444	0.298585	-3.69306
SLC39A6	3.06316	6.11936	2.18456	0.0361317	0.298585	-3.69497
PATE2	-2.59639	1.02357	-2.184	0.0361766	0.298585	-3.69595
RECQL4	2.53257	3.80387	2.18393	0.0361819	0.298585	-3.69607
TST	3.25703	3.06696	2.18364	0.0362051	0.298585	-3.69657
CPB1	-2.74694	0.956517	-2.18308	0.0362498	0.298585	-3.69755
SWI5	3.24923	2.3705	2.18288	0.036266	0.298585	-3.6979
ZNF614	2.92075	3.71591	2.18282	0.0362704	0.298585	-3.698
MGMT	2.3812	4.31792	2.1824	0.0363041	0.298585	-3.69873
DNAI7	-2.35726	0.859517	-2.18235	0.036308	0.298585	-3.69882
UVRAG	2.26973	3.94618	2.18174	0.0363574	0.298746	-3.69989
LINGO1	-2.73234	1.18278	-2.18073	0.0364379	0.299162	-3.70164
THNSL2	-2.94977	2.25197	-2.1789	0.0365849	0.299954	-3.70483
SNRNP35	2.4394	4.51815	2.17879	0.0365944	0.299954	-3.70503
MRPL1	2.58883	3.70127	2.17808	0.0366514	0.300105	-3.70626
QSER1	-2.77288	4.63548	-2.17771	0.0366815	0.300105	-3.70691
JAKMIP3	-3.15722	2.7941	-2.17726	0.0367175	0.300105	-3.70769
FBP1	2.17485	5.15828	2.17707	0.0367329	0.300105	-3.70802
NEU1	3.50791	4.26801	2.17645	0.0367828	0.300268	-3.70909
DLGAP4	2.08619	4.26356	2.17534	0.0368733	0.300699	-3.71103
GLP2R	-2.60892	0.847018	-2.17474	0.0369219	0.300699	-3.71208
C14orf93	2.77162	1.93081	2.17466	0.0369283	0.300699	-3.71221
ZSCAN2	-3.0211	2.51362	-2.17432	0.0369559	0.300699	-3.7128
CTSK	2.94191	4.6708	2.17366	0.0370099	0.300754	-3.71396
TACO1	2.76225	3.57632	2.1735	0.0370229	0.300754	-3.71423
HFE	2.66086	2.5144	2.17212	0.0371349	0.301268	-3.71662
RHOT1	2.14957	4.76702	2.17198	0.0371464	0.301268	-3.71687
IL6R	2.9613	4.3627	2.1709	0.0372354	0.301746	-3.71876
KLHDC8B	2.72658	3.53395	2.17013	0.037298	0.302008	-3.72009
COQ8A	-3.08791	1.99713	-2.16918	0.0373762	0.302089	-3.72174
EGLN3	2.78171	4.58184	2.16877	0.0374099	0.302089	-3.72245
ARF5	-2.6542	0.814415	-2.1687	0.0374154	0.302089	-3.72257
ANKRD52	2.27705	4.76257	2.16854	0.0374288	0.302089	-3.72285
XNDC1N	2.91999	2.15988	2.1658	0.037655	0.303669	-3.72761
CACFD1	2.79427	3.79365	2.1651	0.0377128	0.303891	-3.72882
E4F1	-2.80806	3.11868	-2.16465	0.0377497	0.303926	-3.72959
CLCN4	2.78661	1.87923	2.16405	0.0377993	0.303926	-3.73063
NUDT10	-2.78555	1.37179	-2.16394	0.0378084	0.303926	-3.73082
ZNF143	2.77895	3.13549	2.16298	0.0378884	0.304324	-3.73249
ADPRS	2.71763	3.13263	2.16235	0.0379405	0.304498	-3.73357
HAPLN1	2.54213	2.47023	2.16105	0.038049	0.305124	-3.73583
DNAJB5	-2.89258	1.82062	-2.16042	0.0381015	0.3053	-3.73692
RMDN1	2.21553	4.31657	2.15975	0.0381579	0.305508	-3.73808
EFS	2.58532	3.29811	2.1592	0.0382037	0.30563	-3.73903
ITIH5	3.06185	3.46897	2.15879	0.0382381	0.30566	-3.73974
TAF7L	-2.33758	1.12507	-2.15829	0.0382806	0.305755	-3.74062
SLFN12	2.81835	3.48676	2.15778	0.0383233	0.305843	-3.7415
ANGPTL4	-3.62102	2.45114	-2.1572	0.0383714	0.305843	-3.74249
ZFY	2.82654	2.01987	2.15706	0.0383833	0.305843	-3.74273
TMEM109	2.73796	5.2519	2.15596	0.0384759	0.306161	-3.74463
ZBTB1	2.57113	3.71621	2.15586	0.0384845	0.306161	-3.74481
ZDHHC6	3.0558	4.24	2.15503	0.0385549	0.306478	-3.74625
CCL3L3	3.00886	2.10229	2.15443	0.0386049	0.306631	-3.74727
HEYL	-2.9116	1.80994	-2.15274	0.0387484	0.307527	-3.7502
MBNL3	2.78387	4.24586	2.15088	0.0389063	0.308195	-3.75341
SLC4A7	2.08097	5.62703	2.15024	0.038961	0.308195	-3.75452
NDUFA12	2.68903	4.02051	2.14951	0.0390229	0.308195	-3.75577
TBX1	-3.00272	3.20684	-2.14921	0.0390489	0.308195	-3.75629
GJB1	-3.16046	1.38588	-2.14897	0.0390691	0.308195	-3.7567
ERMARD	3.2613	2.65764	2.14888	0.0390769	0.308195	-3.75686
KANSL3	2.45576	5.79567	2.1484	0.039118	0.308195	-3.75769
MACO1	2.22904	4.14228	2.14836	0.0391212	0.308195	-3.75775
SFXN3	2.79617	3.31431	2.14813	0.0391413	0.308195	-3.75816
NXT2	3.51858	4.24713	2.14776	0.0391727	0.308195	-3.75879
KRBOX5	2.32266	4.4939	2.14746	0.0391984	0.308195	-3.75931
TMED4	2.15566	4.65585	2.14741	0.0392024	0.308195	-3.75939
CFAP119	2.31353	1.54293	2.14653	0.0392782	0.308548	-3.76091
POLR2K	2.93313	4.32604	2.14538	0.0393774	0.309085	-3.7629
SPC25	-2.79424	3.00302	-2.14452	0.0394509	0.309419	-3.76437
SUN2	2.07682	4.74674	2.14354	0.0395358	0.309842	-3.76606
SFN	-2.6987	5.97787	-2.14307	0.0395764	0.309917	-3.76687
TBR1	-2.2608	1.13307	-2.1426	0.0396167	0.309989	-3.76767
UROD	2.52646	3.61974	2.14221	0.0396508	0.310012	-3.76835
STK38	2.49962	5.37042	2.14172	0.0396933	0.310012	-3.7692
CCL3	2.8227	3.6644	2.1415	0.0397125	0.310012	-3.76958
ITPRIP	2.68628	2.75628	2.13911	0.0399202	0.311094	-3.77369
GDPD5	-2.90256	2.02827	-2.13899	0.0399307	0.311094	-3.77389
PMM2	2.58768	4.1132	2.13883	0.0399445	0.311094	-3.77417
TRIM14	2.38193	3.74573	2.13777	0.0400369	0.31136	-3.77599
AP5Z1	-2.71779	4.66177	-2.13772	0.0400409	0.31136	-3.77606
CFP	3.16821	1.98562	2.13663	0.0401359	0.311857	-3.77793
IFI35	2.82609	3.21188	2.13614	0.0401789	0.311948	-3.77878
POLG2	2.58195	3.55368	2.13569	0.0402185	0.312013	-3.77955
PLEKHF1	2.85244	2.67902	2.13519	0.0402629	0.312097	-3.78042
RAPGEF1	-2.28681	4.83151	-2.13486	0.0402918	0.312097	-3.78098
IGFBP6	-2.55946	4.12088	-2.13339	0.0404204	0.3128	-3.78349
RBM14-RBM4	2.40421	2.88798	2.13311	0.0404451	0.3128	-3.78397
INPP1	2.26358	4.5828	2.13119	0.0406152	0.313692	-3.78728
AKR7L	-2.54029	1.08256	-2.13102	0.0406301	0.313692	-3.78757
ANKRD33B	2.76594	2.04184	2.12981	0.0407373	0.313692	-3.78964
ADGRE5	2.75025	3.46795	2.12961	0.0407549	0.313692	-3.78998
IMPACT	2.94761	3.93098	2.1296	0.0407553	0.313692	-3.78999
ERCC6L	3.15871	1.89676	2.12939	0.0407745	0.313692	-3.79036
KIFC2	2.26746	4.93148	2.12933	0.04078	0.313692	-3.79047
G6PC3	-2.69955	3.12978	-2.1286	0.0408445	0.313947	-3.79171
DESI2	2.28411	3.55817	2.12813	0.0408863	0.314027	-3.79251
SPRYD3	-2.94175	3.7528	-2.12709	0.0409791	0.314094	-3.7943
GRIK3	-2.24427	0.952856	-2.12702	0.040985	0.314094	-3.79441
SDHC	2.72972	4.98992	2.12697	0.0409893	0.314094	-3.79449
YTHDF1	-2.7215	4.12158	-2.12658	0.0410248	0.314126	-3.79518
PLK1	2.97029	3.84603	2.12609	0.0410677	0.314213	-3.796
CCL21	3.43434	2.70562	2.12511	0.0411558	0.31431	-3.79768
PHB1	2.90216	3.88164	2.12468	0.0411943	0.31431	-3.79842
CDC42EP2	-2.72837	1.27984	-2.12428	0.0412301	0.31431	-3.7991
ZNF8	-2.66993	4.18803	-2.12426	0.0412317	0.31431	-3.79913
CLGN	2.84507	1.80173	2.1242	0.0412374	0.31431	-3.79924
ZNF548	2.79297	2.53532	2.12253	0.0413874	0.315213	-3.8021
PEG10	3.2504	4.01675	2.12178	0.0414551	0.315487	-3.80338
TRIM37	2.81625	3.71042	2.12028	0.0415895	0.315881	-3.80593
KIAA0040	2.18726	3.36094	2.11984	0.0416299	0.315881	-3.80669
OTUD6B	2.36823	4.18774	2.11928	0.0416806	0.315881	-3.80765
HINT3	2.48623	4.83659	2.11924	0.0416843	0.315881	-3.80772
STRIP1	3.04951	5.07529	2.11921	0.0416862	0.315881	-3.80776
NPIPB13	-2.7146	4.69813	-2.11884	0.0417202	0.315881	-3.8084
MYBL2	2.88615	5.05552	2.11875	0.0417279	0.315881	-3.80854
UBR3	2.87322	3.77554	2.11821	0.041777	0.316014	-3.80947
SLC18B1	2.78138	2.89811	2.11778	0.0418165	0.316074	-3.81021
ZNF189	-2.54624	3.17452	-2.11729	0.041861	0.316171	-3.81105
RIPOR2	2.85893	4.34068	2.11641	0.0419405	0.316532	-3.81254
AKR7A2	2.57659	3.63838	2.11566	0.0420086	0.316807	-3.81381
MPDZ	2.68545	3.43825	2.11413	0.0421485	0.317622	-3.81642
ESS2	2.75701	2.31774	2.11339	0.0422165	0.317722	-3.81769
PHF20	2.89078	4.44414	2.11322	0.0422322	0.317722	-3.81798
PPP2R5D	1.87663	5.53259	2.11294	0.0422571	0.317722	-3.81845
ZNF845	-2.79901	2.76571	-2.11108	0.0424277	0.318414	-3.82161
FAM234B	2.88486	3.29138	2.11101	0.0424349	0.318414	-3.82175
BCAR1	2.55934	3.34792	2.1108	0.0424542	0.318414	-3.8221
DRAM1	3.24925	3.35977	2.1105	0.0424819	0.318414	-3.82262
RPL3	1.94621	5.84461	2.11021	0.0425083	0.318414	-3.8231
NKRF	2.74106	3.12589	2.10881	0.0426373	0.319142	-3.82548
NKIRAS1	2.72788	2.30927	2.10701	0.0428039	0.320072	-3.82855
PTPRH	2.56646	1.31394	2.10677	0.0428256	0.320072	-3.82895
HLA-DPA1	2.45385	6.11396	2.10612	0.0428863	0.320286	-3.83006
PTPRF	1.89834	5.61936	2.1048	0.0430086	0.320799	-3.83229
NPL	2.72448	2.8358	2.10451	0.043036	0.320799	-3.83279
B4GALT3	2.13152	5.11768	2.1043	0.0430553	0.320799	-3.83315
KLHL2	2.37732	2.79553	2.104	0.0430833	0.320799	-3.83366
NUP43	2.33468	4.44885	2.10169	0.0432992	0.322167	-3.83758
HS3ST3A1	-2.6682	1.50847	-2.10072	0.0433901	0.322603	-3.83923
LYPD5	-2.72104	1.6245	-2.09939	0.0435147	0.323289	-3.84148
CD109	-2.86317	2.99605	-2.09786	0.0436591	0.323601	-3.84408
ITPKC	2.50801	3.66515	2.09775	0.0436688	0.323601	-3.84425
C10orf88	2.95424	2.41153	2.09759	0.0436845	0.323601	-3.84453
DPH6	-2.74755	2.73201	-2.09757	0.0436861	0.323601	-3.84456
GALNS	2.83515	3.54034	2.09713	0.0437275	0.323633	-3.8453
LRRC51	2.45971	2.69024	2.09684	0.0437552	0.323633	-3.8458
CXCL1	3.06002	4.28042	2.09639	0.043798	0.323638	-3.84657
CPM	-2.85726	4.6859	-2.09615	0.0438206	0.323638	-3.84697
SHTN1	2.70693	4.26133	2.09544	0.0438877	0.323829	-3.84817
PTPN13	2.39018	4.35395	2.09512	0.0439174	0.323829	-3.8487
NDUFS1	2.70133	5.17577	2.09452	0.043975	0.323829	-3.84973
NUB1	2.33578	4.81947	2.09425	0.0440006	0.323829	-3.85019
GOLGA7B	-2.43666	1.08531	-2.09416	0.0440084	0.323829	-3.85033
ANO5	-2.86209	2.04171	-2.09373	0.0440496	0.323894	-3.85106
MAP2K4	2.60826	3.3561	2.09213	0.0442016	0.324748	-3.85376
PPIL3	2.50673	4.19043	2.09183	0.0442306	0.324748	-3.85428
RFWD3	-3.10491	3.76716	-2.09148	0.0442634	0.32475	-3.85486
FBLN1	2.42828	6.60791	2.09091	0.0443184	0.324778	-3.85583
NABP2	2.5525	3.19913	2.09067	0.0443408	0.324778	-3.85623
MIER3	2.80169	2.77748	2.09042	0.0443647	0.324778	-3.85665
FCHSD1	2.98783	3.90286	2.08995	0.04441	0.324872	-3.85745
PSMB8	2.18447	3.71302	2.08939	0.0444637	0.324942	-3.8584
RNF26	2.33817	3.36067	2.089	0.0445007	0.324942	-3.85905
DHX9	2.43673	5.10918	2.08883	0.044517	0.324942	-3.85934
ZDBF2	2.67076	2.77851	2.08811	0.0445867	0.325027	-3.86056
HEATR5B	2.26366	3.67174	2.08793	0.0446036	0.325027	-3.86086
ACTN2	-2.63611	1.62763	-2.08751	0.044644	0.325027	-3.86157
SERPINE2	-2.98667	4.47753	-2.08711	0.0446829	0.325027	-3.86225
GET4	2.36428	4.11333	2.0864	0.0447506	0.325027	-3.86344
BHLHE40	-2.38672	4.7102	-2.08603	0.0447868	0.325027	-3.86407
WNT5B	3.11962	2.65009	2.08577	0.0448117	0.325027	-3.86451
PIP4K2C	2.76261	4.28554	2.08569	0.0448192	0.325027	-3.86464
IL17RE	-2.29775	3.03659	-2.08556	0.0448318	0.325027	-3.86486
ESPL1	-2.9325	2.23237	-2.08534	0.0448537	0.325027	-3.86524
EPHA5	-2.04974	0.909171	-2.08473	0.0449124	0.325216	-3.86627
SPIRE1	3.03979	4.38844	2.08393	0.0449891	0.325536	-3.8676
SGPP2	2.44517	4.03687	2.0833	0.0450507	0.325746	-3.86868
C3AR1	2.91807	2.17988	2.08212	0.045165	0.326278	-3.87066
TRIQK	2.55401	2.96526	2.08175	0.0452012	0.326278	-3.87129
ZNF182	-2.85307	2.47796	-2.08153	0.0452221	0.326278	-3.87165
TENM1	-2.9708	2.16254	-2.08068	0.0453047	0.326458	-3.87308
ZSWIM4	2.21304	3.14525	2.08039	0.0453331	0.326458	-3.87357
PLEKHG1	2.96817	3.23536	2.08011	0.0453611	0.326458	-3.87406
ARPC1A	2.33913	4.48293	2.07994	0.0453776	0.326458	-3.87434
TRPV4	2.63772	3.98568	2.07935	0.0454347	0.326633	-3.87533
TMEM88	2.50761	1.76355	2.07879	0.0454893	0.326791	-3.87627
TMEM50A	2.36097	4.12286	2.07675	0.0456896	0.327775	-3.87971
ZUP1	2.9082	2.5062	2.07672	0.0456918	0.327775	-3.87974
TIMM10B	2.54561	3.01467	2.07627	0.0457367	0.327826	-3.88051
IGSF6	2.8611	3.28088	2.07594	0.0457689	0.327826	-3.88106
CC2D2B	-2.40375	1.45752	-2.07565	0.0457973	0.327826	-3.88155
NLK	3.17777	3.58531	2.07479	0.0458816	0.328195	-3.88299
TRPC4AP	2.81357	2.92836	2.07307	0.046052	0.328968	-3.88589
GEN1	2.73968	3.69922	2.07284	0.0460743	0.328968	-3.88627
USP37	2.7948	3.03553	2.07249	0.046109	0.328968	-3.88686
ITFG2	2.02181	4.5206	2.07215	0.046143	0.328968	-3.88744
RPUSD2	2.71482	3.32113	2.07203	0.0461543	0.328968	-3.88763
PFKP	2.46922	4.46431	2.07159	0.0461986	0.328976	-3.88838
KIAA0825	-2.47262	2.25519	-2.07136	0.0462211	0.328976	-3.88876
HSD17B8	2.74986	2.67104	2.07032	0.0463237	0.329471	-3.89049
MRPL30	2.71431	4.04388	2.06846	0.0465092	0.330157	-3.89362
EIF2B1	2.30829	4.56007	2.06819	0.0465358	0.330157	-3.89407
SIGLEC16	-2.71865	1.34332	-2.06807	0.0465479	0.330157	-3.89427
ADCY3	-2.70606	3.12091	-2.06789	0.046566	0.330157	-3.89458
FN3K	2.87036	1.94776	2.0677	0.0465851	0.330157	-3.8949
UAP1L1	2.77706	3.53865	2.06657	0.0466981	0.330723	-3.89679
ARHGAP18	2.65017	3.54093	2.06588	0.0467675	0.330749	-3.89795
RAB8A	2.63898	4.19749	2.06587	0.046768	0.330749	-3.89796
CPOX	2.58297	2.42617	2.06494	0.0468614	0.331112	-3.89952
IL32	3.01305	4.27755	2.0647	0.0468854	0.331112	-3.89992
MANF	1.95065	5.10071	2.0641	0.0469453	0.3313	-3.90092
AHCTF1	-2.50549	3.95527	-2.06269	0.0470873	0.332068	-3.90328
TIAL1	-2.59988	4.66666	-2.0615	0.0472078	0.332279	-3.90528
HCFC1R1	-2.37123	3.95486	-2.06118	0.0472395	0.332279	-3.90581
APOC1	3.20108	3.18954	2.06112	0.0472463	0.332279	-3.90592
ZNF721	2.53655	3.54887	2.06108	0.0472501	0.332279	-3.90598
KCNA2	-2.30749	1.00708	-2.05844	0.0475175	0.333925	-3.91039
DPP4	-2.82012	1.84892	-2.05796	0.0475658	0.33403	-3.91119
NLRP12	-2.55212	1.55066	-2.05739	0.0476246	0.334208	-3.91215
LAMTOR4	-2.39466	4.18795	-2.05693	0.0476711	0.334299	-3.91291
HNF4A	-2.39717	1.30389	-2.05367	0.0480037	0.336298	-3.91834
ULK3	-2.28283	4.56972	-2.05348	0.0480234	0.336298	-3.91866
ZNF892	2.73769	2.58685	2.05267	0.0481067	0.336565	-3.92002
SNRNP40	-2.56034	3.09665	-2.05214	0.0481612	0.336565	-3.9209
ZNF107	-2.50235	3.92654	-2.05213	0.0481625	0.336565	-3.92092
CDA	-2.66512	1.22785	-2.05067	0.0483124	0.336972	-3.92335
CDR2L	2.57957	3.92879	2.04996	0.0483855	0.336972	-3.92453
ZNF347	-2.51025	4.16579	-2.04991	0.0483908	0.336972	-3.92462
PTPRK	2.36664	3.91571	2.04976	0.0484059	0.336972	-3.92486
PARD6B	3.01763	3.76519	2.04928	0.048456	0.336972	-3.92567
SNCA	-2.49718	3.44116	-2.04928	0.0484563	0.336972	-3.92567
CSF2RA	2.45905	2.67337	2.04927	0.0484566	0.336972	-3.92568
TBC1D22B	2.32354	2.91128	2.04843	0.048544	0.337133	-3.92708
PRDM4	2.24859	3.2548	2.04809	0.0485795	0.337133	-3.92765
NAP1L4	2.47955	4.97173	2.04807	0.0485809	0.337133	-3.92768
LCA5	-2.67029	3.09161	-2.0466	0.048734	0.337961	-3.93013
TYW3	2.31006	3.75751	2.04608	0.0487879	0.3381	-3.931
IPMK	2.56564	3.63637	2.04547	0.0488514	0.338306	-3.93201
MYRIP	-2.28706	1.28043	-2.04486	0.048915	0.338512	-3.93303
RARA	2.95133	2.76265	2.04419	0.0489845	0.338759	-3.93413
KLF11	2.6279	3.06939	2.04289	0.0491202	0.338827	-3.93629
TMEM276	-2.58069	3.2823	-2.04285	0.049124	0.338827	-3.93635
EXOC5	2.433	4.63173	2.04281	0.0491291	0.338827	-3.93643
ZNF700	2.60411	2.95208	2.04261	0.0491494	0.338827	-3.93676
SH3GL1	2.39221	4.97867	2.04218	0.049194	0.338827	-3.93747
DHRS13	2.41474	3.92678	2.04138	0.049278	0.338827	-3.9388
PIGBOS1	-2.5487	2.75505	-2.04128	0.0492885	0.338827	-3.93896
ZNF438	2.46444	2.35583	2.04072	0.0493481	0.338827	-3.9399
NHERF2	-2.38829	2.59943	-2.04004	0.0494192	0.338827	-3.94103
C4orf50	-2.20377	1.06434	-2.0396	0.049465	0.338827	-3.94175
MDFIC	2.67907	4.4029	2.03952	0.0494742	0.338827	-3.94189
IKBIP	-2.58928	3.53735	-2.0394	0.0494862	0.338827	-3.94208
FADD	2.8924	2.86181	2.03915	0.0495128	0.338827	-3.9425
USP35	2.44979	1.73406	2.03896	0.0495328	0.338827	-3.94282
KLHL29	-2.60601	1.65241	-2.0387	0.0495607	0.338827	-3.94326
GNB2	2.55935	3.74862	2.03819	0.0496135	0.338827	-3.94409
ELMOD1	-2.34213	1.05517	-2.03813	0.0496207	0.338827	-3.9442
PRICKLE1	2.57019	2.81147	2.03733	0.0497049	0.338827	-3.94552
SLC39A8	2.41972	2.33913	2.0364	0.0498033	0.338827	-3.94706
ZDHHC24	2.36146	3.648	2.03637	0.0498061	0.338827	-3.94711
CNPPD1	2.94065	4.1379	2.03633	0.0498107	0.338827	-3.94718
CFD	-3.18244	3.94978	-2.03577	0.0498702	0.338827	-3.94811
SLC38A9	2.45484	3.18577	2.03515	0.0499353	0.338827	-3.94913
SMTNL2	-2.32038	1.47094	-2.03509	0.0499415	0.338827	-3.94923
RRS1	1.88471	4.64953	2.03499	0.0499522	0.338827	-3.94939
ILVBL	2.97311	2.29029	2.03498	0.0499531	0.338827	-3.94941
RPS19BP1	2.41906	3.20475	2.03485	0.0499672	0.338827	-3.94963
DNAJC12	-2.57891	1.46524	-2.03478	0.0499753	0.338827	-3.94975
NAT14	2.70423	2.18198	2.03476	0.049977	0.338827	-3.94978
MRPL43	2.45709	4.30247	2.03415	0.0500418	0.339036	-3.95079
KCNAB3	2.55798	2.27901	2.03363	0.0500975	0.339075	-3.95166
L2HGDH	2.4373	3.81538	2.03332	0.0501304	0.339075	-3.95217
HVCN1	2.68983	2.71332	2.03314	0.0501493	0.339075	-3.95246
GSG1L2	2.31372	1.18416	2.03272	0.050194	0.339149	-3.95316
SLC41A1	2.79112	2.77857	2.03111	0.050366	0.339858	-3.95582
ADARB1	-2.78208	2.90892	-2.03089	0.0503897	0.339858	-3.95619
RCBTB2	-2.69216	1.87537	-2.03078	0.0504009	0.339858	-3.95636
SLC16A12	2.47411	1.48366	2.02854	0.0506411	0.341247	-3.96007
MED9	-2.64195	2.04701	-2.02739	0.0507644	0.341848	-3.96196
TRIM8	2.57416	4.14325	2.02683	0.0508254	0.342005	-3.96289
RANBP1	2.41913	4.36046	2.02642	0.0508696	0.342005	-3.96357
BTD	-2.54214	4.10261	-2.02623	0.0508903	0.342005	-3.96389
SFRP2	3.2865	3.3298	2.02453	0.0510739	0.342263	-3.96669
CCDC183	-2.60395	1.51384	-2.02449	0.0510777	0.342263	-3.96675
USP9Y	-2.98582	4.81353	-2.02448	0.0510788	0.342263	-3.96677
LIMS4	-3.6032	3.52981	-2.02422	0.0511071	0.342263	-3.9672
ARL2BP	2.87493	3.43602	2.02421	0.0511079	0.342263	-3.96721
TMPPE	2.55605	1.22341	2.02397	0.0511341	0.342263	-3.96761
ANO10	2.44242	3.15851	2.02297	0.051243	0.342762	-3.96927
CNTN4	-2.57882	1.88842	-2.02128	0.0514261	0.343274	-3.97204
SLC25A23	2.64589	3.45961	2.02118	0.0514373	0.343274	-3.97221
ZNF558	2.52984	2.515	2.02067	0.0514925	0.343274	-3.97305
LCP2	2.56068	3.4361	2.0205	0.051511	0.343274	-3.97333
NLGN1	2.48162	2.22075	2.0198	0.051588	0.343274	-3.97449
PRKG1	-2.85744	2.82176	-2.01976	0.0515917	0.343274	-3.97455
PRCC	2.60064	2.2597	2.0196	0.0516091	0.343274	-3.97481
DOCK8	2.46258	4.14008	2.01939	0.0516322	0.343274	-3.97516
NME4	1.93957	4.59831	2.01934	0.0516384	0.343274	-3.97525
TADA1	2.74361	4.60287	2.01911	0.0516627	0.343274	-3.97562
TMPRSS11D	-2.66127	0.633592	-2.0183	0.0517522	0.34364	-3.97696
HCCS	2.54166	3.67695	2.01699	0.0518953	0.344045	-3.97911
ZNF670-ZNF695	2.47064	1.12431	2.01699	0.0518956	0.344045	-3.97912
SIRPA	2.4568	4.10835	2.0168	0.0519164	0.344045	-3.97943
ANGPTL1	-2.69745	1.13185	-2.01613	0.0519892	0.3443	-3.98052
TRAF3	2.55723	3.84779	2.01578	0.0520284	0.344331	-3.9811
CHML	2.40608	3.90835	2.0151	0.0521029	0.344365	-3.98222
LMOD3	-2.24339	2.95373	-2.01504	0.0521101	0.344365	-3.98232
PADI2	-2.50715	1.93674	-2.01457	0.052161	0.344365	-3.98308
TAL1	-2.7546	2.45574	-2.01448	0.0521712	0.344365	-3.98324
FBXO30	2.91474	3.60163	2.01341	0.0522889	0.344639	-3.98499
KIZ	2.71701	2.54843	2.0131	0.0523238	0.344639	-3.98551
CYSLTR2	-2.61326	1.20714	-2.01248	0.0523926	0.344639	-3.98653
OSCP1	-2.43595	1.79819	-2.01225	0.0524178	0.344639	-3.9869
SMC1B	-2.92484	2.11512	-2.01144	0.0525077	0.344639	-3.98823
SRBD1	2.52294	3.32362	2.01101	0.052555	0.344639	-3.98894
C1orf43	2.16999	4.84744	2.01095	0.0525613	0.344639	-3.98903
C2orf42	-2.39535	1.42215	-2.01085	0.0525729	0.344639	-3.9892
IPPK	-2.44514	3.91419	-2.01069	0.0525906	0.344639	-3.98946
CPE	2.04569	4.43638	2.01037	0.0526259	0.344639	-3.98998
PPP6C	2.69697	4.35761	2.01024	0.0526401	0.344639	-3.99019
CBLL1	2.62071	3.15857	2.01018	0.0526468	0.344639	-3.99029
ACOT13	-2.70322	4.10573	-2.01006	0.0526608	0.344639	-3.9905
CRABP2	2.47619	4.74624	2.00861	0.0528225	0.345471	-3.99288
STK32C	-2.42054	3.26484	-2.00824	0.0528633	0.345512	-3.99348
HEXD	2.45766	3.30041	2.00769	0.0529246	0.345687	-3.99438
SOWAHA	-2.45908	1.11494	-2.00675	0.0530295	0.346142	-3.99592
SDCBP2	3.12738	2.96137	2.00645	0.0530635	0.346142	-3.99642
GEM	-2.54778	1.38724	-2.00498	0.0532277	0.346986	-3.99882
GGCT	2.62294	4.97104	2.0046	0.0532704	0.347039	-3.99944
GDF11	2.32788	4.02801	2.00413	0.0533233	0.347157	-4.00021
MRPS34	2.23251	3.69787	2.00334	0.0534117	0.34737	-4.0015
SMU1	2.86266	3.77291	2.00303	0.0534477	0.34737	-4.00202
LRRC75A	-2.54901	1.86262	-2.00291	0.0534602	0.34737	-4.00221
ARHGAP8	-3.12146	3.99226	-2.00162	0.0536065	0.348094	-4.00433
LRRC28	-2.60492	3.19844	-2.00113	0.0536616	0.348226	-4.00513
LYRM1	-2.46867	3.267	-2.00068	0.0537128	0.348332	-4.00587
MARK4	3.37495	3.66625	2.00025	0.0537613	0.348421	-4.00657
FAM168A	2.41604	2.52594	1.99814	0.0540005	0.349744	-4.01002
NAIP	2.1515	3.38119	1.99609	0.0542331	0.350614	-4.01335
ITPK1	2.90058	3.49797	1.99574	0.0542739	0.350614	-4.01394
PPP1R14B	2.03531	4.58793	1.99565	0.0542837	0.350614	-4.01408
DDX41	2.88223	3.7648	1.99546	0.0543053	0.350614	-4.01438
APCDD1	-2.9674	4.28597	-1.99542	0.0543101	0.350614	-4.01445
EFNA5	-2.51509	3.83269	-1.99477	0.054384	0.350865	-4.01551
MNX1	-2.72405	2.27499	-1.99396	0.0544771	0.351238	-4.01684
TRMT1L	2.45217	3.75341	1.99302	0.0545842	0.351703	-4.01836
CLASP2	2.51733	4.84218	1.99228	0.0546692	0.351802	-4.01957
ZNF747	2.62442	1.93258	1.99208	0.0546926	0.351802	-4.0199
GNPAT	2.30303	4.44466	1.9919	0.054713	0.351802	-4.02019
ARHGAP25	2.74208	2.55761	1.99166	0.0547404	0.351802	-4.02058
NDUFAB1	1.92454	5.45969	1.99087	0.0548318	0.352163	-4.02187
ZNF865	2.4539	3.10095	1.99041	0.0548848	0.352262	-4.02262
TNIP3	-2.26157	2.54846	-1.99013	0.0549176	0.352262	-4.02308
PTPRS	-2.43228	4.01382	-1.98959	0.0549796	0.352357	-4.02396
CHN2	-2.52576	2.83538	-1.9893	0.0550124	0.352357	-4.02442
ZNF471	-2.66518	2.19571	-1.98908	0.0550381	0.352357	-4.02479
CSE1L	2.18427	4.51283	1.98871	0.0550811	0.352406	-4.02539
CLDN12	2.3519	4.09518	1.98781	0.0551846	0.352534	-4.02685
EXOSC1	2.5261	3.0355	1.98772	0.0551956	0.352534	-4.027
MYO7A	-2.40315	2.7044	-1.98762	0.0552068	0.352534	-4.02716
ANAPC1	2.48299	4.44957	1.98727	0.0552472	0.352567	-4.02773
METTL23	2.61932	3.38059	1.98663	0.0553214	0.352815	-4.02877
CDH7	-2.69165	1.46967	-1.98544	0.0554598	0.35341	-4.0307
CAVIN3	3.04187	2.8435	1.98522	0.0554854	0.35341	-4.03106
S100A14	2.89479	5.19754	1.98486	0.0555279	0.353456	-4.03165
MTMR2	-2.34823	4.04124	-1.98453	0.0555663	0.353466	-4.03219
LRRC27	-2.43238	2.19504	-1.98424	0.0556003	0.353466	-4.03266
UTP18	2.41123	4.20785	1.98339	0.0556992	0.353586	-4.03404
TMPRSS2	2.90604	3.12407	1.98338	0.0557	0.353586	-4.03405
RNF43	3.02832	2.51263	1.98317	0.0557252	0.353586	-4.0344
PDE4A	-2.32485	3.69402	-1.98191	0.0558722	0.354294	-4.03644
FCGR3B	2.92838	1.801	1.98136	0.0559365	0.354477	-4.03734
COX5B	2.36349	5.14637	1.98023	0.0560692	0.354746	-4.03917
CCL19	3.409	3.14227	1.98016	0.0560772	0.354746	-4.03928
GGT7	2.22055	4.09158	1.97982	0.0561175	0.354746	-4.03984
MLX	2.20782	3.07656	1.97969	0.0561322	0.354746	-4.04004
POP4	2.19712	3.53959	1.97949	0.0561563	0.354746	-4.04037
EFL1	2.6362	3.29134	1.97783	0.0563515	0.355755	-4.04306
HMGN1	2.18269	5.84778	1.97749	0.0563908	0.355772	-4.0436
TECPR2	2.65949	3.80278	1.97709	0.0564387	0.355772	-4.04426
MAPK8IP3	2.05127	4.46445	1.97663	0.0564926	0.355772	-4.045
BLOC1S5	2.91457	3.39743	1.97659	0.0564975	0.355772	-4.04507
MS4A6A	2.96212	3.58909	1.97584	0.0565865	0.355772	-4.04629
TTC32	2.90566	3.63013	1.97565	0.0566085	0.355772	-4.04659
OGFOD2	2.6055	2.56209	1.97556	0.0566199	0.355772	-4.04674
ODC1	2.71874	3.55264	1.9754	0.056639	0.355772	-4.047
TRAPPC3	2.47068	3.42605	1.97467	0.0567245	0.355983	-4.04817
ARHGEF5	2.82491	3.68901	1.97451	0.0567436	0.355983	-4.04843
GNS	2.75674	4.68703	1.97397	0.0568076	0.356161	-4.04931
ARAF	2.42251	3.16485	1.97288	0.0569376	0.356752	-4.05108
RCN3	-2.90375	2.13806	-1.97231	0.0570055	0.356905	-4.052
LGSN	-2.38778	2.12727	-1.97207	0.0570335	0.356905	-4.05238
CDC42EP5	2.80023	2.86014	1.97101	0.0571603	0.357475	-4.0541
ZNF473	2.46758	2.51742	1.97046	0.0572264	0.357665	-4.05499
C1orf52	2.6449	3.94233	1.97005	0.0572751	0.357674	-4.05565
ELOVL2	2.41193	1.3064	1.96985	0.0572994	0.357674	-4.05598
EFHC2	2.67944	1.16002	1.96945	0.0573465	0.357745	-4.05661
NWD1	-2.41361	1.90202	-1.96888	0.0574158	0.357954	-4.05755
PDCL3	2.52594	2.50686	1.9684	0.057473	0.358087	-4.05832
HID1	2.25729	3.32243	1.96699	0.0576417	0.358597	-4.06059
MRTFA	2.46301	3.38703	1.96686	0.0576573	0.358597	-4.0608
UBE2T	2.00541	3.61828	1.96682	0.0576624	0.358597	-4.06086
TMEM161B	2.63467	4.30848	1.96581	0.0577838	0.359055	-4.06249
CENPV	3.07925	2.40358	1.96538	0.0578367	0.359055	-4.0632
BFAR	-2.36553	4.40538	-1.96532	0.0578438	0.359055	-4.06329
PRCP	-2.19095	5.21248	-1.96485	0.0578999	0.35918	-4.06404
USE1	2.67535	2.34379	1.96419	0.0579801	0.359265	-4.06511
DCLK2	-2.56085	3.39399	-1.96414	0.0579853	0.359265	-4.06518
MSS51	2.41175	1.36771	1.96352	0.0580607	0.359509	-4.06619
PDK4	-2.2258	5.87762	-1.96283	0.0581442	0.359803	-4.0673
CORO7	2.28833	3.40795	1.96124	0.0583368	0.36047	-4.06986
PITPNB	2.98043	4.20238	1.96114	0.0583494	0.36047	-4.07002
VPS51	-2.40144	3.53985	-1.96102	0.0583643	0.36047	-4.07022
RASAL3	2.97479	2.4622	1.96014	0.0584706	0.36047	-4.07163
DNPH1	-3.2896	4.26733	-1.96005	0.0584815	0.36047	-4.07177
RNF135	2.42933	3.15479	1.9597	0.0585244	0.36047	-4.07234
SPOCK2	2.99711	3.2193	1.95967	0.058529	0.36047	-4.0724
UMAD1	2.24438	3.31264	1.95957	0.0585403	0.36047	-4.07255
SLC10A3	2.5595	2.89479	1.95925	0.0585799	0.360492	-4.07307
ZWINT	2.79219	2.90907	1.95895	0.058616	0.360492	-4.07355
CFAP92	2.418	1.68352	1.9578	0.0587564	0.361134	-4.0754
GPSM3	2.74193	3.54234	1.95701	0.0588532	0.361506	-4.07667
CCDC28B	2.47638	2.88746	1.95549	0.0590397	0.362385	-4.07911
NDUFAF3	2.37947	4.56908	1.95503	0.0590967	0.362385	-4.07986
PPM1M	2.7602	3.31212	1.95496	0.059105	0.362385	-4.07997
RUFY1	-2.44377	3.55038	-1.95453	0.0591577	0.362486	-4.08065
POLL	2.51076	3.39041	1.95385	0.0592413	0.362776	-4.08175
SOX11	-2.53168	2.10358	-1.95298	0.0593482	0.363208	-4.08314
LAP3	2.22673	3.89291	1.95204	0.0594644	0.363506	-4.08465
ECI2	-2.25288	3.19215	-1.952	0.0594696	0.363506	-4.08471
RIPOR1	-2.62293	3.23637	-1.95108	0.0595837	0.363981	-4.0862
RELT	2.38036	2.53827	1.95067	0.0596343	0.364068	-4.08685
FPR1	2.57495	2.16483	1.94877	0.0598696	0.365145	-4.08989
IGSF21	-2.25872	0.713456	-1.94866	0.0598837	0.365145	-4.09007
KIAA0513	2.27684	3.69568	1.9472	0.0600659	0.365768	-4.09242
NRBF2	2.38535	3.31511	1.9471	0.0600782	0.365768	-4.09258
MRPS21	2.59557	4.7507	1.94696	0.0600957	0.365768	-4.0928
VPS11	-2.84878	2.95039	-1.94623	0.0601859	0.366094	-4.09396
SLC13A3	-2.35416	1.9425	-1.94554	0.0602726	0.366162	-4.09507
OTULINL	2.90986	2.85211	1.94518	0.0603177	0.366162	-4.09565
UBL7	2.25575	1.98777	1.94516	0.0603198	0.366162	-4.09567
ZFP90	2.28261	3.51398	1.94497	0.0603436	0.366162	-4.09598
FAM110A	2.58935	3.76088	1.94447	0.060406	0.366251	-4.09677
BOP1	2.14014	3.78648	1.94412	0.0604506	0.366251	-4.09734
ARMT1	2.17891	2.90863	1.94398	0.0604681	0.366251	-4.09757
RABEP2	2.31833	3.68269	1.9429	0.0606037	0.36685	-4.0993
TM6SF1	2.31126	1.89417	1.94207	0.0607073	0.367255	-4.10061
CDRT4	-2.74727	3.2911	-1.94171	0.060753	0.36731	-4.10119
CYREN	2.45971	2.48559	1.94113	0.0608266	0.367532	-4.10213
BBS5	2.56119	2.54917	1.9408	0.0608677	0.367559	-4.10265
ZNF716	-2.21431	1.707	-1.94038	0.0609202	0.367591	-4.10331
GSTM3	2.86648	4.43768	1.94017	0.0609466	0.367591	-4.10365
SCYL2	-2.42185	4.63475	-1.93939	0.0610462	0.36797	-4.10491
VGLL3	-2.4184	5.2222	-1.93893	0.0611033	0.368078	-4.10563
ZNF283	-2.46213	3.74152	-1.9386	0.0611459	0.368078	-4.10616
ABLIM3	2.60853	3.23434	1.93837	0.0611746	0.368078	-4.10653
HNRNPH2	2.72377	5.115	1.93788	0.0612372	0.368234	-4.10731
NOTCH2NLC	3.70852	3.26955	1.93714	0.0613311	0.368576	-4.1085
RPL36AL	2.8177	4.78818	1.93637	0.0614284	0.368939	-4.10972
TSPYL1	-2.79345	4.71389	-1.93528	0.061567	0.369069	-4.11145
MPRIP	-1.98243	4.89057	-1.9352	0.061577	0.369069	-4.11158
CHST3	-2.41504	2.59002	-1.93519	0.0615782	0.369069	-4.11159
CD19	3.32009	2.64274	1.93504	0.0615982	0.369069	-4.11185
TAGAP	3.20478	2.69696	1.93459	0.0616555	0.369069	-4.11256
TMEM199	2.32883	4.14882	1.93446	0.0616714	0.369069	-4.11276
KLHL33	-2.2398	1.33076	-1.93409	0.0617191	0.369133	-4.11336
C20orf96	2.54669	3.39634	1.93355	0.0617872	0.369267	-4.11421
NEK2	2.56787	3.80791	1.93333	0.0618152	0.369267	-4.11456
BMP7	2.88852	2.60411	1.93283	0.0618803	0.369271	-4.11537
SLC39A13	-2.15982	4.69986	-1.93251	0.0619206	0.369271	-4.11587
TTC13	2.42707	2.40136	1.93246	0.0619268	0.369271	-4.11594
MMP11	-2.81585	3.11724	-1.93148	0.0620532	0.369805	-4.11752
DCTPP1	2.26937	3.59818	1.9304	0.0621907	0.370186	-4.11922
PHEX	-2.64449	2.31014	-1.9303	0.0622037	0.370186	-4.11938
MAP3K7	-2.61129	4.49985	-1.93011	0.0622283	0.370186	-4.11968
ALAD	-2.12567	3.41311	-1.92941	0.0623185	0.370382	-4.1208
PPP2R2C	-2.35997	2.55753	-1.92913	0.0623547	0.370382	-4.12125
NCOA5	2.71823	3.28827	1.92846	0.0624411	0.370382	-4.12231
NCKAP5L	1.76581	4.40815	1.92831	0.0624603	0.370382	-4.12255
TCEAL3	2.73041	3.23081	1.92821	0.0624728	0.370382	-4.12271
RETSAT	1.96554	4.3422	1.92788	0.0625157	0.370382	-4.12323
TRPV3	2.36975	1.50243	1.92784	0.0625204	0.370382	-4.12329
OLA1	2.46371	3.88107	1.92727	0.0625939	0.370598	-4.1242
CDC37L1	2.39586	3.50603	1.92646	0.0626996	0.371003	-4.12549
FAM78A	2.49691	1.54748	1.92609	0.0627473	0.371066	-4.12608
LGALS9	2.36742	4.53339	1.92512	0.0628732	0.371591	-4.12762
SH3BP4	2.49888	3.48274	1.92461	0.0629392	0.371761	-4.12843
GMFG	2.97754	2.67739	1.92361	0.0630686	0.372306	-4.13001
HLTF	-2.41318	5.10088	-1.92232	0.063237	0.373079	-4.13206
RNF122	-2.82909	2.61487	-1.92185	0.0632982	0.373148	-4.13281
YPEL2	2.64552	4.22088	1.92146	0.0633488	0.373148	-4.13342
FILIP1L	2.81158	4.11503	1.92137	0.0633605	0.373148	-4.13356
SLC7A7	2.86143	1.76489	1.92078	0.0634377	0.373242	-4.1345
NIPAL2	2.73153	3.23475	1.92053	0.0634703	0.373242	-4.1349
CUX2	-2.409	1.28007	-1.92039	0.0634884	0.373242	-4.13512
ULBP3	-2.42418	1.76263	-1.91914	0.0636527	0.373883	-4.1371
PRAF2	-2.09152	4.70763	-1.91883	0.0636932	0.373883	-4.13759
POLR1G	-2.40546	3.90465	-1.91853	0.063732	0.373883	-4.13806
ZNF618	2.51815	3.89233	1.91842	0.0637471	0.373883	-4.13824
ZNF518B	2.34154	3.52209	1.91627	0.0640297	0.375004	-4.14164
NUDT2	2.48274	2.75402	1.91602	0.0640625	0.375004	-4.14204
CDH6	-2.47934	1.92712	-1.91589	0.0640799	0.375004	-4.14225
CISH	2.75491	2.40647	1.91582	0.0640882	0.375004	-4.14235
POLR2M	2.99544	2.90809	1.91549	0.0641321	0.375042	-4.14287
AREG	-3.08	3.9333	-1.91516	0.0641756	0.375077	-4.14339
LMOD1	2.94595	3.65595	1.91478	0.0642258	0.37514	-4.144
HTATSF1	-2.01125	4.84532	-1.9145	0.0642624	0.37514	-4.14443
GOLM1	2.19155	4.35473	1.91423	0.0642991	0.37514	-4.14487
ADGRE1	-2.07915	0.923306	-1.91285	0.0644814	0.375985	-4.14705
CENPO	2.45406	2.71949	1.91222	0.0645644	0.376249	-4.14804
RANGRF	2.73526	3.43691	1.91188	0.0646093	0.376292	-4.14857
ENOX2	2.42066	2.65752	1.91146	0.0646662	0.376384	-4.14925
AMACR	2.5178	4.02993	1.91095	0.0647333	0.376384	-4.15004
PTGIS	2.89306	3.47736	1.91063	0.0647764	0.376384	-4.15056
CWF19L2	1.91558	4.97123	1.91039	0.0648074	0.376384	-4.15092
DHRS11	2.53683	1.77946	1.91009	0.0648479	0.376384	-4.1514
C6orf141	2.88152	1.83336	1.90998	0.0648629	0.376384	-4.15158
SPRY2	-2.67638	3.71587	-1.90964	0.0649074	0.376384	-4.15211
GNA13	2.25369	4.87694	1.9095	0.0649262	0.376384	-4.15233
ZNF711	3.35015	3.02575	1.90838	0.0650762	0.377035	-4.1541
ZNF534	-2.08364	2.13963	-1.90736	0.0652125	0.377606	-4.15571
OPRM1	-2.03902	1.187	-1.907	0.0652604	0.377664	-4.15627
FCHO2	2.24751	2.64012	1.9063	0.0653545	0.377697	-4.15738
ARHGAP11B	2.51463	1.66699	1.90591	0.0654063	0.377697	-4.15799
TRIM16	2.73301	2.99336	1.90576	0.0654266	0.377697	-4.15823
HMGCR	2.40755	4.08611	1.90556	0.0654533	0.377697	-4.15854
SUGP1	2.47545	2.79126	1.90555	0.0654549	0.377697	-4.15856
DRC3	-2.09575	1.84026	-1.90519	0.0655034	0.377748	-4.15913
ARFGAP3	2.64245	4.32024	1.90492	0.0655393	0.377748	-4.15955
MEF2B	2.72401	1.97328	1.90368	0.065707	0.377854	-4.16151
TRIM6	-2.48214	3.27232	-1.90361	0.065716	0.377854	-4.16162
APAF1	2.25511	3.35507	1.90344	0.0657384	0.377854	-4.16188
CCNYL1	2.12678	3.30455	1.90314	0.0657799	0.377854	-4.16236
TFCP2	2.89003	4.39489	1.90311	0.0657838	0.377854	-4.16241
PTMS	-2.60667	6.16642	-1.90291	0.0658098	0.377854	-4.16271
PIGN	2.45995	3.64047	1.90282	0.0658222	0.377854	-4.16286
TTC39C	2.11486	3.71835	1.90172	0.0659715	0.37836	-4.16459
UBOX5	-2.33511	1.80917	-1.90161	0.0659859	0.37836	-4.16476
ADGRG1	2.22506	4.36955	1.90115	0.0660474	0.378495	-4.16548
ISCA2	2.51718	2.82227	1.90026	0.0661679	0.378579	-4.16688
ANXA10	3.13355	2.17266	1.89998	0.0662061	0.378579	-4.16732
ALDH18A1	-2.5766	3.32927	-1.89974	0.0662386	0.378579	-4.16769
RIT1	2.0676	4.84922	1.89968	0.066247	0.378579	-4.16779
MTRES1	2.57696	3.68912	1.89965	0.0662514	0.378579	-4.16784
NPIPB15	2.45829	2.22203	1.89875	0.0663732	0.379059	-4.16925
ANKRD49	1.86316	4.32699	1.89799	0.0664768	0.379434	-4.17045
TP53BP2	2.70819	3.43122	1.89766	0.0665212	0.379434	-4.17096
INTS15	2.36575	3.71161	1.89743	0.0665528	0.379434	-4.17132
HMMR	2.44026	2.58801	1.89687	0.0666289	0.379652	-4.1722
SLC25A14	2.65829	3.75098	1.89642	0.0666907	0.379788	-4.17291
JAGN1	2.11233	4.33346	1.89484	0.066906	0.380724	-4.17538
NSUN6	2.31506	3.87936	1.89421	0.066993	0.380724	-4.17638
KRT13	3.70888	4.9098	1.8942	0.0669941	0.380724	-4.17639
APPL2	-2.62959	3.39459	-1.8941	0.0670074	0.380724	-4.17655
CYB5D2	-2.65576	3.03039	-1.89304	0.0671535	0.381051	-4.17821
EFCAB13	-2.46492	1.94339	-1.89289	0.0671745	0.381051	-4.17845
CCL11	-3.19676	2.76765	-1.8927	0.0671999	0.381051	-4.17874
ENPP5	2.84339	2.01316	1.89247	0.0672311	0.381051	-4.1791
NSMCE1	1.82327	3.84575	1.8923	0.0672556	0.381051	-4.17938
UBE2NL	2.3342	1.87092	1.89143	0.067374	0.381242	-4.18073
MRPL19	2.80059	3.08247	1.89132	0.0673901	0.381242	-4.18091
APH1B	2.94938	3.77123	1.89122	0.0674036	0.381242	-4.18106
HS6ST2	2.57427	2.43148	1.88952	0.0676381	0.382352	-4.18373
DGCR2	1.752	4.98096	1.88887	0.0677271	0.382435	-4.18473
CTSE	3.10684	3.3749	1.8886	0.0677655	0.382435	-4.18517
MIS12	2.56873	3.07517	1.88858	0.0677675	0.382435	-4.18519
ZNF658	2.74963	1.88102	1.88812	0.0678315	0.38258	-4.18591
CXCR2	2.23236	2.02555	1.88743	0.0679274	0.382633	-4.187
TRIM52	2.58197	3.16085	1.88731	0.0679434	0.382633	-4.18718
RHOU	2.36184	4.07881	1.88701	0.0679855	0.382633	-4.18765
OR56A1	-2.52276	0.875563	-1.88695	0.0679939	0.382633	-4.18775
EIF3H	2.24726	4.86043	1.8849	0.0682791	0.38388	-4.19095
ARL6	2.2142	2.52696	1.88448	0.0683375	0.38388	-4.19161
RHBDD1	2.76122	2.98509	1.88352	0.0684709	0.38388	-4.1931
ABHD10	2.10782	4.26813	1.88333	0.0684977	0.38388	-4.1934
ALG10B	2.52242	2.56045	1.88326	0.0685075	0.38388	-4.19351
FBXO41	2.8102	2.27314	1.88325	0.0685083	0.38388	-4.19352
IGSF3	-2.86307	3.60708	-1.88325	0.0685091	0.38388	-4.19353
KLF2	2.64042	3.50254	1.88315	0.0685225	0.38388	-4.19368
BCORL1	-2.41836	3.57944	-1.88272	0.0685832	0.384004	-4.19435
DTYMK	2.91344	2.42778	1.88014	0.0689435	0.385591	-4.19836
ID4	2.60366	3.6308	1.88014	0.0689436	0.385591	-4.19836
LCMT1	2.68649	3.12264	1.87949	0.0690349	0.385886	-4.19938
TMEM8B	2.52313	3.97358	1.87842	0.0691862	0.386515	-4.20105
SLC12A7	1.79585	4.59226	1.87807	0.0692347	0.386539	-4.20159
C2orf88	2.36628	2.2116	1.8777	0.0692876	0.386539	-4.20217
KIAA1614	-2.41595	2.17471	-1.87756	0.0693064	0.386539	-4.20238
MISFA	-2.21017	0.986346	-1.87718	0.0693608	0.386626	-4.20298
KCTD11	2.39546	2.97861	1.87691	0.0693994	0.386626	-4.20341
MUC4	-2.85951	2.73087	-1.87609	0.0695144	0.387051	-4.20467
KDM8	2.45435	2.40167	1.875	0.0696691	0.387647	-4.20637
RB1	2.35481	3.54092	1.8745	0.0697398	0.387647	-4.20715
CYTIP	2.70172	3.04208	1.87435	0.0697614	0.387647	-4.20739
GUF1	2.33308	3.63223	1.87403	0.0698071	0.387647	-4.20789
NAB2	-2.93557	3.14291	-1.87386	0.0698303	0.387647	-4.20814
HMGXB3	2.30098	3.4498	1.8737	0.0698539	0.387647	-4.2084
MTX2	2.70526	3.61908	1.87315	0.0699311	0.38786	-4.20924
NBPF8	1.69491	4.91256	1.87277	0.0699853	0.387945	-4.20984
CPS1	-2.21446	1.34926	-1.87158	0.0701546	0.388668	-4.21168
NAP1L3	-2.30675	1.15178	-1.87067	0.0702847	0.389173	-4.2131
GADD45GIP1	-2.23956	3.40352	-1.86987	0.0703984	0.389587	-4.21434
NOG	-2.59624	2.01444	-1.8692	0.0704946	0.389598	-4.21538
TCTN3	2.45884	3.14804	1.86896	0.0705286	0.389598	-4.21575
METTL9	-2.19794	5.73598	-1.8688	0.0705527	0.389598	-4.21601
DUSP6	-2.16524	5.09945	-1.86877	0.0705562	0.389598	-4.21605
CARD16	-2.60537	2.72058	-1.86812	0.0706494	0.389844	-4.21705
EMID1	2.41288	1.66838	1.86792	0.0706787	0.389844	-4.21737
SF3A2	-2.33089	2.12931	-1.86695	0.0708176	0.390394	-4.21887
NOX4	-2.46644	2.14918	-1.86644	0.0708901	0.390579	-4.21965
ZNF146	2.1294	4.4059	1.86572	0.0709947	0.390828	-4.22078
MICAL1	2.44847	3.40718	1.86559	0.0710135	0.390828	-4.22098
PDLIM4	2.65712	3.2113	1.86522	0.0710669	0.390907	-4.22156
CEL	-2.58736	1.62996	-1.86311	0.0713706	0.392275	-4.22481
ZFAND3	2.45831	3.95338	1.86289	0.0714033	0.392275	-4.22516
DGKQ	2.33889	2.70159	1.86268	0.0714333	0.392275	-4.22548
TOPORS	1.83607	4.66772	1.86209	0.0715192	0.392532	-4.2264
ATP1A2	-2.67713	1.30657	-1.86153	0.0716003	0.392666	-4.22727
SDHD	2.24695	3.12325	1.86115	0.0716547	0.392666	-4.22785
PTER	2.42432	4.09725	1.8611	0.0716615	0.392666	-4.22792
FAM184A	-2.61065	2.03865	-1.86083	0.0717009	0.392666	-4.22834
CLDND1	-2.26769	3.32649	-1.8597	0.071865	0.393155	-4.23008
LTB4R	-2.53107	2.93676	-1.85968	0.0718687	0.393155	-4.23012
ZNF620	2.21752	2.69267	1.8594	0.0719093	0.393162	-4.23055
RNF6	2.50578	3.15427	1.85759	0.0721727	0.394386	-4.23334
KLHL12	2.83452	2.82366	1.85691	0.0722729	0.394718	-4.2344
SELENOM	2.7612	3.39775	1.85582	0.0724312	0.394989	-4.23607
PECR	2.26785	2.27157	1.85578	0.0724375	0.394989	-4.23614
PRMT5	2.68922	3.62125	1.85576	0.0724409	0.394989	-4.23617
MRPS17	-2.62774	3.47735	-1.8545	0.0726256	0.39578	-4.23811
SEZ6L	-2.18267	1.03771	-1.85419	0.0726716	0.395815	-4.2386
SLC29A2	2.48987	3.07538	1.8537	0.072743	0.395879	-4.23935
CNST	2.28654	2.7337	1.85345	0.0727799	0.395879	-4.23973
PEX5L	-2.15815	1.1105	-1.8533	0.0728021	0.395879	-4.23997
SLC39A3	2.17089	3.94951	1.85285	0.0728685	0.395955	-4.24066
TMEM132B	-1.88408	1.33831	-1.85267	0.0728952	0.395955	-4.24094
MORN2	1.8127	3.69362	1.85234	0.0729434	0.395973	-4.24144
TMEM154	2.56014	3.98954	1.8521	0.0729779	0.395973	-4.24181
MESP1	-2.60978	1.78084	-1.8513	0.0730971	0.396405	-4.24305
DDX49	2.29217	2.79322	1.85078	0.0731732	0.396603	-4.24384
SLAMF8	2.91257	2.11596	1.85013	0.0732697	0.396771	-4.24485
DNAJA4	1.71707	5.59406	1.85003	0.0732836	0.396771	-4.24499
HAPLN3	2.4581	2.8369	1.84923	0.0734026	0.397095	-4.24623
ADSS2	2.23625	4.09172	1.84904	0.0734309	0.397095	-4.24652
RAET1E	-2.54633	2.05451	-1.84883	0.0734626	0.397095	-4.24685
DPH5	2.04815	3.62872	1.84834	0.0735346	0.397188	-4.2476
CLIP4	-2.4137	4.73884	-1.84817	0.0735593	0.397188	-4.24785
ANLN	-2.52128	3.09	-1.84698	0.0737365	0.39793	-4.24969
DDHD2	2.33552	4.01317	1.84519	0.0740027	0.399152	-4.25243
RIGI	2.47629	4.40441	1.84487	0.0740507	0.399178	-4.25293
SYN3	-2.02436	2.27824	-1.84453	0.0741022	0.399178	-4.25346
ORMDL3	2.58812	3.93629	1.84382	0.0742074	0.399178	-4.25454
SGK3	2.40514	4.03933	1.84375	0.0742186	0.399178	-4.25465
GABBR1	-2.32659	4.21578	-1.8437	0.0742264	0.399178	-4.25473
GPER1	-2.34339	1.16531	-1.84356	0.0742471	0.399178	-4.25494
CYP4F11	2.62033	2.06147	1.84266	0.0743817	0.399687	-4.25632
CLDN18	2.34123	0.830165	1.84188	0.0744984	0.400093	-4.25752
CAMKK1	-2.19191	1.96727	-1.84162	0.0745374	0.400093	-4.25792
KATNA1	2.55899	2.95611	1.84096	0.0746372	0.400414	-4.25893
GPR161	-2.40676	2.88349	-1.83902	0.074928	0.401759	-4.26189
TRIM45	-2.50685	3.34923	-1.83843	0.0750182	0.402027	-4.26281
ZNF394	2.36253	2.87899	1.83812	0.0750641	0.402057	-4.26328
LGI4	2.63074	2.51917	1.837	0.0752343	0.402753	-4.265
MINDY3	2.205	3.58165	1.83519	0.0755078	0.404001	-4.26776
CDCA3	2.18777	4.08555	1.83467	0.0755864	0.404078	-4.26855
SERPINB5	2.72394	3.4021	1.83456	0.075603	0.404078	-4.26872
UMPS	2.48878	4.06274	1.83373	0.0757297	0.404539	-4.26999
VIPR1	2.84788	1.82282	1.83314	0.0758191	0.404597	-4.27089
KRT17	2.69639	5.39699	1.83263	0.0758978	0.404597	-4.27168
MGAT3	-2.11998	1.76705	-1.83255	0.0759095	0.404597	-4.27179
MCRS1	-2.75798	4.55167	-1.83244	0.0759268	0.404597	-4.27197
ZNF202	-2.3309	2.28271	-1.83231	0.0759465	0.404597	-4.27217
UBD	2.96156	4.42511	1.8315	0.07607	0.404597	-4.2734
TLR8	2.45501	1.49277	1.831	0.0761458	0.404597	-4.27416
CD27	2.44168	1.90108	1.83098	0.0761495	0.404597	-4.27419
TOB2	2.15215	4.97947	1.83069	0.0761934	0.404597	-4.27463
DOK3	2.50541	2.11942	1.82999	0.0763003	0.404597	-4.2757
H1-0	1.91332	5.26873	1.82993	0.0763097	0.404597	-4.27579
SNRPN	2.88803	4.62728	1.82974	0.0763386	0.404597	-4.27608
MAGEA9	2.91513	1.43712	1.82952	0.0763728	0.404597	-4.27642
S1PR1	-2.65699	2.68735	-1.8294	0.0763914	0.404597	-4.27661
HIC1	-2.22148	3.45816	-1.82934	0.0764004	0.404597	-4.27669
ADIRF	2.64299	6.01905	1.82918	0.0764247	0.404597	-4.27694
NEU3	-2.52264	2.94881	-1.82916	0.0764283	0.404597	-4.27697
ZNF764	-2.08808	3.18881	-1.8282	0.0765759	0.405163	-4.27844
ANO9	2.0631	3.09834	1.82771	0.0766505	0.405197	-4.27918
ZNF841	2.24433	2.55137	1.82763	0.0766633	0.405197	-4.27931
TCTA	2.32402	2.8027	1.82694	0.0767694	0.405459	-4.28036
VAV3	2.90288	3.56528	1.82678	0.0767939	0.405459	-4.2806
ATP5MC1	1.97878	4.87231	1.82624	0.0768773	0.405556	-4.28142
MRPL28	-2.40912	2.90352	-1.82595	0.0769213	0.405556	-4.28186
PDSS1	2.35377	2.29299	1.82576	0.0769501	0.405556	-4.28214
SLAMF7	2.75162	2.62533	1.82539	0.0770083	0.405556	-4.28272
KATNIP	2.59533	2.69609	1.82503	0.0770629	0.405556	-4.28326
LY6E	2.14255	3.98692	1.82498	0.0770715	0.405556	-4.28334
SYCP3	2.27641	1.44399	1.82471	0.0771134	0.405556	-4.28375
PHKG2	2.54818	3.24353	1.82456	0.0771367	0.405556	-4.28398
COX7A2	2.7103	4.67837	1.82378	0.077257	0.405829	-4.28517
TMEM125	2.22866	4.22806	1.82369	0.0772698	0.405829	-4.28529
SPAG4	2.37987	2.79951	1.82307	0.0773666	0.406124	-4.28624
PAPPA2	-2.09163	2.10383	-1.82202	0.0775295	0.406599	-4.28784
SLC25A19	2.31311	2.95344	1.82171	0.0775778	0.406599	-4.28831
OTUD1	2.52396	2.47826	1.8217	0.0775791	0.406599	-4.28833
SGMS2	-2.52522	3.21942	-1.82069	0.0777357	0.406859	-4.28986
GMPR2	2.26403	3.36331	1.82064	0.0777437	0.406859	-4.28993
SRPRA	-1.87929	3.99562	-1.82059	0.0777519	0.406859	-4.29001
CILP	2.79503	1.89632	1.82033	0.0777914	0.406859	-4.2904
FPGT	2.42096	3.81892	1.81983	0.0778698	0.407056	-4.29116
SLC30A6	2.08994	3.40982	1.81904	0.0779938	0.407322	-4.29237
KYAT3	2.60625	3.23363	1.81898	0.0780022	0.407322	-4.29245
TMEM42	-2.29516	3.36629	-1.818	0.0781559	0.407797	-4.29395
HELZ2	2.36889	4.34779	1.81768	0.0782059	0.407797	-4.29443
ZFAND2A	2.1567	2.92826	1.81762	0.0782154	0.407797	-4.29453
GYPC	-2.4718	2.85773	-1.81693	0.0783225	0.408077	-4.29556
NDUFV2	2.23545	4.88478	1.81675	0.0783509	0.408077	-4.29584
MAP2	-2.5431	2.72515	-1.81636	0.0784121	0.408184	-4.29643
MFAP2	-2.38231	2.01836	-1.81478	0.0786608	0.408931	-4.29883
CXCL9	3.20234	3.44777	1.81472	0.0786703	0.408931	-4.29892
SOWAHC	2.16547	4.39153	1.81466	0.0786784	0.408931	-4.299
NBR1	2.33646	5.47854	1.81432	0.0787331	0.409003	-4.29953
PARP16	-2.41931	1.89303	-1.8123	0.0790501	0.410437	-4.30258
PRPF40B	2.20856	3.38386	1.8118	0.0791301	0.410639	-4.30334
CMBL	-2.33052	3.45991	-1.80934	0.0795185	0.412441	-4.30706
CCL4	2.63651	2.83482	1.80892	0.0795852	0.412572	-4.30769
PIERCE1	-2.51205	1.90102	-1.80863	0.0796311	0.412596	-4.30813
DNAAF11	2.46513	2.6161	1.80778	0.079766	0.413081	-4.30941
ZBED6	-2.23102	0.34424	-1.80749	0.0798132	0.413112	-4.30986
RIMKLA	2.41019	2.1289	1.80646	0.0799762	0.413741	-4.31141
FFAR1	-1.96451	1.28114	-1.80566	0.0801043	0.41419	-4.31262
IFT70A	2.35923	2.26604	1.80488	0.0802294	0.414622	-4.3138
SEC61B	2.22083	5.42415	1.80346	0.0804565	0.415581	-4.31594
ZNF66	2.32012	3.17336	1.80175	0.0807311	0.416524	-4.31852
APOL3	2.36751	3.08256	1.80173	0.0807344	0.416524	-4.31855
ITGB5	-2.46674	4.57062	-1.80154	0.080764	0.416524	-4.31883
BTG2	2.73924	5.62988	1.80068	0.0809024	0.41683	-4.32012
ARHGAP20	-2.1891	1.33474	-1.80032	0.08096	0.41683	-4.32066
THAP12	2.52575	3.69689	1.80032	0.0809607	0.41683	-4.32067
NDUFC1	2.0302	5.50947	1.80011	0.0809942	0.41683	-4.32098
LRRTM2	-2.03142	1.14369	-1.79965	0.081069	0.41683	-4.32168
COL4A4	2.45095	2.66621	1.79962	0.0810734	0.41683	-4.32172
PARVA	2.19842	4.75944	1.7979	0.0813516	0.418045	-4.32432
ENTPD7	2.34402	3.78584	1.79709	0.0814817	0.418499	-4.32552
SLC31A1	2.3898	3.91796	1.79656	0.0815689	0.418731	-4.32633
OPRK1	-2.03899	0.753468	-1.79597	0.0816639	0.41891	-4.32721
TRAPPC11	2.3774	3.29867	1.79582	0.0816884	0.41891	-4.32744
ATP2A3	2.27749	3.76415	1.79557	0.0817293	0.41891	-4.32782
TFIP11	-2.54606	2.49448	-1.7951	0.0818049	0.419082	-4.32852
MMACHC	-2.09682	3.15653	-1.79448	0.0819061	0.419386	-4.32945
UQCR11	2.04868	4.51016	1.79392	0.0819974	0.419503	-4.3303
VWA5A	2.56478	3.66958	1.79382	0.0820129	0.419503	-4.33044
RGPD3	2.37433	0.858455	1.79295	0.0821545	0.420013	-4.33174
GASK1A	-2.47019	3.13748	-1.79261	0.0822104	0.420084	-4.33226
RPIA	2.16511	4.76927	1.7918	0.0823423	0.420543	-4.33347
ZSWIM3	2.55549	1.76389	1.79144	0.082401	0.420587	-4.33401
CTNNAL1	-2.29958	3.33904	-1.79043	0.0825671	0.420587	-4.33553
IGFBP3	2.38533	4.92934	1.7903	0.0825888	0.420587	-4.33573
LDOC1	2.52603	2.62741	1.79016	0.0826116	0.420587	-4.33594
EIF4E	1.88679	4.95103	1.79016	0.0826118	0.420587	-4.33594
PRR5	1.92026	2.47581	1.79002	0.0826332	0.420587	-4.33614
ARHGEF15	-2.06322	1.12969	-1.78941	0.0827332	0.420587	-4.33705
IL20RA	-2.72447	3.60709	-1.78915	0.0827763	0.420587	-4.33744
SFXN4	-2.57847	4.08176	-1.78903	0.0827971	0.420587	-4.33763
FRMD6	-1.92331	4.2747	-1.78891	0.0828165	0.420587	-4.33781
SEMA4B	1.99372	4.40802	1.78881	0.0828326	0.420587	-4.33796
PCDHB1	-2.05096	1.49172	-1.78867	0.0828556	0.420587	-4.33817
NKX2-1	-2.44784	0.901024	-1.78812	0.0829465	0.420835	-4.339
ADCK2	-2.11545	4.10826	-1.78765	0.0830239	0.421013	-4.3397
IMMP1L	2.66134	3.39585	1.78716	0.083104	0.421206	-4.34043
PPP1R3C	2.88823	3.09968	1.78671	0.0831777	0.421366	-4.3411
BRK1	2.25985	5.22189	1.78594	0.0833051	0.421798	-4.34225
ZNF17	2.49371	2.24742	1.78549	0.0833784	0.421955	-4.34292
EGF	-1.80183	0.649824	-1.7851	0.0834439	0.422074	-4.34351
RUSF1	2.01088	3.17468	1.78394	0.0836349	0.422825	-4.34524
DUSP11	2.66539	2.84849	1.78338	0.0837289	0.422862	-4.34609
RNF25	2.25159	2.25403	1.78326	0.0837485	0.422862	-4.34626
SFT2D3	2.17137	3.41588	1.78302	0.0837871	0.422862	-4.34661
RASSF5	2.10057	4.6731	1.78288	0.0838112	0.422862	-4.34683
TRIM29	2.25205	5.4442	1.78231	0.083906	0.423126	-4.34768
RYR1	-2.08861	2.35363	-1.78205	0.0839483	0.423126	-4.34806
EYA4	-2.17195	2.56673	-1.78159	0.0840254	0.423302	-4.34875
MGAT4B	1.84104	5.13474	1.78066	0.08418	0.423867	-4.35014
TMEM115	2.36683	2.53619	1.77972	0.0843359	0.42416	-4.35154
CHMP7	1.88507	3.46701	1.77971	0.0843387	0.42416	-4.35156
TUB	-2.37125	1.69706	-1.77931	0.0844048	0.42416	-4.35216
ZNF205	-2.31473	3.16967	-1.77909	0.0844423	0.42416	-4.35249
ARSG	-2.22472	1.90049	-1.77904	0.0844502	0.42416	-4.35256
GUCY1A2	2.23331	3.95605	1.7786	0.0845242	0.424318	-4.35322
AP1G2	2.07325	3.9589	1.77827	0.0845788	0.424379	-4.35371
C1orf54	2.2538	2.63515	1.77774	0.0846669	0.424608	-4.3545
ACE2	-2.32305	1.30365	-1.77651	0.0848729	0.425074	-4.35633
IGF2	-2.89654	4.93155	-1.77648	0.0848774	0.425074	-4.35637
GLRX2	-2.51039	3.06017	-1.7753	0.0850756	0.425074	-4.35813
CCR4	2.21838	3.59401	1.77514	0.0851024	0.425074	-4.35836
TXNRD1	-2.26125	4.46934	-1.7751	0.0851097	0.425074	-4.35843
[truncated: 8,001 more rows]
