# Supplementary material for: Comparative Analysis of CT and MRI Combined with RNA Sequencing for Radiogenomic Staging of Bladder Cancer
Source: Int J Mol Sci. 2025 Sep 30;26(19):9570. doi: 10.3390/ijms26199570 (PMC12524899; doi:10.3390/ijms26199570)
Supplement: Supplementary file 1 [file ijms-26-09570-s001.zip › Table S2_Enrich.xlsx]

## Sheet: pos
Term	Overlap	P.value	Adjusted.P.value	Old.P.value	Old.Adjusted.P.value	Odds.Ratio	Combined.Score	Genes
mRNA Splicing - Major Pathway R-HSA-72163	13/181	1.10163e-07	6.17386e-05	0	0	7.33138	117.458	SF3A1;CPSF6;NCBP1;WBP11;CHERP;PPIE;POLR2G;PRPF31;DNAJC8;POLR2I;SRSF7;SRSF9;RBM22
mRNA Splicing R-HSA-72172	13/189	1.82389e-07	6.17386e-05	0	0	6.99528	108.547	SF3A1;CPSF6;NCBP1;WBP11;CHERP;PPIE;POLR2G;PRPF31;DNAJC8;POLR2I;SRSF7;SRSF9;RBM22
Processing Of Capped Intron-Containing Pre-mRNA R-HSA-72203	13/242	2.98895e-06	0.000674507	0	0	5.36175	68.2046	SF3A1;CPSF6;NCBP1;WBP11;CHERP;PPIE;PRPF31;POLR2G;DNAJC8;POLR2I;SRSF7;SRSF9;RBM22
Metabolism Of RNA R-HSA-8953854	19/666	0.000150586	0.023845	0	0	2.79535	24.6018	SF3A1;TUT7;CPSF6;ANP32A;NCBP1;RPSA;WBP11;CHERP;PSMA6;PSMB4;PSMB5;PPIE;PRPF31;POLR2G;DNAJC8;POLR2I;SRSF7;SRSF9;RBM22
FGFR2 Alternative Splicing R-HSA-6803529	4/26	0.000176108	0.023845	0	0	16.6313	143.768	TIA1;NCBP1;POLR2G;POLR2I
Programmed Cell Death R-HSA-5357801	9/208	0.000510689	0.0469567	0	0	4.19703	31.8124	PSMA6;PSMB4;PSMB5;PDCD6IP;YWHAQ;UNC5B;CHMP4B;PRKCQ;BIRC3
Signaling By FGFR In Disease R-HSA-1226099	5/61	0.00055488	0.0469567	0	0	8.19103	61.4062	ZMYM2;CPSF6;NCBP1;POLR2G;POLR2I

## Sheet: neg
Term	Overlap	P.value	Adjusted.P.value	Old.P.value	Old.Adjusted.P.value	Odds.Ratio	Combined.Score	Genes
Inhibition Of Signaling By Overexpressed EGFR R-HSA-5638303	2/8	0.000244945	0.0281318	0	0	114.563	952.533	EPGN;EREG
EGFR Interacts With Phospholipase C-gamma R-HSA-212718	2/9	0.000314321	0.0281318	0	0	98.1921	791.929	EPGN;EREG
GRB2 Events In EGFR Signaling R-HSA-179812	2/12	0.000572927	0.0302416	0	0	68.7241	513.009	EPGN;EREG
SHC1 Events In EGFR Signaling R-HSA-180336	2/13	0.00067579	0.0302416	0	0	62.4734	456.032	EPGN;EREG
GAB1 Signalosome R-HSA-180292	2/17	0.00116924	0.032768	0	0	45.8046	309.245	EPGN;EREG
RAF/MAP Kinase Cascade R-HSA-5673001	5/271	0.00130896	0.032768	0	0	6.72386	44.6365	SPTBN5;EPGN;SHC3;MAPK12;EREG
MAPK1/MAPK3 Signaling R-HSA-5684996	5/277	0.00144177	0.032768	0	0	6.57353	43.0033	SPTBN5;EPGN;SHC3;MAPK12;EREG
Signaling To RAS R-HSA-167044	2/19	0.00146449	0.032768	0	0	40.4118	263.737	SHC3;MAPK12
Signaling By EGFR In Cancer R-HSA-1643713	2/24	0.00234107	0.0419052	0	0	31.2194	189.101	EPGN;EREG
Estrogen-dependent Nuclear Events Downstream Of ESR-membrane Signaling R-HSA-9634638	2/24	0.00234107	0.0419052	0	0	31.2194	189.101	EPGN;EREG
MAPK Family Signaling Cascades R-HSA-5683057	5/318	0.00263125	0.0428177	0	0	5.70055	33.863	SPTBN5;EPGN;SHC3;MAPK12;EREG
