# Supplementary material for: Comparative Analysis of CT and MRI Combined with RNA Sequencing for Radiogenomic Staging of Bladder Cancer
Source: Int J Mol Sci. 2025 Sep 30;26(19):9570. doi: 10.3390/ijms26199570 (PMC12524899; doi:10.3390/ijms26199570)
Supplement: Supplementary file 1 [file ijms-26-09570-s001.zip › Table S3_MRI_stage.xlsx]

## Sheet: mri_binCount_4
	logFC	AveExpr	t	P.Value	adj.P.Val	B
wavelet-LHL_gldm_HighGrayLevelEmphasis_binCount_4	-4.62464	3.62363e-12	-3.22998	0.00124003	0.522715	-3.21418
wavelet-LLH_glszm_SmallAreaLowGrayLevelEmphasis_binCount_4	4.54695	3.62385e-12	3.17571	0.00149699	0.522715	-3.2661
wavelet-LHH_glcm_InverseVariance_binCount_4	4.54275	3.62396e-12	3.17278	0.00151219	0.522715	-3.26888
wavelet-LHL_glrlm_HighGrayLevelRunEmphasis_binCount_4	-4.05159	3.62358e-12	-2.82974	0.0046633	0.999923	-3.57646
wavelet-LLL_glrlm_ShortRunLowGrayLevelEmphasis_binCount_4	4.00805	3.62396e-12	2.79933	0.00512588	0.999923	-3.60203
wavelet-LHL_glrlm_LowGrayLevelRunEmphasis_binCount_4	3.93375	3.6239e-12	2.74744	0.00601173	0.999923	-3.64502
original_firstorder_10Percentile_binCount_4	-3.78761	3.61258e-12	-2.64537	0.00816663	0.999923	-3.72724
wavelet-LLL_ngtdm_Complexity_binCount_4	-3.76576	3.62382e-12	-2.63011	0.00854233	0.999923	-3.73927
wavelet-LHL_glcm_ClusterShade_binCount_4	3.70219	3.62261e-12	2.58571	0.00972489	0.999923	-3.77386
wavelet-LLL_firstorder_10Percentile_binCount_4	-3.64526	3.62295e-12	-2.54595	0.0109057	0.999923	-3.80434
wavelet-LLL_glcm_Imc2_binCount_4	3.60008	3.62396e-12	2.51439	0.0119317	0.999923	-3.82819
original_glrlm_ShortRunLowGrayLevelEmphasis_binCount_4	3.4817	3.62389e-12	2.43172	0.0150363	0.999923	-3.88928
wavelet-HLL_firstorder_Skewness_binCount_4	-3.45837	3.62388e-12	-2.41542	0.015726	0.999923	-3.90107
wavelet-LHH_gldm_DependenceVariance_binCount_4	-3.31591	3.62361e-12	-2.31592	0.0205729	0.999923	-3.9714
wavelet-LLL_glrlm_LowGrayLevelRunEmphasis_binCount_4	3.26357	3.62328e-12	2.27937	0.022656	0.999923	-3.99649
wavelet-LLL_gldm_LowGrayLevelEmphasis_binCount_4	3.23567	3.62391e-12	2.25988	0.0238396	0.999923	-4.0097
original_glrlm_LowGrayLevelRunEmphasis_binCount_4	3.2257	3.62371e-12	2.25292	0.0242753	0.999923	-4.01439
wavelet-LLL_gldm_SmallDependenceLowGrayLevelEmphasis_binCount_4	3.1975	3.6233e-12	2.23322	0.0255457	0.999923	-4.02759
wavelet-LHH_glcm_MaximumProbability_binCount_4	-3.12402	3.62355e-12	-2.1819	0.0291287	0.999923	-4.06144
wavelet-LLH_firstorder_MeanAbsoluteDeviation_binCount_4	-3.09542	3.62391e-12	-2.16192	0.0306361	0.999923	-4.0744
wavelet-LLH_firstorder_RobustMeanAbsoluteDeviation_binCount_4	-3.06212	3.62331e-12	-2.13867	0.0324749	0.999923	-4.08934
original_gldm_LowGrayLevelEmphasis_binCount_4	3.03143	3.62365e-12	2.11723	0.0342527	0.999923	-4.10297
wavelet-LLH_firstorder_InterquartileRange_binCount_4	-3.01664	3.62339e-12	-2.1069	0.0351387	0.999923	-4.10949
wavelet-LHL_glszm_HighGrayLevelZoneEmphasis_binCount_4	-2.99411	3.62362e-12	-2.09117	0.0365259	0.999923	-4.11935
wavelet-LLH_firstorder_10Percentile_binCount_4	2.9503	3.62384e-12	2.06057	0.0393573	0.999923	-4.13833
wavelet-LHH_glcm_Id_binCount_4	-2.93496	3.62341e-12	-2.04986	0.0403917	0.999923	-4.14491
wavelet-HHH_firstorder_Mean_binCount_4	2.88411	3.62353e-12	2.01434	0.0439873	0.999923	-4.16647
wavelet-LHH_glcm_JointEnergy_binCount_4	-2.83654	3.62363e-12	-1.98112	0.0475919	0.999923	-4.1863
wavelet-LLH_glrlm_ShortRunLowGrayLevelEmphasis_binCount_4	-2.80555	3.62346e-12	-1.95947	0.0500718	0.999923	-4.19904
wavelet-HHL_firstorder_Maximum_binCount_4	2.79499	3.62382e-12	1.9521	0.050941	0.999923	-4.20335
wavelet-LHL_glszm_LowGrayLevelZoneEmphasis_binCount_4	2.78887	3.62385e-12	1.94782	0.0514501	0.999923	-4.20583
wavelet-LHH_glrlm_GrayLevelNonUniformityNormalized_binCount_4	-2.76904	3.62396e-12	-1.93397	0.0531309	0.999923	-4.21387
wavelet-LLH_glszm_LowGrayLevelZoneEmphasis_binCount_4	2.75	3.62386e-12	1.92067	0.0547872	0.999923	-4.22152
original_ngtdm_Complexity_binCount_4	-2.71986	3.62346e-12	-1.89962	0.0574972	0.999923	-4.23354
wavelet-LLL_firstorder_Median_binCount_4	-2.71407	3.6238e-12	-1.89558	0.0580304	0.999923	-4.23583
wavelet-HLL_glszm_HighGrayLevelZoneEmphasis_binCount_4	2.58765	3.62376e-12	1.80729	0.0707331	0.999923	-4.28467
log-sigma-1-0-mm-3D_glszm_HighGrayLevelZoneEmphasis_binCount_4	2.58626	3.62355e-12	1.80631	0.0708848	0.999923	-4.28519
log-sigma-1-0-mm-3D_glcm_MCC_binCount_4	2.58609	3.62394e-12	1.8062	0.0709025	0.999923	-4.28525
original_firstorder_Variance_binCount_4	2.56358	3.62382e-12	1.79047	0.0733931	0.999923	-4.2937
wavelet-HLL_firstorder_10Percentile_binCount_4	-2.56139	3.62375e-12	-1.78894	0.0736396	0.999923	-4.29452
wavelet-LLL_firstorder_MeanAbsoluteDeviation_binCount_4	2.55842	3.62372e-12	1.78687	0.0739742	0.999923	-4.29563
original_shape_Sphericity_binCount_4	-2.52328	3.62387e-12	-1.76233	0.0780297	0.999923	-4.30864
wavelet-HLL_firstorder_Mean_binCount_4	-2.51855	3.62338e-12	-1.75903	0.0785887	0.999923	-4.31037
log-sigma-1-0-mm-3D_firstorder_10Percentile_binCount_4	-2.5124	3.62154e-12	-1.75473	0.0793218	0.999923	-4.31263
wavelet-LLH_glrlm_LowGrayLevelRunEmphasis_binCount_4	-2.50234	3.62363e-12	-1.7477	0.0805312	0.999923	-4.31631
wavelet-HHL_gldm_DependenceEntropy_binCount_4	-2.47035	3.62396e-12	-1.72536	0.0844782	0.999923	-4.3279
wavelet-HHH_firstorder_Median_binCount_4	2.46483	3.62335e-12	1.72151	0.0851746	0.999923	-4.32988
wavelet-HLL_glszm_SmallAreaHighGrayLevelEmphasis_binCount_4	2.44758	3.6238e-12	1.70946	0.0873816	0.999923	-4.33605
original_glcm_Imc2_binCount_4	2.43564	3.62391e-12	1.70112	0.0889371	0.999923	-4.34031
wavelet-LLH_gldm_LowGrayLevelEmphasis_binCount_4	-2.41355	3.6237e-12	-1.68569	0.0918721	0.999923	-4.34811
wavelet-LHL_glcm_Correlation_binCount_4	2.40783	3.62386e-12	1.68169	0.0926446	0.999923	-4.35012
log-sigma-3-0-mm-3D_glszm_LowGrayLevelZoneEmphasis_binCount_4	2.40342	3.62371e-12	1.67862	0.0932427	0.999923	-4.35166
wavelet-HLL_firstorder_InterquartileRange_binCount_4	2.39467	3.62363e-12	1.67251	0.0944406	0.999923	-4.35472
wavelet-LHL_glszm_SmallAreaHighGrayLevelEmphasis_binCount_4	-2.38997	3.62334e-12	-1.66922	0.0950899	0.999923	-4.35636
wavelet-LLH_glszm_ZoneEntropy_binCount_4	2.38797	3.62396e-12	1.66782	0.0953672	0.999923	-4.35706
wavelet-LLL_firstorder_Variance_binCount_4	2.38007	3.62382e-12	1.66231	0.0964668	0.999923	-4.3598
wavelet-HHH_glszm_GrayLevelNonUniformityNormalized_binCount_4	2.36648	3.62369e-12	1.65281	0.0983849	0.999923	-4.3645
wavelet-HLL_firstorder_RobustMeanAbsoluteDeviation_binCount_4	2.36528	3.62345e-12	1.65198	0.0985548	0.999923	-4.36492
wavelet-LLL_firstorder_RobustMeanAbsoluteDeviation_binCount_4	2.35937	3.6226e-12	1.64785	0.0994001	0.999923	-4.36695
original_glcm_MCC_binCount_4	2.33442	3.62388e-12	1.63043	0.103028	0.999923	-4.37548
wavelet-LHH_glcm_ClusterShade_binCount_4	-2.32765	3.62313e-12	-1.62569	0.104031	0.999923	-4.37779
log-sigma-1-0-mm-3D_firstorder_InterquartileRange_binCount_4	2.29593	3.62207e-12	1.60354	0.108831	0.999923	-4.38847
wavelet-HHH_glcm_InverseVariance_binCount_4	-2.29138	3.62385e-12	-1.60037	0.109534	0.999923	-4.38999
wavelet-HLL_glszm_SmallAreaLowGrayLevelEmphasis_binCount_4	-2.29078	3.62301e-12	-1.59995	0.109627	0.999923	-4.39019
wavelet-LLL_glszm_GrayLevelVariance_binCount_4	2.28646	3.62365e-12	1.59692	0.110299	0.999923	-4.39163
log-sigma-3-0-mm-3D_firstorder_InterquartileRange_binCount_4	2.28638	3.62388e-12	1.59687	0.110311	0.999923	-4.39166
wavelet-LLL_glcm_Autocorrelation_binCount_4	-2.27569	3.62366e-12	-1.5894	0.111986	0.999923	-4.39522
wavelet-LLL_glrlm_HighGrayLevelRunEmphasis_binCount_4	-2.27045	3.62385e-12	-1.58574	0.112814	0.999923	-4.39695
wavelet-LLH_glszm_SmallAreaHighGrayLevelEmphasis_binCount_4	-2.26831	3.62382e-12	-1.58425	0.113153	0.999923	-4.39766
log-sigma-1-0-mm-3D_firstorder_RobustMeanAbsoluteDeviation_binCount_4	2.25039	3.62351e-12	1.57174	0.116028	0.999923	-4.40356
wavelet-LLL_glcm_JointAverage_binCount_4	-2.24655	3.62379e-12	-1.56905	0.116651	0.999923	-4.40482
wavelet-LLL_glcm_SumAverage_binCount_4	-2.24655	3.62379e-12	-1.56905	0.116651	0.999923	-4.40482
wavelet-LLH_glrlm_HighGrayLevelRunEmphasis_binCount_4	2.21255	3.62365e-12	1.5453	0.122289	0.999923	-4.41586
wavelet-HLL_gldm_DependenceNonUniformityNormalized_binCount_4	2.16897	3.62377e-12	1.51487	0.129822	0.999923	-4.42978
original_glrlm_HighGrayLevelRunEmphasis_binCount_4	-2.15078	3.62362e-12	-1.50216	0.133071	0.999923	-4.4355
wavelet-LHL_gldm_DependenceNonUniformityNormalized_binCount_4	2.13652	3.6134e-12	1.4922	0.135662	0.999923	-4.43996
original_glcm_Imc1_binCount_4	-2.13165	3.62358e-12	-1.4888	0.136555	0.999923	-4.44147
wavelet-LLL_glrlm_ShortRunHighGrayLevelEmphasis_binCount_4	-2.11652	3.62351e-12	-1.47824	0.13936	0.999923	-4.44615
wavelet-LHH_glrlm_HighGrayLevelRunEmphasis_binCount_4	2.11454	3.62384e-12	1.47686	0.13973	0.999923	-4.44676
wavelet-HLL_glszm_LowGrayLevelZoneEmphasis_binCount_4	-2.1035	3.62366e-12	-1.46915	0.141809	0.999923	-4.45016
wavelet-LHH_firstorder_Skewness_binCount_4	-2.09284	3.62383e-12	-1.4617	0.143841	0.999923	-4.45342
wavelet-LLL_gldm_HighGrayLevelEmphasis_binCount_4	-2.09149	3.62362e-12	-1.46075	0.1441	0.999923	-4.45383
wavelet-LLH_glszm_HighGrayLevelZoneEmphasis_binCount_4	-2.08176	3.62393e-12	-1.45396	0.145974	0.999923	-4.45679
wavelet-HHL_glrlm_RunLengthNonUniformity_binCount_4	2.06929	3.62352e-12	1.44525	0.148403	0.999923	-4.46056
original_shape_Elongation_binCount_4	2.061	3.62324e-12	1.43946	0.150036	0.999923	-4.46305
wavelet-HHH_glszm_GrayLevelVariance_binCount_4	-2.05562	3.62363e-12	-1.4357	0.151103	0.999923	-4.46467
log-sigma-3-0-mm-3D_firstorder_Variance_binCount_4	2.04892	3.6238e-12	1.43102	0.15244	0.999923	-4.46667
log-sigma-3-0-mm-3D_firstorder_RobustMeanAbsoluteDeviation_binCount_4	2.03555	3.62384e-12	1.42168	0.155134	0.999923	-4.47065
wavelet-LHH_glcm_SumEntropy_binCount_4	2.03455	3.62381e-12	1.42098	0.155338	0.999923	-4.47095
wavelet-LHL_firstorder_Skewness_binCount_4	2.02825	3.6223e-12	1.41658	0.15662	0.999923	-4.47281
wavelet-HHL_glszm_ZoneEntropy_binCount_4	2.02758	3.62396e-12	1.41612	0.156757	0.999923	-4.47301
log-sigma-3-0-mm-3D_firstorder_MeanAbsoluteDeviation_binCount_4	2.0111	3.6239e-12	1.4046	0.160155	0.999923	-4.47786
log-sigma-1-0-mm-3D_glrlm_RunLengthNonUniformity_binCount_4	2.00772	3.62384e-12	1.40225	0.160858	0.999923	-4.47885
wavelet-HHH_glcm_MaximumProbability_binCount_4	1.99271	3.62386e-12	1.39177	0.164009	0.999923	-4.48322
wavelet-HLL_glszm_SizeZoneNonUniformityNormalized_binCount_4	-1.9796	3.6236e-12	-1.3826	0.166802	0.999923	-4.48702
log-sigma-3-0-mm-3D_firstorder_90Percentile_binCount_4	1.96107	3.6228e-12	1.36966	0.170808	0.999923	-4.49234
wavelet-LLH_glrlm_RunLengthNonUniformity_binCount_4	1.94364	3.62386e-12	1.35749	0.17464	0.999923	-4.4973
original_gldm_LargeDependenceHighGrayLevelEmphasis_binCount_4	-1.94271	3.62323e-12	-1.35684	0.174846	0.999923	-4.49756
wavelet-LLL_gldm_LargeDependenceHighGrayLevelEmphasis_binCount_4	-1.94223	3.62381e-12	-1.35651	0.174953	0.999923	-4.4977
original_gldm_HighGrayLevelEmphasis_binCount_4	-1.9417	3.62387e-12	-1.35614	0.175071	0.999923	-4.49785
original_glcm_JointAverage_binCount_4	-1.93316	3.62382e-12	-1.35018	0.176975	0.999923	-4.50026
original_glcm_SumAverage_binCount_4	-1.93316	3.62382e-12	-1.35018	0.176975	0.999923	-4.50026
original_shape_MinorAxisLength_binCount_4	1.93184	3.62351e-12	1.34925	0.177271	0.999923	-4.50063
original_glcm_ClusterProminence_binCount_4	1.92924	3.62384e-12	1.34743	0.177857	0.999923	-4.50136
wavelet-LHL_glcm_Autocorrelation_binCount_4	-1.9247	3.62368e-12	-1.34426	0.17888	0.999923	-4.50264
original_shape_SurfaceVolumeRatio_binCount_4	1.92248	3.62378e-12	1.34271	0.179382	0.999923	-4.50326
wavelet-LLL_glrlm_RunLengthNonUniformity_binCount_4	1.92223	3.62325e-12	1.34254	0.179437	0.999923	-4.50333
original_glcm_Autocorrelation_binCount_4	-1.91952	3.62384e-12	-1.34064	0.180052	0.999923	-4.50409
wavelet-LHL_glcm_JointAverage_binCount_4	-1.91015	3.62389e-12	-1.3341	0.182185	0.999923	-4.5067
wavelet-LHL_glcm_SumAverage_binCount_4	-1.91015	3.62389e-12	-1.3341	0.182185	0.999923	-4.5067
wavelet-LHH_gldm_LowGrayLevelEmphasis_binCount_4	-1.89561	3.62357e-12	-1.32394	0.185537	0.999923	-4.51074
wavelet-LHL_glszm_SmallAreaLowGrayLevelEmphasis_binCount_4	1.89257	3.62372e-12	1.32182	0.186243	0.999923	-4.51158
wavelet-HHH_glszm_GrayLevelNonUniformity_binCount_4	1.88289	3.62371e-12	1.31506	0.188506	0.999923	-4.51424
log-sigma-3-0-mm-3D_glszm_SmallAreaHighGrayLevelEmphasis_binCount_4	1.86863	3.62371e-12	1.30511	0.191872	0.999923	-4.51814
wavelet-HHL_glszm_GrayLevelVariance_binCount_4	-1.8601	3.62349e-12	-1.29914	0.19391	0.999923	-4.52045
wavelet-HHH_firstorder_RootMeanSquared_binCount_4	1.85759	3.62396e-12	1.29739	0.194511	0.999923	-4.52113
wavelet-LHH_glszm_GrayLevelNonUniformityNormalized_binCount_4	-1.84078	3.6234e-12	-1.28565	0.19858	0.999923	-4.52566
original_glrlm_ShortRunHighGrayLevelEmphasis_binCount_4	-1.83245	3.6237e-12	-1.27983	0.20062	0.999923	-4.52789
log-sigma-3-0-mm-3D_ngtdm_Complexity_binCount_4	-1.82153	3.62026e-12	-1.27221	0.203315	0.999923	-4.5308
wavelet-LHL_glszm_SizeZoneNonUniformityNormalized_binCount_4	-1.80692	3.62374e-12	-1.262	0.206962	0.999923	-4.53466
wavelet-HLH_glcm_MCC_binCount_4	-1.79021	3.62255e-12	-1.25033	0.211193	0.999923	-4.53904
log-sigma-3-0-mm-3D_glcm_MaximumProbability_binCount_4	1.77125	3.62376e-12	1.23709	0.216069	0.999923	-4.54396
wavelet-LHH_glszm_ZoneEntropy_binCount_4	1.76907	3.62396e-12	1.23557	0.216634	0.999923	-4.54452
wavelet-LHH_glcm_MCC_binCount_4	-1.75346	3.6239e-12	-1.22466	0.220717	0.999923	-4.54853
log-sigma-1-0-mm-3D_glcm_Imc2_binCount_4	1.75249	3.62376e-12	1.22399	0.220972	0.999923	-4.54878
wavelet-HHH_firstorder_Uniformity_binCount_4	1.74772	3.62385e-12	1.22065	0.222232	0.999923	-4.55
wavelet-HLH_glcm_Imc1_binCount_4	1.74729	3.6239e-12	1.22035	0.222345	0.999923	-4.55011
wavelet-HHH_ngtdm_Complexity_binCount_4	-1.746	3.62393e-12	-1.21946	0.222685	0.999923	-4.55043
wavelet-HLL_glszm_ZoneEntropy_binCount_4	1.71731	3.62374e-12	1.19941	0.230382	0.999923	-4.55768
original_glrlm_RunLengthNonUniformity_binCount_4	1.7167	3.62386e-12	1.19899	0.230547	0.999923	-4.55783
wavelet-HHL_glcm_InverseVariance_binCount_4	-1.71248	3.62354e-12	-1.19604	0.231695	0.999923	-4.55888
original_glcm_DifferenceVariance_binCount_4	-1.70508	3.62227e-12	-1.19088	0.233716	0.999923	-4.56072
wavelet-HHH_gldm_LargeDependenceHighGrayLevelEmphasis_binCount_4	1.70024	3.62364e-12	1.18749	0.235048	0.999923	-4.56193
wavelet-LLL_glszm_LowGrayLevelZoneEmphasis_binCount_4	1.69593	3.62384e-12	1.18449	0.236235	0.999923	-4.56299
wavelet-LLH_glcm_InverseVariance_binCount_4	1.69185	3.62395e-12	1.18163	0.237365	0.999923	-4.564
log-sigma-3-0-mm-3D_glszm_SizeZoneNonUniformity_binCount_4	-1.68576	-0.127089	-1.17738	0.239056	0.999923	-4.5655
wavelet-LHL_glrlm_ShortRunHighGrayLevelEmphasis_binCount_4	-1.68465	3.62368e-12	-1.17661	0.239367	0.999923	-4.56577
log-sigma-1-0-mm-3D_glszm_ZoneEntropy_binCount_4	1.68122	3.62384e-12	1.17421	0.240324	0.999923	-4.56661
wavelet-LHH_firstorder_InterquartileRange_binCount_4	-1.67499	3.62382e-12	-1.16986	0.242071	0.999923	-4.56813
wavelet-HHL_glszm_SmallAreaHighGrayLevelEmphasis_binCount_4	1.67329	3.62391e-12	1.16867	0.24255	0.999923	-4.56855
wavelet-HHH_glcm_JointEnergy_binCount_4	1.66983	3.62381e-12	1.16626	0.243524	0.999923	-4.56939
wavelet-HLH_glcm_InverseVariance_binCount_4	1.66303	3.62396e-12	1.1615	0.245452	0.999923	-4.57105
wavelet-HLH_glcm_Correlation_binCount_4	1.66156	3.62388e-12	1.16048	0.245868	0.999923	-4.5714
wavelet-LHL_glszm_ZoneEntropy_binCount_4	1.65919	3.62307e-12	1.15882	0.246543	0.999923	-4.57197
log-sigma-1-0-mm-3D_glcm_Imc1_binCount_4	-1.64634	3.62395e-12	-1.14985	0.250221	0.999923	-4.57507
log-sigma-3-0-mm-3D_glcm_DifferenceVariance_binCount_4	-1.64215	3.62383e-12	-1.14692	0.251429	0.999923	-4.57607
wavelet-HHH_ngtdm_Contrast_binCount_4	-1.63579	3.62369e-12	-1.14248	0.253268	0.999923	-4.57759
wavelet-HHH_glcm_Id_binCount_4	1.61702	3.62396e-12	1.12937	0.258755	0.999923	-4.58204
wavelet-HHH_glcm_Idm_binCount_4	1.61702	3.62396e-12	1.12937	0.258755	0.999923	-4.58204
wavelet-HHH_glcm_Idn_binCount_4	1.60357	3.62396e-12	1.11998	0.262738	0.999923	-4.5852
wavelet-LHL_gldm_DependenceNonUniformity_binCount_4	1.59687	3.6235e-12	1.1153	0.264736	0.999923	-4.58676
original_glszm_SizeZoneNonUniformity_binCount_4	1.58994	3.62375e-12	1.11046	0.266815	0.999923	-4.58837
log-sigma-3-0-mm-3D_glcm_DifferenceEntropy_binCount_4	-1.58505	3.62365e-12	-1.10704	0.268289	0.999923	-4.5895
wavelet-HHH_glszm_SmallAreaHighGrayLevelEmphasis_binCount_4	1.57889	3.62394e-12	1.10274	0.270153	0.999923	-4.59092
log-sigma-3-0-mm-3D_glcm_SumSquares_binCount_4	-1.57779	3.62339e-12	-1.10197	0.270487	0.999923	-4.59117
original_firstorder_MeanAbsoluteDeviation_binCount_4	1.56778	3.62374e-12	1.09498	0.273539	0.999923	-4.59347
wavelet-HHH_glcm_Contrast_binCount_4	-1.56666	3.62355e-12	-1.0942	0.273882	0.999923	-4.59372
wavelet-HHH_glcm_Idmn_binCount_4	1.56484	3.62396e-12	1.09293	0.274438	0.999923	-4.59414
original_glrlm_LongRunLowGrayLevelEmphasis_binCount_4	1.56392	3.6239e-12	1.09228	0.274722	0.999923	-4.59435
wavelet-HHH_glcm_ClusterProminence_binCount_4	-1.56271	3.62383e-12	-1.09144	0.275092	0.999923	-4.59462
wavelet-HHH_glcm_DifferenceAverage_binCount_4	-1.56195	3.62296e-12	-1.09091	0.275327	0.999923	-4.5948
wavelet-LLL_firstorder_Range_binCount_4	1.54366	3.62321e-12	1.07813	0.280987	0.999923	-4.59894
wavelet-LHH_firstorder_RobustMeanAbsoluteDeviation_binCount_4	-1.54332	3.62349e-12	-1.0779	0.281093	0.999923	-4.59901
log-sigma-3-0-mm-3D_glszm_ZonePercentage_binCount_4	-1.53958	3.62386e-12	-1.07529	0.282259	0.999923	-4.59985
wavelet-HHH_glcm_Correlation_binCount_4	1.53885	3.62223e-12	1.07478	0.282488	0.999923	-4.60002
wavelet-LHH_glszm_SizeZoneNonUniformity_binCount_4	1.53815	3.62387e-12	1.07428	0.282709	0.999923	-4.60017
wavelet-HHH_glrlm_GrayLevelVariance_binCount_4	-1.5259	3.62326e-12	-1.06573	0.28656	0.999923	-4.60291
wavelet-HHH_gldm_DependenceVariance_binCount_4	1.52353	3.62375e-12	1.06407	0.287309	0.999923	-4.60344
wavelet-LHH_glszm_SizeZoneNonUniformityNormalized_binCount_4	-1.523	3.62392e-12	-1.0637	0.287476	0.999923	-4.60355
wavelet-HHH_glrlm_GrayLevelNonUniformityNormalized_binCount_4	1.51727	3.62379e-12	1.0597	0.289292	0.999923	-4.60482
wavelet-LLH_glszm_ZonePercentage_binCount_4	-1.51654	3.62346e-12	-1.05919	0.289526	0.999923	-4.60498
wavelet-HLL_firstorder_Median_binCount_4	-1.51564	3.623e-12	-1.05857	0.28981	0.999923	-4.60518
log-sigma-3-0-mm-3D_firstorder_Minimum_binCount_4	-1.51464	3.62389e-12	-1.05787	0.290128	0.999923	-4.6054
original_ngtdm_Contrast_binCount_4	-1.51373	3.62379e-12	-1.05723	0.290419	0.999923	-4.6056
log-sigma-1-0-mm-3D_glcm_Correlation_binCount_4	1.51243	3.62369e-12	1.05632	0.290833	0.999923	-4.60589
wavelet-HHH_glcm_SumSquares_binCount_4	-1.51173	3.62331e-12	-1.05583	0.291057	0.999923	-4.60604
wavelet-HHH_gldm_GrayLevelVariance_binCount_4	-1.50865	3.62222e-12	-1.05368	0.29204	0.999923	-4.60672
wavelet-HLL_glszm_GrayLevelNonUniformity_binCount_4	1.50313	3.62346e-12	1.04983	0.293811	0.999923	-4.60793
wavelet-HHH_glcm_DifferenceVariance_binCount_4	-1.50312	3.62371e-12	-1.04982	0.293813	0.999923	-4.60793
wavelet-HHL_gldm_DependenceVariance_binCount_4	1.49749	3.62381e-12	1.04589	0.295625	0.999923	-4.60917
log-sigma-3-0-mm-3D_firstorder_10Percentile_binCount_4	-1.49656	3.62368e-12	-1.04524	0.295927	0.999923	-4.60937
wavelet-LHL_firstorder_Maximum_binCount_4	1.4944	3.62386e-12	1.04373	0.296625	0.999923	-4.60984
wavelet-HHL_glcm_Correlation_binCount_4	1.4938	3.6229e-12	1.04331	0.296817	0.999923	-4.60997
wavelet-HLL_firstorder_RootMeanSquared_binCount_4	-1.48959	3.62396e-12	-1.04037	0.298181	0.999923	-4.61089
log-sigma-3-0-mm-3D_glrlm_RunLengthNonUniformity_binCount_4	1.48899	3.62382e-12	1.03995	0.298375	0.999923	-4.61102
wavelet-LHH_glcm_Imc2_binCount_4	-1.48876	3.6231e-12	-1.03979	0.298451	0.999923	-4.61107
wavelet-LHL_gldm_LargeDependenceLowGrayLevelEmphasis_binCount_4	1.48623	3.62373e-12	1.03803	0.29927	0.999923	-4.61161
wavelet-LHH_glcm_Imc1_binCount_4	1.47406	3.62395e-12	1.02952	0.303246	0.999923	-4.61424
original_glcm_Idmn_binCount_4	1.47329	3.62396e-12	1.02898	0.3035	0.999923	-4.61441
original_glcm_Contrast_binCount_4	-1.46679	3.62346e-12	-1.02445	0.305636	0.999923	-4.6158
log-sigma-1-0-mm-3D_firstorder_MeanAbsoluteDeviation_binCount_4	1.46661	3.6237e-12	1.02432	0.305697	0.999923	-4.61584
original_firstorder_Range_binCount_4	1.46576	3.62274e-12	1.02373	0.305977	0.999923	-4.61602
wavelet-HHH_firstorder_Entropy_binCount_4	-1.46509	3.62375e-12	-1.02326	0.306199	0.999923	-4.61616
wavelet-HHH_glrlm_RunVariance_binCount_4	1.4592	3.6229e-12	1.01915	0.308147	0.999923	-4.61742
wavelet-HHH_glcm_ClusterTendency_binCount_4	-1.45686	3.62382e-12	-1.01751	0.308923	0.999923	-4.61791
wavelet-HHH_gldm_LargeDependenceEmphasis_binCount_4	1.45561	3.62362e-12	1.01664	0.309338	0.999923	-4.61818
wavelet-LLL_glszm_SmallAreaLowGrayLevelEmphasis_binCount_4	1.45442	3.62384e-12	1.01581	0.309733	0.999923	-4.61843
log-sigma-3-0-mm-3D_ngtdm_Contrast_binCount_4	-1.44732	3.62278e-12	-1.01085	0.312101	0.999923	-4.61993
wavelet-LHL_glrlm_LongRunLowGrayLevelEmphasis_binCount_4	1.43876	3.62376e-12	1.00487	0.314971	0.999923	-4.62173
wavelet-LLH_gldm_DependenceEntropy_binCount_4	1.43705	3.62396e-12	1.00368	0.315546	0.999923	-4.62209
wavelet-HHH_gldm_HighGrayLevelEmphasis_binCount_4	1.42913	3.62372e-12	0.998141	0.318223	0.999923	-4.62374
log-sigma-3-0-mm-3D_gldm_GrayLevelVariance_binCount_4	-1.42424	3.62341e-12	-0.994728	0.319881	0.999923	-4.62476
wavelet-LLL_firstorder_Minimum_binCount_4	-1.42407	3.62379e-12	-0.994612	0.319937	0.999923	-4.6248
log-sigma-3-0-mm-3D_glrlm_GrayLevelVariance_binCount_4	-1.42373	3.62301e-12	-0.994371	0.320054	0.999923	-4.62487
wavelet-HLH_glszm_HighGrayLevelZoneEmphasis_binCount_4	1.42353	3.62313e-12	0.994229	0.320123	0.999923	-4.62491
log-sigma-3-0-mm-3D_glcm_Idmn_binCount_4	1.42193	3.62396e-12	0.993115	0.320666	0.999923	-4.62524
log-sigma-3-0-mm-3D_glcm_Contrast_binCount_4	-1.42193	3.62322e-12	-0.993115	0.320666	0.999923	-4.62524
log-sigma-1-0-mm-3D_ngtdm_Coarseness_binCount_4	-1.42086	3.62075e-12	-0.99237	0.321029	0.999923	-4.62546
wavelet-HLH_firstorder_Skewness_binCount_4	1.41917	3.62364e-12	0.991189	0.321605	0.999923	-4.62581
log-sigma-3-0-mm-3D_glcm_Id_binCount_4	1.41821	3.62364e-12	0.990519	0.321933	0.999923	-4.62601
wavelet-HHH_glrlm_RunPercentage_binCount_4	-1.41438	3.62329e-12	-0.98784	0.323243	0.999923	-4.6268
wavelet-HHH_glszm_SmallAreaLowGrayLevelEmphasis_binCount_4	-1.41246	3.62225e-12	-0.986498	0.323901	0.999923	-4.6272
original_firstorder_RobustMeanAbsoluteDeviation_binCount_4	1.411	3.62292e-12	0.985478	0.324401	0.999923	-4.6275
wavelet-HHH_glcm_JointEntropy_binCount_4	-1.40991	3.62376e-12	-0.984717	0.324775	0.999923	-4.62772
wavelet-LHH_firstorder_Variance_binCount_4	-1.4091	3.62368e-12	-0.984151	0.325053	0.999923	-4.62789
log-sigma-1-0-mm-3D_ngtdm_Busyness_binCount_4	1.40077	3.6236e-12	0.978336	0.32792	0.999923	-4.62959
log-sigma-3-0-mm-3D_glcm_Idm_binCount_4	1.39694	3.62353e-12	0.975659	0.329246	0.999923	-4.63037
log-sigma-3-0-mm-3D_glcm_Idn_binCount_4	1.39694	3.62396e-12	0.975659	0.329246	0.999923	-4.63037
log-sigma-3-0-mm-3D_glcm_DifferenceAverage_binCount_4	-1.39694	3.62339e-12	-0.975659	0.329246	0.999923	-4.63037
wavelet-HHH_glrlm_LongRunEmphasis_binCount_4	1.39681	3.62369e-12	0.975573	0.329288	0.999923	-4.6304
wavelet-HHH_glcm_SumEntropy_binCount_4	-1.3857	3.62387e-12	-0.967808	0.333152	0.999923	-4.63265
wavelet-HLL_glrlm_LowGrayLevelRunEmphasis_binCount_4	-1.38277	3.62396e-12	-0.965764	0.334174	0.999923	-4.63324
log-sigma-3-0-mm-3D_glszm_LargeAreaEmphasis_binCount_4	1.37484	3.62375e-12	0.960229	0.336952	0.999923	-4.63484
wavelet-HHH_glcm_Autocorrelation_binCount_4	1.37296	3.62384e-12	0.958914	0.337614	0.999923	-4.63521
wavelet-HHH_glcm_JointAverage_binCount_4	1.37296	3.62386e-12	0.958914	0.337614	0.999923	-4.63521
wavelet-HHH_glcm_SumAverage_binCount_4	1.37296	3.62386e-12	0.958914	0.337614	0.999923	-4.63521
wavelet-HHH_glrlm_RunLengthNonUniformityNormalized_binCount_4	-1.36905	3.62357e-12	-0.956182	0.338992	0.999923	-4.63599
log-sigma-3-0-mm-3D_firstorder_Uniformity_binCount_4	1.36868	3.62375e-12	0.95592	0.339124	0.999923	-4.63607
wavelet-HHH_glrlm_ShortRunEmphasis_binCount_4	-1.36864	3.62257e-12	-0.955893	0.339138	0.999923	-4.63608
wavelet-HLL_glcm_Correlation_binCount_4	1.36717	3.62389e-12	0.954871	0.339654	0.999923	-4.63637
wavelet-LHH_glszm_SmallAreaEmphasis_binCount_4	1.35966	3.62282e-12	0.949622	0.342316	0.999923	-4.63786
wavelet-LHL_gldm_SmallDependenceHighGrayLevelEmphasis_binCount_4	-1.35761	3.6228e-12	-0.948192	0.343043	0.999923	-4.63827
original_glcm_MaximumProbability_binCount_4	1.35347	3.62382e-12	0.945297	0.344519	0.999923	-4.63909
log-sigma-1-0-mm-3D_ngtdm_Strength_binCount_4	-1.35206	3.62351e-12	-0.944318	0.345019	0.999923	-4.63936
wavelet-LHL_firstorder_Mean_binCount_4	1.3424	3.62352e-12	0.937569	0.348477	0.999923	-4.64126
log-sigma-3-0-mm-3D_glszm_LargeAreaLowGrayLevelEmphasis_binCount_4	1.34019	3.62293e-12	0.936024	0.349272	0.999923	-4.64169
wavelet-LHL_firstorder_RootMeanSquared_binCount_4	1.33243	3.62396e-12	0.930607	0.352068	0.999923	-4.6432
wavelet-HLH_glszm_SmallAreaHighGrayLevelEmphasis_binCount_4	1.3268	3.62359e-12	0.926675	0.354106	0.999923	-4.64429
original_glcm_DifferenceAverage_binCount_4	-1.32363	3.62378e-12	-0.924459	0.355259	0.999923	-4.64491
log-sigma-1-0-mm-3D_firstorder_Variance_binCount_4	1.32238	3.62378e-12	0.923585	0.355714	0.999923	-4.64515
wavelet-HHH_glszm_SizeZoneNonUniformity_binCount_4	1.31927	3.62384e-12	0.921415	0.356845	0.999923	-4.64574
wavelet-LLH_glcm_Correlation_binCount_4	1.31833	3.62367e-12	0.920756	0.357189	0.999923	-4.64593
wavelet-HHH_glrlm_ShortRunLowGrayLevelEmphasis_binCount_4	-1.31673	3.62379e-12	-0.919641	0.357772	0.999923	-4.64623
wavelet-LHH_glszm_HighGrayLevelZoneEmphasis_binCount_4	-1.31619	3.62342e-12	-0.919264	0.357969	0.999923	-4.64634
wavelet-LHH_firstorder_MeanAbsoluteDeviation_binCount_4	-1.31072	3.62387e-12	-0.915441	0.359971	0.999923	-4.64738
original_firstorder_Maximum_binCount_4	1.30438	3.62336e-12	0.911012	0.3623	0.999923	-4.64859
log-sigma-3-0-mm-3D_glcm_InverseVariance_binCount_4	-1.30127	3.62367e-12	-0.908843	0.363444	0.999923	-4.64918
log-sigma-3-0-mm-3D_glrlm_GrayLevelNonUniformityNormalized_binCount_4	1.2955	3.62347e-12	0.904814	0.365575	0.999923	-4.65027
log-sigma-3-0-mm-3D_firstorder_Entropy_binCount_4	-1.29297	3.61368e-12	-0.903046	0.366512	0.999923	-4.65075
wavelet-LLH_glszm_LargeAreaLowGrayLevelEmphasis_binCount_4	1.28193	3.62372e-12	0.895338	0.370618	0.999923	-4.65282
wavelet-HLL_glrlm_GrayLevelVariance_binCount_4	-1.28098	3.62354e-12	-0.894672	0.370974	0.999923	-4.653
wavelet-LHH_glszm_SmallAreaHighGrayLevelEmphasis_binCount_4	-1.28093	3.6238e-12	-0.894638	0.370991	0.999923	-4.65301
wavelet-LLH_firstorder_Mean_binCount_4	-1.27851	3.62379e-12	-0.892946	0.371897	0.999923	-4.65346
wavelet-HHH_glrlm_LowGrayLevelRunEmphasis_binCount_4	-1.27257	3.62396e-12	-0.888798	0.374123	0.999923	-4.65456
wavelet-HLH_glszm_GrayLevelVariance_binCount_4	1.26719	3.61727e-12	0.885041	0.376145	0.999923	-4.65556
wavelet-HLL_glrlm_GrayLevelNonUniformityNormalized_binCount_4	1.26471	3.62348e-12	0.883305	0.377082	0.999923	-4.65602
wavelet-LLL_gldm_LargeDependenceLowGrayLevelEmphasis_binCount_4	1.26252	3.62372e-12	0.881777	0.377908	0.999923	-4.65642
wavelet-LLL_gldm_SmallDependenceHighGrayLevelEmphasis_binCount_4	-1.25784	3.62354e-12	-0.878511	0.379677	0.999923	-4.65728
wavelet-LLL_glszm_LargeAreaLowGrayLevelEmphasis_binCount_4	1.25717	3.61879e-12	0.878039	0.379933	0.999923	-4.6574
log-sigma-3-0-mm-3D_firstorder_Kurtosis_binCount_4	-1.25506	3.62388e-12	-0.876567	0.380732	0.999923	-4.65779
log-sigma-3-0-mm-3D_glszm_SmallAreaEmphasis_binCount_4	-1.25166	3.62275e-12	-0.874193	0.382024	0.999923	-4.65841
original_glszm_LargeAreaLowGrayLevelEmphasis_binCount_4	1.2516	3.62336e-12	0.874155	0.382045	0.999923	-4.65842
log-sigma-1-0-mm-3D_glszm_ZonePercentage_binCount_4	-1.24888	3.62327e-12	-0.872255	0.38308	0.999923	-4.65892
wavelet-HHH_glrlm_RunEntropy_binCount_4	1.24844	3.62364e-12	0.871942	0.383251	0.999923	-4.659
wavelet-LHL_gldm_SmallDependenceEmphasis_binCount_4	-1.24264	3.62358e-12	-0.867892	0.385464	0.999923	-4.66005
original_glcm_Idm_binCount_4	1.24065	3.62396e-12	0.866505	0.386224	0.999923	-4.66041
original_glcm_Idn_binCount_4	1.24065	3.62396e-12	0.866505	0.386224	0.999923	-4.66041
original_gldm_LargeDependenceLowGrayLevelEmphasis_binCount_4	1.23645	3.62387e-12	0.863573	0.387833	0.999923	-4.66117
log-sigma-3-0-mm-3D_glszm_LargeAreaHighGrayLevelEmphasis_binCount_4	1.23561	3.62333e-12	0.862981	0.388158	0.999923	-4.66132
wavelet-LLL_glcm_Id_binCount_4	1.23355	3.62396e-12	0.861542	0.38895	0.999923	-4.66169
wavelet-LLL_glcm_Idm_binCount_4	1.22964	3.62396e-12	0.858812	0.390455	0.999923	-4.66239
wavelet-LHL_firstorder_Range_binCount_4	1.22822	3.62382e-12	0.857826	0.390999	0.999923	-4.66265
original_gldm_SmallDependenceHighGrayLevelEmphasis_binCount_4	-1.22593	3.62383e-12	-0.856225	0.391884	0.999923	-4.66305
original_glcm_Id_binCount_4	1.22572	3.62396e-12	0.856073	0.391968	0.999923	-4.66309
wavelet-HLH_glszm_SizeZoneNonUniformityNormalized_binCount_4	-1.21919	3.62389e-12	-0.851519	0.394491	0.999923	-4.66426
wavelet-LHH_firstorder_90Percentile_binCount_4	-1.21266	3.62386e-12	-0.846957	0.397029	0.999923	-4.66541
original_glcm_DifferenceEntropy_binCount_4	-1.21064	3.62334e-12	-0.845542	0.397819	0.999923	-4.66577
wavelet-LLL_glszm_ZonePercentage_binCount_4	-1.20858	3.62389e-12	-0.844107	0.39862	0.999923	-4.66613
original_glszm_ZoneVariance_binCount_4	1.20683	3.62364e-12	0.84288	0.399306	0.999923	-4.66644
log-sigma-1-0-mm-3D_glrlm_GrayLevelNonUniformity_binCount_4	1.19865	3.62386e-12	0.837167	0.402509	0.999923	-4.66788
original_firstorder_InterquartileRange_binCount_4	1.19805	3.62375e-12	0.83675	0.402743	0.999923	-4.66798
original_glszm_SmallAreaLowGrayLevelEmphasis_binCount_4	1.19475	3.62323e-12	0.834443	0.404042	0.999923	-4.66856
wavelet-LHL_firstorder_Variance_binCount_4	-1.1942	3.62228e-12	-0.834062	0.404256	0.999923	-4.66865
wavelet-LLL_firstorder_Maximum_binCount_4	1.18929	3.62078e-12	0.83063	0.406193	0.999923	-4.6695
wavelet-LLL_ngtdm_Contrast_binCount_4	-1.17596	3.62304e-12	-0.82132	0.411474	0.999923	-4.6718
wavelet-LLH_firstorder_Median_binCount_4	-1.17594	3.62117e-12	-0.82131	0.411479	0.999923	-4.6718
wavelet-HLH_glszm_ZoneEntropy_binCount_4	1.17582	3.62396e-12	0.821226	0.411528	0.999923	-4.67182
wavelet-LHL_gldm_LowGrayLevelEmphasis_binCount_4	1.17188	3.62307e-12	0.818475	0.413096	0.999923	-4.6725
wavelet-HLH_glszm_GrayLevelNonUniformityNormalized_binCount_4	1.16938	3.62388e-12	0.816724	0.414096	0.999923	-4.67293
wavelet-LLH_glszm_GrayLevelNonUniformityNormalized_binCount_4	-1.155	3.62297e-12	-0.806681	0.41986	0.999923	-4.67536
wavelet-HHL_glcm_ClusterShade_binCount_4	1.14677	3.62212e-12	0.800937	0.423178	0.999923	-4.67674
wavelet-HHH_glrlm_ShortRunHighGrayLevelEmphasis_binCount_4	-1.14525	3.62388e-12	-0.799873	0.423794	0.999923	-4.677
wavelet-LHL_glszm_SmallAreaEmphasis_binCount_4	-1.13581	3.62352e-12	-0.793277	0.427626	0.999923	-4.67856
log-sigma-1-0-mm-3D_firstorder_Maximum_binCount_4	1.13235	3.62377e-12	0.790862	0.429034	0.999923	-4.67914
wavelet-LHL_firstorder_90Percentile_binCount_4	-1.13099	3.62374e-12	-0.789916	0.429586	0.999923	-4.67936
wavelet-HHH_glszm_ZoneEntropy_binCount_4	1.12801	3.62382e-12	0.787836	0.430802	0.999923	-4.67985
wavelet-LLL_firstorder_InterquartileRange_binCount_4	1.12707	3.62246e-12	0.787173	0.43119	0.999923	-4.68001
wavelet-LHH_firstorder_Range_binCount_4	-1.12566	3.62374e-12	-0.786191	0.431765	0.999923	-4.68024
log-sigma-3-0-mm-3D_firstorder_Range_binCount_4	1.11814	3.62393e-12	0.780941	0.434847	0.999923	-4.68147
log-sigma-3-0-mm-3D_glrlm_GrayLevelNonUniformity_binCount_4	1.1136	3.62386e-12	0.777767	0.436716	0.999923	-4.6822
wavelet-HLH_glszm_SizeZoneNonUniformity_binCount_4	1.11118	3.62338e-12	0.776077	0.437713	0.999923	-4.6826
wavelet-HHL_glrlm_ShortRunHighGrayLevelEmphasis_binCount_4	-1.10859	3.6239e-12	-0.774269	0.438781	0.999923	-4.68302
log-sigma-3-0-mm-3D_glcm_JointEnergy_binCount_4	1.1084	3.62037e-12	0.774135	0.43886	0.999923	-4.68305
wavelet-HHL_glcm_ClusterProminence_binCount_4	-1.10269	3.62371e-12	-0.770148	0.441221	0.999923	-4.68397
wavelet-LLH_glszm_SmallAreaEmphasis_binCount_4	1.09894	3.62344e-12	0.767527	0.442778	0.999923	-4.68457
wavelet-LHL_glcm_DifferenceVariance_binCount_4	-1.09835	3.62369e-12	-0.76712	0.443019	0.999923	-4.68466
log-sigma-1-0-mm-3D_glszm_SmallAreaEmphasis_binCount_4	-1.09723	3.62364e-12	-0.766335	0.443486	0.999923	-4.68484
wavelet-HHH_glszm_SmallAreaEmphasis_binCount_4	1.09564	3.62396e-12	0.765222	0.444149	0.999923	-4.6851
wavelet-LLH_firstorder_Kurtosis_binCount_4	1.09512	3.6232e-12	0.764864	0.444361	0.999923	-4.68518
original_glcm_JointEnergy_binCount_4	1.09128	3.62354e-12	0.762181	0.445961	0.999923	-4.68579
wavelet-LHH_glrlm_ShortRunLowGrayLevelEmphasis_binCount_4	1.08655	3.62385e-12	0.758876	0.447936	0.999923	-4.68654
log-sigma-3-0-mm-3D_gldm_SmallDependenceLowGrayLevelEmphasis_binCount_4	-1.081	3.62371e-12	-0.755001	0.450257	0.999923	-4.68742
wavelet-LHH_glrlm_RunLengthNonUniformity_binCount_4	1.0777	3.54158e-12	0.752697	0.451641	0.999923	-4.68794
original_glszm_ZonePercentage_binCount_4	-1.0772	3.62368e-12	-0.752347	0.451851	0.999923	-4.68801
wavelet-HHL_ngtdm_Coarseness_binCount_4	-1.07695	3.6237e-12	-0.752174	0.451955	0.999923	-4.68805
wavelet-HLL_glcm_Imc2_binCount_4	-1.07624	3.62385e-12	-0.751675	0.452256	0.999923	-4.68817
wavelet-HHL_firstorder_RootMeanSquared_binCount_4	1.07599	3.62396e-12	0.7515	0.452361	0.999923	-4.6882
wavelet-LHL_glrlm_ShortRunEmphasis_binCount_4	-1.07525	3.62357e-12	-0.750983	0.452672	0.999923	-4.68832
original_glszm_LargeAreaEmphasis_binCount_4	1.07302	3.62368e-12	0.74943	0.453607	0.999923	-4.68867
wavelet-HHL_glszm_ZonePercentage_binCount_4	-1.07241	3.62313e-12	-0.749002	0.453865	0.999923	-4.68876
original_glcm_ClusterShade_binCount_4	1.07116	3.6238e-12	0.748129	0.454391	0.999923	-4.68896
wavelet-LLL_gldm_SmallDependenceEmphasis_binCount_4	-1.06998	3.62385e-12	-0.747301	0.454891	0.999923	-4.68914
wavelet-HHH_gldm_LowGrayLevelEmphasis_binCount_4	-1.06839	3.6239e-12	-0.74619	0.455562	0.999923	-4.68939
wavelet-HHL_ngtdm_Strength_binCount_4	-1.06823	3.62374e-12	-0.746084	0.455625	0.999923	-4.68942
wavelet-LHH_firstorder_Minimum_binCount_4	1.06457	3.62346e-12	0.743523	0.457174	0.999923	-4.68999
wavelet-HLL_glcm_Imc1_binCount_4	-1.06409	3.62376e-12	-0.74319	0.457375	0.999923	-4.69006
log-sigma-3-0-mm-3D_gldm_SmallDependenceEmphasis_binCount_4	-1.06381	3.62239e-12	-0.742994	0.457494	0.999923	-4.6901
wavelet-LHL_firstorder_MeanAbsoluteDeviation_binCount_4	-1.06259	3.62317e-12	-0.742141	0.458011	0.999923	-4.69029
wavelet-LLL_gldm_DependenceEntropy_binCount_4	1.05692	3.62385e-12	0.73818	0.460414	0.999923	-4.69117
wavelet-HHL_ngtdm_Busyness_binCount_4	1.0542	3.62107e-12	0.736282	0.461568	0.999923	-4.69159
wavelet-HLH_glszm_GrayLevelNonUniformity_binCount_4	1.05297	3.62377e-12	0.73542	0.462092	0.999923	-4.69178
log-sigma-3-0-mm-3D_gldm_LargeDependenceEmphasis_binCount_4	1.05044	3.62352e-12	0.733655	0.463168	0.999923	-4.69216
original_gldm_SmallDependenceEmphasis_binCount_4	-1.05016	3.62257e-12	-0.733461	0.463286	0.999923	-4.69221
log-sigma-1-0-mm-3D_gldm_SmallDependenceHighGrayLevelEmphasis_binCount_4	-1.04815	3.62255e-12	-0.732059	0.464142	0.999923	-4.69251
wavelet-HLH_gldm_DependenceNonUniformity_binCount_4	1.04416	3.6235e-12	0.729268	0.465846	0.999923	-4.69312
log-sigma-3-0-mm-3D_gldm_DependenceNonUniformityNormalized_binCount_4	1.04	3.59633e-12	0.726366	0.467623	0.999923	-4.69375
wavelet-LLL_glszm_ZoneEntropy_binCount_4	1.03434	3.62389e-12	0.722413	0.470049	0.999923	-4.69461
original_shape_MajorAxisLength_binCount_4	-1.03155	3.62376e-12	-0.720462	0.471249	0.999923	-4.69503
wavelet-HHH_gldm_SmallDependenceHighGrayLevelEmphasis_binCount_4	1.02873	3.6228e-12	0.718494	0.472461	0.999923	-4.69545
wavelet-LLL_gldm_DependenceNonUniformity_binCount_4	1.02257	3.56235e-12	0.714194	0.475116	0.999923	-4.69637
wavelet-LLH_gldm_DependenceNonUniformity_binCount_4	1.02201	3.62374e-12	0.713803	0.475357	0.999923	-4.69646
wavelet-HLL_gldm_SmallDependenceHighGrayLevelEmphasis_binCount_4	1.0213	3.62326e-12	0.713307	0.475664	0.999923	-4.69656
original_shape_Maximum2DDiameterRow_binCount_4	1.01941	3.62379e-12	0.711981	0.476485	0.999923	-4.69684
wavelet-HHH_gldm_DependenceEntropy_binCount_4	-1.01085	3.62396e-12	-0.706004	0.480194	0.999923	-4.69811
log-sigma-3-0-mm-3D_gldm_SmallDependenceHighGrayLevelEmphasis_binCount_4	-1.00815	3.62363e-12	-0.704117	0.481368	0.999923	-4.69851
log-sigma-1-0-mm-3D_firstorder_90Percentile_binCount_4	1.00773	3.62347e-12	0.703825	0.48155	0.999923	-4.69857
original_glszm_GrayLevelNonUniformity_binCount_4	1.00692	3.62348e-12	0.703263	0.4819	0.999923	-4.69869
original_glszm_ZoneEntropy_binCount_4	1.00663	3.62389e-12	0.703056	0.482029	0.999923	-4.69873
original_gldm_DependenceNonUniformity_binCount_4	1.00581	3.62362e-12	0.702483	0.482386	0.999923	-4.69885
log-sigma-1-0-mm-3D_glszm_SizeZoneNonUniformityNormalized_binCount_4	-1	3.62357e-12	-0.698429	0.484917	0.999923	-4.6997
log-sigma-3-0-mm-3D_glcm_Correlation_binCount_4	0.996861	3.62396e-12	0.696235	0.48629	0.999923	-4.70016
wavelet-LHL_glrlm_ShortRunLowGrayLevelEmphasis_binCount_4	0.990691	3.62384e-12	0.691926	0.488992	0.999923	-4.70105
wavelet-LLH_ngtdm_Complexity_binCount_4	-0.990426	3.6239e-12	-0.691741	0.489108	0.999923	-4.70109
wavelet-HHH_glszm_HighGrayLevelZoneEmphasis_binCount_4	0.988458	3.6238e-12	0.690366	0.489972	0.999923	-4.70137
wavelet-HLL_glrlm_ShortRunLowGrayLevelEmphasis_binCount_4	-0.987968	3.62302e-12	-0.690024	0.490187	0.999923	-4.70144
wavelet-HLH_glszm_LowGrayLevelZoneEmphasis_binCount_4	-0.978459	3.62387e-12	-0.683383	0.494373	0.999923	-4.7028
wavelet-HLL_gldm_LowGrayLevelEmphasis_binCount_4	-0.977762	3.62384e-12	-0.682896	0.494681	0.999923	-4.7029
wavelet-LHH_firstorder_10Percentile_binCount_4	0.974682	3.6237e-12	0.680744	0.496041	0.999923	-4.70334
original_gldm_LargeDependenceEmphasis_binCount_4	0.974468	3.62384e-12	0.680595	0.496136	0.999923	-4.70337
original_glrlm_GrayLevelNonUniformityNormalized_binCount_4	0.973168	3.62379e-12	0.679687	0.496711	0.999923	-4.70356
wavelet-HHL_glcm_MaximumProbability_binCount_4	0.97164	3.62386e-12	0.67862	0.497386	0.999923	-4.70377
wavelet-LHL_glrlm_RunPercentage_binCount_4	-0.969268	3.62347e-12	-0.676963	0.498437	0.999923	-4.70411
original_firstorder_Minimum_binCount_4	-0.962425	3.62385e-12	-0.672184	0.501474	0.999923	-4.70507
log-sigma-1-0-mm-3D_glrlm_ShortRunEmphasis_binCount_4	-0.955289	3.62384e-12	-0.6672	0.504652	0.999923	-4.70607
wavelet-HHL_firstorder_Skewness_binCount_4	-0.955164	3.62371e-12	-0.667112	0.504708	0.999923	-4.70609
wavelet-HLL_glcm_InverseVariance_binCount_4	0.952993	3.6238e-12	0.665597	0.505677	0.999923	-4.70639
wavelet-HHL_glrlm_LongRunLowGrayLevelEmphasis_binCount_4	-0.952904	3.62384e-12	-0.665534	0.505717	0.999923	-4.7064
wavelet-HHL_glszm_GrayLevelNonUniformityNormalized_binCount_4	0.95264	3.62261e-12	0.66535	0.505834	0.999923	-4.70644
wavelet-HLH_glrlm_RunLengthNonUniformity_binCount_4	0.950679	3.62394e-12	0.66398	0.506711	0.999923	-4.70671
wavelet-HLL_glszm_GrayLevelVariance_binCount_4	0.948406	3.62378e-12	0.662393	0.507727	0.999923	-4.70702
log-sigma-3-0-mm-3D_gldm_DependenceNonUniformity_binCount_4	0.947993	3.6237e-12	0.662104	0.507912	0.999923	-4.70708
wavelet-HHH_gldm_DependenceNonUniformityNormalized_binCount_4	-0.946951	3.62379e-12	-0.661377	0.508379	0.999923	-4.70723
wavelet-LLH_glrlm_GrayLevelNonUniformityNormalized_binCount_4	0.943615	3.62396e-12	0.659047	0.509873	0.999923	-4.70768
wavelet-HLH_gldm_DependenceVariance_binCount_4	-0.94266	3.62372e-12	-0.65838	0.510302	0.999923	-4.70782
original_glrlm_GrayLevelVariance_binCount_4	-0.940795	3.6239e-12	-0.657077	0.511139	0.999923	-4.70807
original_glcm_InverseVariance_binCount_4	-0.939401	3.62385e-12	-0.656103	0.511765	0.999923	-4.70826
wavelet-LLH_ngtdm_Busyness_binCount_4	0.937812	3.62324e-12	0.654993	0.51248	0.999923	-4.70848
log-sigma-1-0-mm-3D_gldm_DependenceNonUniformityNormalized_binCount_4	0.935299	3.62308e-12	0.653239	0.51361	0.999923	-4.70882
log-sigma-3-0-mm-3D_glrlm_ShortRunEmphasis_binCount_4	-0.932589	3.62336e-12	-0.651345	0.514831	0.999923	-4.70919
wavelet-LHH_ngtdm_Busyness_binCount_4	0.930334	3.62387e-12	0.649771	0.515848	0.999923	-4.7095
wavelet-HLL_gldm_DependenceNonUniformity_binCount_4	0.926554	3.62256e-12	0.64713	0.517555	0.999923	-4.71001
wavelet-HHL_firstorder_10Percentile_binCount_4	0.926014	3.62387e-12	0.646754	0.517799	0.999923	-4.71008
original_glcm_SumSquares_binCount_4	-0.925712	3.62195e-12	-0.646542	0.517936	0.999923	-4.71012
wavelet-LHL_gldm_LargeDependenceEmphasis_binCount_4	0.925542	3.62332e-12	0.646424	0.518012	0.999923	-4.71015
log-sigma-3-0-mm-3D_glrlm_RunPercentage_binCount_4	-0.921191	3.62384e-12	-0.643385	0.519982	0.999923	-4.71073
wavelet-HHH_gldm_GrayLevelNonUniformity_binCount_4	0.919319	3.62383e-12	0.642078	0.52083	0.999923	-4.71098
original_glrlm_RunPercentage_binCount_4	-0.916838	3.62247e-12	-0.640345	0.521956	0.999923	-4.71131
wavelet-LLH_glrlm_GrayLevelVariance_binCount_4	-0.916638	3.61659e-12	-0.640205	0.522047	0.999923	-4.71134
wavelet-LHH_firstorder_Median_binCount_4	0.916582	3.62377e-12	0.640166	0.522072	0.999923	-4.71135
log-sigma-3-0-mm-3D_glrlm_ShortRunLowGrayLevelEmphasis_binCount_4	-0.914196	3.62236e-12	-0.638499	0.523156	0.999923	-4.71167
original_glrlm_RunLengthNonUniformityNormalized_binCount_4	-0.91308	3.62349e-12	-0.63772	0.523664	0.999923	-4.71182
wavelet-LHH_glrlm_RunVariance_binCount_4	-0.912379	3.62238e-12	-0.637231	0.523982	0.999923	-4.71191
wavelet-LHH_ngtdm_Coarseness_binCount_4	-0.911191	3.62383e-12	-0.636401	0.524523	0.999923	-4.71207
log-sigma-1-0-mm-3D_gldm_DependenceNonUniformity_binCount_4	0.91068	3.62062e-12	0.636044	0.524755	0.999923	-4.71213
wavelet-LLL_glrlm_ShortRunEmphasis_binCount_4	-0.90779	3.62376e-12	-0.634026	0.526071	0.999923	-4.71252
wavelet-LHH_glszm_LowGrayLevelZoneEmphasis_binCount_4	0.907028	3.62365e-12	0.633493	0.526419	0.999923	-4.71262
original_firstorder_Uniformity_binCount_4	0.906859	3.62386e-12	0.633375	0.526496	0.999923	-4.71264
original_shape_Flatness_binCount_4	0.906684	3.62375e-12	0.633253	0.526576	0.999923	-4.71266
wavelet-HHH_gldm_SmallDependenceEmphasis_binCount_4	0.905875	3.62334e-12	0.632688	0.526945	0.999923	-4.71277
wavelet-LLH_firstorder_90Percentile_binCount_4	-0.904308	3.62347e-12	-0.631594	0.52766	0.999923	-4.71298
log-sigma-3-0-mm-3D_glcm_SumEntropy_binCount_4	-0.902095	3.62365e-12	-0.630048	0.52867	0.999923	-4.71327
wavelet-LHL_glrlm_GrayLevelNonUniformityNormalized_binCount_4	0.902063	3.62385e-12	0.630025	0.528685	0.999923	-4.71327
original_gldm_DependenceEntropy_binCount_4	0.899531	3.62396e-12	0.628257	0.529843	0.999923	-4.71361
original_shape_Maximum3DDiameter_binCount_4	-0.895976	3.62314e-12	-0.625774	0.53147	0.999923	-4.71407
wavelet-HLH_glcm_Imc2_binCount_4	-0.89306	3.62388e-12	-0.623738	0.532807	0.999923	-4.71445
log-sigma-1-0-mm-3D_glszm_LargeAreaLowGrayLevelEmphasis_binCount_4	0.891155	3.62368e-12	0.622407	0.533681	0.999923	-4.7147
wavelet-HLH_glcm_SumEntropy_binCount_4	0.88925	3.62385e-12	0.621077	0.534556	0.999923	-4.71495
log-sigma-3-0-mm-3D_glszm_GrayLevelVariance_binCount_4	0.882875	3.62384e-12	0.616624	0.53749	0.999923	-4.71577
wavelet-LLL_glszm_GrayLevelNonUniformity_binCount_4	0.880508	3.62161e-12	0.614971	0.538581	0.999923	-4.71607
log-sigma-3-0-mm-3D_glrlm_LongRunLowGrayLevelEmphasis_binCount_4	0.87985	3.62378e-12	0.614512	0.538884	0.999923	-4.71616
wavelet-HHL_glcm_Imc1_binCount_4	-0.874294	3.62378e-12	-0.610631	0.541451	0.999923	-4.71687
wavelet-LHL_gldm_DependenceEntropy_binCount_4	-0.87283	3.62396e-12	-0.609608	0.542128	0.999923	-4.71705
log-sigma-1-0-mm-3D_firstorder_Energy_binCount_4	0.870968	3.62382e-12	0.608308	0.54299	0.999923	-4.71729
wavelet-HLL_glrlm_ShortRunHighGrayLevelEmphasis_binCount_4	0.868661	3.62391e-12	0.606697	0.544059	0.999923	-4.71758
wavelet-HHL_glrlm_GrayLevelNonUniformity_binCount_4	0.86808	3.62375e-12	0.606291	0.544329	0.999923	-4.71766
wavelet-HLL_glcm_ClusterShade_binCount_4	-0.867505	3.62373e-12	-0.605889	0.544595	0.999923	-4.71773
wavelet-LHL_gldm_SmallDependenceLowGrayLevelEmphasis_binCount_4	0.866647	3.6223e-12	0.60529	0.544994	0.999923	-4.71784
original_glszm_GrayLevelVariance_binCount_4	-0.864784	3.6236e-12	-0.603989	0.545858	0.999923	-4.71807
wavelet-HHL_firstorder_Minimum_binCount_4	-0.854522	3.62379e-12	-0.596821	0.550634	0.999923	-4.71936
wavelet-LHL_glcm_DifferenceEntropy_binCount_4	-0.854042	3.62381e-12	-0.596487	0.550857	0.999923	-4.71942
wavelet-HLH_ngtdm_Coarseness_binCount_4	-0.853327	3.62367e-12	-0.595987	0.551191	0.999923	-4.71951
log-sigma-3-0-mm-3D_ngtdm_Busyness_binCount_4	0.852767	3.62369e-12	0.595595	0.551452	0.999923	-4.71958
original_glszm_SmallAreaHighGrayLevelEmphasis_binCount_4	-0.851852	3.62376e-12	-0.594956	0.551879	0.999923	-4.71969
original_glrlm_ShortRunEmphasis_binCount_4	-0.851054	3.6231e-12	-0.5944	0.552252	0.999923	-4.71979
wavelet-HHL_glcm_ClusterTendency_binCount_4	-0.850176	3.62377e-12	-0.593786	0.552662	0.999923	-4.7199
wavelet-LLL_glszm_SizeZoneNonUniformityNormalized_binCount_4	-0.850153	3.62369e-12	-0.59377	0.552673	0.999923	-4.7199
wavelet-HLL_glrlm_RunLengthNonUniformity_binCount_4	0.848979	3.62374e-12	0.59295	0.553221	0.999923	-4.72005
wavelet-HLH_ngtdm_Strength_binCount_4	-0.846406	3.62372e-12	-0.591153	0.554425	0.999923	-4.72036
log-sigma-1-0-mm-3D_gldm_SmallDependenceLowGrayLevelEmphasis_binCount_4	-0.846169	3.62386e-12	-0.590988	0.554535	0.999923	-4.72039
wavelet-LLH_glcm_DifferenceVariance_binCount_4	-0.845465	3.62377e-12	-0.590496	0.554865	0.999923	-4.72048
wavelet-LLH_glrlm_GrayLevelNonUniformity_binCount_4	0.844373	3.62215e-12	0.589733	0.555376	0.999923	-4.72061
wavelet-HLH_firstorder_Variance_binCount_4	-0.84298	3.62377e-12	-0.58876	0.556029	0.999923	-4.72079
wavelet-LHL_glcm_InverseVariance_binCount_4	-0.841489	3.62391e-12	-0.587719	0.556728	0.999923	-4.72097
wavelet-LLL_glrlm_RunLengthNonUniformityNormalized_binCount_4	-0.84007	3.62385e-12	-0.586728	0.557393	0.999923	-4.72114
log-sigma-1-0-mm-3D_glszm_ZoneVariance_binCount_4	0.837032	3.62347e-12	0.584606	0.558819	0.999923	-4.72151
log-sigma-1-0-mm-3D_glszm_LargeAreaEmphasis_binCount_4	0.836353	3.62343e-12	0.584132	0.559138	0.999923	-4.7216
wavelet-HHL_gldm_GrayLevelNonUniformity_binCount_4	0.835109	3.62367e-12	0.583263	0.559723	0.999923	-4.72175
wavelet-HHL_glszm_GrayLevelNonUniformity_binCount_4	0.833182	3.62368e-12	0.581917	0.560629	0.999923	-4.72198
wavelet-LLL_gldm_GrayLevelNonUniformity_binCount_4	0.832664	3.62385e-12	0.581556	0.560873	0.999923	-4.72204
wavelet-HLH_glrlm_GrayLevelNonUniformity_binCount_4	0.832159	3.62372e-12	0.581203	0.561111	0.999923	-4.72211
wavelet-HLL_glrlm_GrayLevelNonUniformity_binCount_4	0.831428	3.62329e-12	0.580692	0.561455	0.999923	-4.72219
log-sigma-3-0-mm-3D_ngtdm_Strength_binCount_4	-0.83085	3.62348e-12	-0.580288	0.561727	0.999923	-4.72226
log-sigma-1-0-mm-3D_glrlm_LowGrayLevelRunEmphasis_binCount_4	-0.830656	3.62343e-12	-0.580153	0.561818	0.999923	-4.72229
wavelet-HHL_glrlm_LowGrayLevelRunEmphasis_binCount_4	-0.830576	3.6239e-12	-0.580097	0.561856	0.999923	-4.7223
wavelet-HHL_glcm_SumEntropy_binCount_4	-0.829198	3.62353e-12	-0.579134	0.562505	0.999923	-4.72246
wavelet-LHL_firstorder_Kurtosis_binCount_4	0.827614	3.62387e-12	0.578028	0.563252	0.999923	-4.72266
wavelet-HHL_glrlm_GrayLevelVariance_binCount_4	-0.827535	3.62393e-12	-0.577973	0.563289	0.999923	-4.72267
wavelet-LLH_ngtdm_Strength_binCount_4	-0.827412	3.62341e-12	-0.577887	0.563347	0.999923	-4.72268
wavelet-LHL_firstorder_Energy_binCount_4	0.826972	3.62365e-12	0.57758	0.563554	0.999923	-4.72273
wavelet-HLL_glszm_LargeAreaHighGrayLevelEmphasis_binCount_4	0.826417	3.6237e-12	0.577193	0.563816	0.999923	-4.7228
wavelet-LHH_glszm_LargeAreaLowGrayLevelEmphasis_binCount_4	0.824218	3.61003e-12	0.575656	0.564854	0.999923	-4.72306
log-sigma-1-0-mm-3D_glszm_SmallAreaLowGrayLevelEmphasis_binCount_4	-0.82363	3.62377e-12	-0.575245	0.565132	0.999923	-4.72314
wavelet-LHL_glrlm_RunLengthNonUniformityNormalized_binCount_4	-0.821332	3.62347e-12	-0.57364	0.566218	0.999923	-4.72341
wavelet-LHH_gldm_DependenceNonUniformity_binCount_4	0.820569	3.62386e-12	0.573108	0.566578	0.999923	-4.7235
wavelet-HLL_gldm_LargeDependenceLowGrayLevelEmphasis_binCount_4	-0.819694	3.62352e-12	-0.572496	0.566992	0.999923	-4.72361
original_gldm_GrayLevelVariance_binCount_4	-0.819116	3.62376e-12	-0.572093	0.567265	0.999923	-4.72368
log-sigma-1-0-mm-3D_glrlm_ShortRunLowGrayLevelEmphasis_binCount_4	-0.813991	3.62211e-12	-0.568514	0.569693	0.999923	-4.72429
log-sigma-1-0-mm-3D_gldm_GrayLevelNonUniformity_binCount_4	0.811962	3.62363e-12	0.567096	0.570655	0.999923	-4.72453
wavelet-LLL_glrlm_LongRunLowGrayLevelEmphasis_binCount_4	0.811598	3.62227e-12	0.566842	0.570828	0.999923	-4.72457
wavelet-HLH_ngtdm_Busyness_binCount_4	0.807084	3.62377e-12	0.563689	0.572972	0.999923	-4.7251
wavelet-LLL_gldm_GrayLevelVariance_binCount_4	-0.80088	3.62383e-12	-0.559356	0.575925	0.999923	-4.72583
wavelet-LHH_glcm_Contrast_binCount_4	0.799881	3.62334e-12	0.558659	0.576401	0.999923	-4.72594
log-sigma-3-0-mm-3D_firstorder_Energy_binCount_4	0.794181	3.62375e-12	0.554677	0.579122	0.999923	-4.72661
wavelet-LLL_glcm_InverseVariance_binCount_4	-0.792793	3.62367e-12	-0.553708	0.579785	0.999923	-4.72677
wavelet-LHL_glszm_LargeAreaLowGrayLevelEmphasis_binCount_4	0.792538	3.6238e-12	0.55353	0.579907	0.999923	-4.7268
log-sigma-3-0-mm-3D_glszm_ZoneVariance_binCount_4	0.791722	3.62224e-12	0.552961	0.580297	0.999923	-4.72689
wavelet-LHH_firstorder_Energy_binCount_4	0.790662	3.62367e-12	0.55222	0.580804	0.999923	-4.72701
wavelet-HLH_firstorder_Energy_binCount_4	0.790662	3.62368e-12	0.55222	0.580804	0.999923	-4.72701
wavelet-HHL_firstorder_Energy_binCount_4	0.790662	3.62368e-12	0.55222	0.580804	0.999923	-4.72701
wavelet-HHH_firstorder_Energy_binCount_4	0.790662	3.62367e-12	0.55222	0.580804	0.999923	-4.72701
log-sigma-3-0-mm-3D_gldm_GrayLevelNonUniformity_binCount_4	0.789753	3.62374e-12	0.551585	0.581239	0.999923	-4.72712
log-sigma-1-0-mm-3D_glszm_LargeAreaHighGrayLevelEmphasis_binCount_4	0.787662	3.62391e-12	0.550124	0.58224	0.999923	-4.72736
wavelet-LHH_glcm_Idmn_binCount_4	-0.786452	3.62396e-12	-0.54928	0.58282	0.999923	-4.7275
wavelet-LHL_gldm_GrayLevelNonUniformity_binCount_4	0.786391	3.6236e-12	0.549237	0.582849	0.999923	-4.7275
wavelet-HLL_firstorder_Minimum_binCount_4	-0.785021	3.62082e-12	-0.54828	0.583506	0.999923	-4.72766
wavelet-LHL_glszm_LargeAreaEmphasis_binCount_4	0.78418	3.62386e-12	0.547692	0.583909	0.999923	-4.72776
wavelet-LHL_glszm_ZoneVariance_binCount_4	0.78418	3.62386e-12	0.547692	0.583909	0.999923	-4.72776
log-sigma-3-0-mm-3D_glrlm_RunLengthNonUniformityNormalized_binCount_4	-0.783677	3.62379e-12	-0.547342	0.58415	0.999923	-4.72781
wavelet-HHL_gldm_DependenceNonUniformity_binCount_4	0.783609	3.62341e-12	0.547294	0.584183	0.999923	-4.72782
wavelet-HHL_glszm_LargeAreaLowGrayLevelEmphasis_binCount_4	0.783145	3.62379e-12	0.54697	0.584406	0.999923	-4.72788
log-sigma-1-0-mm-3D_firstorder_Minimum_binCount_4	-0.780989	3.62382e-12	-0.545464	0.58544	0.999923	-4.72812
log-sigma-3-0-mm-3D_glrlm_ShortRunHighGrayLevelEmphasis_binCount_4	-0.780374	3.62383e-12	-0.545034	0.585736	0.999923	-4.72819
log-sigma-1-0-mm-3D_firstorder_Skewness_binCount_4	-0.780173	3.62377e-12	-0.544894	0.585832	0.999923	-4.72821
wavelet-LHL_glcm_Idm_binCount_4	0.77845	3.62393e-12	0.543691	0.586661	0.999923	-4.72841
wavelet-LHL_glcm_Idn_binCount_4	0.77845	3.62396e-12	0.543691	0.586661	0.999923	-4.72841
wavelet-LHL_glcm_DifferenceAverage_binCount_4	-0.77845	3.6237e-12	-0.543691	0.586661	0.999923	-4.72841
log-sigma-1-0-mm-3D_glszm_LowGrayLevelZoneEmphasis_binCount_4	0.77836	3.62396e-12	0.543628	0.586704	0.999923	-4.72842
wavelet-LLH_ngtdm_Coarseness_binCount_4	-0.77761	3.62312e-12	-0.543104	0.587064	0.999923	-4.7285
original_gldm_GrayLevelNonUniformity_binCount_4	0.776822	3.62378e-12	0.542553	0.587443	0.999923	-4.72859
wavelet-HLL_firstorder_Energy_binCount_4	0.775645	3.62273e-12	0.541732	0.588009	0.999923	-4.72873
original_gldm_SmallDependenceLowGrayLevelEmphasis_binCount_4	-0.77453	3.61934e-12	-0.540953	0.588546	0.999923	-4.72885
wavelet-HHL_glszm_LargeAreaEmphasis_binCount_4	0.774522	3.62359e-12	0.540947	0.58855	0.999923	-4.72885
wavelet-HHL_glszm_ZoneVariance_binCount_4	0.774522	3.62342e-12	0.540947	0.58855	0.999923	-4.72885
wavelet-HHH_glrlm_LongRunLowGrayLevelEmphasis_binCount_4	0.774488	3.62014e-12	0.540924	0.588566	0.999923	-4.72886
wavelet-LLL_firstorder_Entropy_binCount_4	-0.767872	3.62373e-12	-0.536303	0.591755	0.999923	-4.7296
wavelet-LLH_glcm_Contrast_binCount_4	-0.766329	3.62369e-12	-0.535225	0.5925	0.999923	-4.72977
wavelet-HLL_ngtdm_Busyness_binCount_4	0.763592	3.62288e-12	0.533314	0.593822	0.999923	-4.73008
wavelet-LHH_firstorder_Entropy_binCount_4	0.762258	3.62386e-12	0.532382	0.594468	0.999923	-4.73023
log-sigma-3-0-mm-3D_firstorder_Maximum_binCount_4	0.760699	3.62376e-12	0.531293	0.595222	0.999923	-4.7304
wavelet-LHH_glrlm_GrayLevelNonUniformity_binCount_4	0.758789	3.62385e-12	0.529959	0.596146	0.999923	-4.73061
wavelet-HLL_gldm_GrayLevelNonUniformity_binCount_4	0.758667	3.62377e-12	0.529874	0.596205	0.999923	-4.73063
wavelet-HHL_firstorder_RobustMeanAbsoluteDeviation_binCount_4	-0.756508	3.62341e-12	-0.528366	0.597252	0.999923	-4.73086
wavelet-LHH_ngtdm_Strength_binCount_4	-0.756483	3.62384e-12	-0.528349	0.597263	0.999923	-4.73087
wavelet-HHL_gldm_SmallDependenceHighGrayLevelEmphasis_binCount_4	0.755899	3.62338e-12	0.527941	0.597547	0.999923	-4.73093
wavelet-LLL_firstorder_Uniformity_binCount_4	0.751093	3.62389e-12	0.524584	0.599878	0.999923	-4.73146
original_glrlm_RunEntropy_binCount_4	0.750584	3.62384e-12	0.524228	0.600126	0.999923	-4.73151
wavelet-LLL_glrlm_RunPercentage_binCount_4	-0.747189	3.62381e-12	-0.521857	0.601776	0.999923	-4.73188
wavelet-LHH_gldm_GrayLevelNonUniformity_binCount_4	0.746531	3.62387e-12	0.521398	0.602096	0.999923	-4.73196
wavelet-HHH_glrlm_GrayLevelNonUniformity_binCount_4	0.746059	3.62338e-12	0.521068	0.602325	0.999923	-4.73201
wavelet-HLH_gldm_GrayLevelNonUniformity_binCount_4	0.745731	3.62364e-12	0.520839	0.602485	0.999923	-4.73204
wavelet-LHH_glcm_SumSquares_binCount_4	0.74509	3.62377e-12	0.520391	0.602797	0.999923	-4.73211
wavelet-LLH_firstorder_Variance_binCount_4	-0.744548	3.62352e-12	-0.520013	0.603061	0.999923	-4.73217
wavelet-LHL_glcm_Id_binCount_4	0.743033	3.62393e-12	0.518955	0.603798	0.999923	-4.73234
wavelet-LLL_glszm_HighGrayLevelZoneEmphasis_binCount_4	-0.742026	3.62379e-12	-0.518251	0.604289	0.999923	-4.73244
wavelet-LLH_gldm_GrayLevelNonUniformity_binCount_4	0.739978	3.62384e-12	0.516821	0.605287	0.999923	-4.73267
wavelet-LHL_firstorder_10Percentile_binCount_4	-0.735992	3.62371e-12	-0.514037	0.607232	0.999923	-4.73309
wavelet-HLH_firstorder_Kurtosis_binCount_4	-0.735222	3.62377e-12	-0.513499	0.607608	0.999923	-4.73318
wavelet-LHH_glszm_ZonePercentage_binCount_4	-0.733769	3.62365e-12	-0.512484	0.608318	0.999923	-4.73333
wavelet-LLL_gldm_LargeDependenceEmphasis_binCount_4	0.733267	3.62388e-12	0.512134	0.608563	0.999923	-4.73339
wavelet-LHL_glszm_ZonePercentage_binCount_4	-0.73133	3.62298e-12	-0.510781	0.60951	0.999923	-4.73359
wavelet-LLH_ngtdm_Contrast_binCount_4	-0.728763	3.62382e-12	-0.508988	0.610766	0.999923	-4.73387
wavelet-HHL_firstorder_Uniformity_binCount_4	0.728623	3.6239e-12	0.50889	0.610835	0.999923	-4.73388
wavelet-HHH_glszm_LowGrayLevelZoneEmphasis_binCount_4	-0.727952	3.62119e-12	-0.508422	0.611163	0.999923	-4.73395
wavelet-LLH_glcm_MCC_binCount_4	-0.724324	3.62327e-12	-0.505888	0.612941	0.999923	-4.73434
wavelet-LLH_glcm_Idmn_binCount_4	0.723651	3.62396e-12	0.505418	0.613271	0.999923	-4.73441
log-sigma-1-0-mm-3D_glszm_GrayLevelNonUniformity_binCount_4	0.721501	3.62375e-12	0.503916	0.614326	0.999923	-4.73463
wavelet-HHL_firstorder_InterquartileRange_binCount_4	-0.718782	3.62325e-12	-0.502017	0.615661	0.999923	-4.73492
wavelet-LLL_glrlm_GrayLevelNonUniformity_binCount_4	0.716568	3.62327e-12	0.500471	0.616749	0.999923	-4.73515
original_firstorder_90Percentile_binCount_4	0.712742	3.62358e-12	0.497798	0.618632	0.999923	-4.73555
wavelet-LHL_glcm_Idmn_binCount_4	0.706132	3.62396e-12	0.493182	0.62189	0.999923	-4.73623
wavelet-LHL_firstorder_Median_binCount_4	0.705411	3.62272e-12	0.492678	0.622245	0.999923	-4.73631
wavelet-HHL_gldm_LowGrayLevelEmphasis_binCount_4	-0.704369	3.6237e-12	-0.491951	0.62276	0.999923	-4.73641
wavelet-LLL_glcm_ClusterShade_binCount_4	0.699564	3.62348e-12	0.488594	0.625134	0.999923	-4.73691
wavelet-LHL_glcm_Contrast_binCount_4	-0.698089	3.62351e-12	-0.487565	0.625864	0.999923	-4.73706
wavelet-HLL_glszm_LargeAreaLowGrayLevelEmphasis_binCount_4	0.697836	3.62368e-12	0.487387	0.625989	0.999923	-4.73708
wavelet-HLL_glcm_DifferenceVariance_binCount_4	-0.69752	3.62377e-12	-0.487167	0.626145	0.999923	-4.73711
wavelet-LHL_glrlm_RunEntropy_binCount_4	0.696941	3.62396e-12	0.486763	0.626432	0.999923	-4.73717
wavelet-LHH_glcm_JointEntropy_binCount_4	0.69478	3.6237e-12	0.485253	0.627502	0.999923	-4.73739
wavelet-HHH_glcm_Imc2_binCount_4	-0.693539	3.62328e-12	-0.484387	0.628117	0.999923	-4.73752
original_firstorder_Entropy_binCount_4	-0.692665	3.62388e-12	-0.483776	0.62855	0.999923	-4.7376
wavelet-LLL_glcm_JointEnergy_binCount_4	0.691214	3.6236e-12	0.482763	0.629269	0.999923	-4.73775
wavelet-LHL_firstorder_InterquartileRange_binCount_4	0.688793	3.6237e-12	0.481072	0.630471	0.999923	-4.73799
wavelet-LLH_firstorder_Energy_binCount_4	0.68851	3.62375e-12	0.480874	0.630611	0.999923	-4.73802
wavelet-HHH_gldm_DependenceNonUniformity_binCount_4	0.685921	3.62375e-12	0.479066	0.631897	0.999923	-4.73828
wavelet-HHH_glcm_MCC_binCount_4	-0.68038	3.6236e-12	-0.475196	0.634652	0.999923	-4.73883
original_glcm_JointEntropy_binCount_4	-0.678226	3.62378e-12	-0.473691	0.635725	0.999923	-4.73905
wavelet-LHL_firstorder_Minimum_binCount_4	-0.674325	3.62382e-12	-0.470967	0.637669	0.999923	-4.73943
wavelet-LHL_ngtdm_Contrast_binCount_4	-0.673595	3.62379e-12	-0.470457	0.638034	0.999923	-4.7395
wavelet-LHL_glrlm_GrayLevelNonUniformity_binCount_4	0.672063	3.62384e-12	0.469387	0.638798	0.999923	-4.73965
wavelet-LHL_glrlm_RunLengthNonUniformity_binCount_4	0.669279	3.62341e-12	0.467443	0.640188	0.999923	-4.73993
wavelet-HHL_ngtdm_Complexity_binCount_4	-0.668813	3.62379e-12	-0.467117	0.640421	0.999923	-4.73997
original_firstorder_Energy_binCount_4	0.667968	3.62387e-12	0.466527	0.640844	0.999923	-4.74005
wavelet-LLL_glszm_ZoneVariance_binCount_4	0.666805	3.62019e-12	0.465715	0.641425	0.999923	-4.74017
wavelet-HLL_firstorder_Range_binCount_4	0.666365	3.62372e-12	0.465408	0.641645	0.999923	-4.74021
wavelet-HLH_firstorder_90Percentile_binCount_4	-0.665664	3.62366e-12	-0.464918	0.641995	0.999923	-4.74028
wavelet-LLH_glcm_DifferenceEntropy_binCount_4	-0.663692	3.62372e-12	-0.46354	0.642982	0.999923	-4.74047
wavelet-HHL_glrlm_GrayLevelNonUniformityNormalized_binCount_4	0.663049	3.6236e-12	0.463092	0.643304	0.999923	-4.74053
wavelet-HLH_glrlm_GrayLevelNonUniformityNormalized_binCount_4	0.661944	3.62396e-12	0.46232	0.643857	0.999923	-4.74064
wavelet-LLL_firstorder_90Percentile_binCount_4	0.66194	3.62312e-12	0.462317	0.643859	0.999923	-4.74064
original_glszm_LowGrayLevelZoneEmphasis_binCount_4	0.657098	3.62373e-12	0.458935	0.646286	0.999923	-4.7411
wavelet-HLL_glszm_ZoneVariance_binCount_4	0.656179	3.62354e-12	0.458293	0.646747	0.999923	-4.74119
wavelet-LLH_glszm_LargeAreaEmphasis_binCount_4	0.654158	3.62373e-12	0.456881	0.647761	0.999923	-4.74138
wavelet-LLH_glszm_ZoneVariance_binCount_4	0.654158	3.62371e-12	0.456881	0.647761	0.999923	-4.74138
wavelet-HLL_glszm_LargeAreaEmphasis_binCount_4	0.651717	3.62352e-12	0.455177	0.648987	0.999923	-4.74162
log-sigma-3-0-mm-3D_ngtdm_Coarseness_binCount_4	-0.651037	-0.127056	-0.454702	0.649328	0.999923	-4.74168
wavelet-LHH_glszm_LargeAreaHighGrayLevelEmphasis_binCount_4	0.648602	3.62372e-12	0.453002	0.650553	0.999923	-4.74191
log-sigma-1-0-mm-3D_glszm_SmallAreaHighGrayLevelEmphasis_binCount_4	-0.648563	3.6239e-12	-0.452974	0.650573	0.999923	-4.74192
log-sigma-1-0-mm-3D_ngtdm_Complexity_binCount_4	-0.647816	3.62386e-12	-0.452452	0.650948	0.999923	-4.74199
wavelet-LHL_ngtdm_Busyness_binCount_4	0.645416	3.62379e-12	0.450776	0.652156	0.999923	-4.74221
wavelet-HLL_glrlm_ShortRunEmphasis_binCount_4	-0.64484	3.62262e-12	-0.450374	0.652446	0.999923	-4.74227
wavelet-LLH_glszm_SizeZoneNonUniformity_binCount_4	0.644494	3.62314e-12	0.450132	0.65262	0.999923	-4.7423
log-sigma-3-0-mm-3D_gldm_LargeDependenceLowGrayLevelEmphasis_binCount_4	0.64396	3.62338e-12	0.449759	0.652889	0.999923	-4.74235
wavelet-HLL_glrlm_LongRunHighGrayLevelEmphasis_binCount_4	0.643373	3.6234e-12	0.449349	0.653185	0.999923	-4.7424
wavelet-LHH_glcm_JointAverage_binCount_4	-0.64311	3.62396e-12	-0.449166	0.653317	0.999923	-4.74243
wavelet-LHH_glcm_SumAverage_binCount_4	-0.64311	3.62396e-12	-0.449166	0.653317	0.999923	-4.74243
wavelet-LHH_glcm_ClusterProminence_binCount_4	-0.640869	3.62371e-12	-0.4476	0.654447	0.999923	-4.74264
wavelet-HHH_glszm_LargeAreaHighGrayLevelEmphasis_binCount_4	0.639286	3.62372e-12	0.446495	0.655245	0.999923	-4.74279
original_ngtdm_Busyness_binCount_4	0.638129	3.62228e-12	0.445686	0.655829	0.999923	-4.74289
wavelet-LHL_glrlm_LongRunEmphasis_binCount_4	0.636857	3.62384e-12	0.444799	0.65647	0.999923	-4.74301
original_gldm_DependenceVariance_binCount_4	0.635998	3.62376e-12	0.444198	0.656904	0.999923	-4.74309
log-sigma-3-0-mm-3D_glszm_SizeZoneNonUniformityNormalized_binCount_4	-0.63588	-2.226e-05	-0.444116	0.656964	0.999923	-4.7431
wavelet-HLH_gldm_DependenceNonUniformityNormalized_binCount_4	0.635104	3.62364e-12	0.443574	0.657356	0.999923	-4.74317
wavelet-HLH_glcm_JointEnergy_binCount_4	-0.631929	3.6237e-12	-0.441356	0.65896	0.999923	-4.74347
wavelet-HLH_glcm_MaximumProbability_binCount_4	-0.630763	3.6236e-12	-0.440542	0.659549	0.999923	-4.74357
wavelet-HLL_glrlm_LongRunEmphasis_binCount_4	0.628879	3.62316e-12	0.439227	0.660502	0.999923	-4.74375
wavelet-LLL_ngtdm_Busyness_binCount_4	0.628668	3.62363e-12	0.439079	0.660609	0.999923	-4.74377
wavelet-LLL_glszm_SizeZoneNonUniformity_binCount_4	0.62725	3.62347e-12	0.438088	0.661327	0.999923	-4.7439
wavelet-LHH_glcm_Autocorrelation_binCount_4	-0.626728	3.62383e-12	-0.437724	0.661591	0.999923	-4.74394
wavelet-HLL_ngtdm_Coarseness_binCount_4	-0.622928	3.62355e-12	-0.43507	0.663516	0.999923	-4.74429
wavelet-LLH_gldm_SmallDependenceLowGrayLevelEmphasis_binCount_4	-0.616144	3.62372e-12	-0.430332	0.666959	0.999923	-4.7449
wavelet-HHL_gldm_DependenceNonUniformityNormalized_binCount_4	-0.613849	3.61822e-12	-0.428729	0.668125	0.999923	-4.74511
log-sigma-1-0-mm-3D_firstorder_RootMeanSquared_binCount_4	0.613738	3.62396e-12	0.428651	0.668182	0.999923	-4.74512
original_glcm_Correlation_binCount_4	0.613294	3.62395e-12	0.428342	0.668407	0.999923	-4.74516
wavelet-LLL_ngtdm_Strength_binCount_4	-0.612968	3.62353e-12	-0.428114	0.668573	0.999923	-4.74519
original_glrlm_GrayLevelNonUniformity_binCount_4	0.609692	3.62386e-12	0.425825	0.67024	0.999923	-4.74548
wavelet-HHL_glcm_JointEnergy_binCount_4	0.608646	3.62386e-12	0.425095	0.670772	0.999923	-4.74557
wavelet-LLL_glcm_ClusterProminence_binCount_4	0.607628	3.62365e-12	0.424384	0.67129	0.999923	-4.74566
wavelet-HHL_glszm_LargeAreaHighGrayLevelEmphasis_binCount_4	0.604874	3.62368e-12	0.422461	0.672693	0.999923	-4.74591
wavelet-HLL_gldm_SmallDependenceLowGrayLevelEmphasis_binCount_4	-0.602258	3.6235e-12	-0.420634	0.674027	0.999923	-4.74614
wavelet-HHL_firstorder_Range_binCount_4	0.599917	3.62386e-12	0.418998	0.675222	0.999923	-4.74634
wavelet-HHL_ngtdm_Contrast_binCount_4	-0.599912	3.62382e-12	-0.418995	0.675224	0.999923	-4.74634
wavelet-HLH_glrlm_LongRunLowGrayLevelEmphasis_binCount_4	-0.599223	3.62358e-12	-0.418514	0.675576	0.999923	-4.7464
wavelet-HHH_firstorder_Maximum_binCount_4	-0.597051	3.62248e-12	-0.416997	0.676685	0.999923	-4.74659
wavelet-HHL_firstorder_Entropy_binCount_4	-0.596477	3.62394e-12	-0.416596	0.676979	0.999923	-4.74664
wavelet-HHL_gldm_GrayLevelVariance_binCount_4	-0.596477	3.62306e-12	-0.416596	0.676979	0.999923	-4.74664
wavelet-LHH_firstorder_Kurtosis_binCount_4	-0.595767	3.62374e-12	-0.4161	0.677342	0.999923	-4.7467
wavelet-HLL_gldm_SmallDependenceEmphasis_binCount_4	-0.594032	3.62367e-12	-0.414888	0.678228	0.999923	-4.74685
wavelet-HHH_firstorder_Range_binCount_4	-0.591936	3.62387e-12	-0.413424	0.6793	0.999923	-4.74703
wavelet-HLH_firstorder_Maximum_binCount_4	-0.591615	3.62324e-12	-0.4132	0.679465	0.999923	-4.74706
original_glrlm_LongRunEmphasis_binCount_4	0.589676	3.62312e-12	0.411846	0.680457	0.999923	-4.74723
wavelet-LLH_firstorder_Uniformity_binCount_4	0.588614	3.62385e-12	0.411104	0.681001	0.999923	-4.74732
wavelet-HLH_gldm_LowGrayLevelEmphasis_binCount_4	-0.588288	3.62372e-12	-0.410876	0.681168	0.999923	-4.74735
wavelet-HLH_glcm_ClusterTendency_binCount_4	0.588258	3.62371e-12	0.410855	0.681183	0.999923	-4.74735
wavelet-LLH_glcm_SumSquares_binCount_4	-0.585254	3.62384e-12	-0.408757	0.682722	0.999923	-4.74761
wavelet-LHL_glrlm_RunVariance_binCount_4	0.584621	3.62289e-12	0.408315	0.683047	0.999923	-4.74766
log-sigma-3-0-mm-3D_glcm_Imc2_binCount_4	-0.582788	3.62393e-12	-0.407035	0.683987	0.999923	-4.74782
wavelet-LHH_gldm_LargeDependenceHighGrayLevelEmphasis_binCount_4	-0.58185	3.62376e-12	-0.40638	0.684468	0.999923	-4.7479
wavelet-LHL_glcm_MCC_binCount_4	0.5817	3.62328e-12	0.406275	0.684545	0.999923	-4.74791
wavelet-HHH_glrlm_HighGrayLevelRunEmphasis_binCount_4	0.580799	3.62391e-12	0.405646	0.685007	0.999923	-4.74799
wavelet-HLH_firstorder_10Percentile_binCount_4	0.580621	3.62353e-12	0.405522	0.685098	0.999923	-4.748
wavelet-HLL_glcm_JointAverage_binCount_4	0.580031	3.62396e-12	0.405109	0.685402	0.999923	-4.74805
wavelet-HLL_glcm_SumAverage_binCount_4	0.580031	3.62396e-12	0.405109	0.685402	0.999923	-4.74805
wavelet-LHH_glrlm_LowGrayLevelRunEmphasis_binCount_4	0.579145	3.62379e-12	0.404491	0.685856	0.999923	-4.74812
log-sigma-1-0-mm-3D_gldm_DependenceEntropy_binCount_4	-0.577716	3.62396e-12	-0.403493	0.68659	0.999923	-4.74825
wavelet-LHH_glszm_LargeAreaEmphasis_binCount_4	0.577613	3.62357e-12	0.403421	0.686643	0.999923	-4.74825
wavelet-LHH_glszm_ZoneVariance_binCount_4	0.577613	3.6235e-12	0.403421	0.686643	0.999923	-4.74825
wavelet-HHL_glcm_Id_binCount_4	0.574453	3.62386e-12	0.401214	0.688267	0.999923	-4.74852
wavelet-LLH_gldm_GrayLevelVariance_binCount_4	-0.572643	3.62349e-12	-0.39995	0.689198	0.999923	-4.74867
wavelet-LLH_gldm_SmallDependenceEmphasis_binCount_4	-0.571218	3.62344e-12	-0.398954	0.689931	0.999923	-4.74879
wavelet-HHL_gldm_SmallDependenceEmphasis_binCount_4	-0.569906	3.62308e-12	-0.398038	0.690606	0.999923	-4.7489
wavelet-LHL_ngtdm_Complexity_binCount_4	-0.565871	3.62375e-12	-0.39522	0.692685	0.999923	-4.74923
log-sigma-1-0-mm-3D_glrlm_ShortRunHighGrayLevelEmphasis_binCount_4	-0.565441	3.62294e-12	-0.39492	0.692906	0.999923	-4.74927
log-sigma-3-0-mm-3D_glszm_GrayLevelNonUniformityNormalized_binCount_4	0.563153	0.00032535	0.393322	0.694086	0.999923	-4.74946
wavelet-HLH_glcm_DifferenceVariance_binCount_4	-0.562736	3.6238e-12	-0.39303	0.694301	0.999923	-4.74949
wavelet-HLL_glcm_DifferenceEntropy_binCount_4	-0.562619	3.62347e-12	-0.392949	0.694362	0.999923	-4.7495
wavelet-LLL_firstorder_Energy_binCount_4	0.561022	3.62352e-12	0.391833	0.695186	0.999923	-4.74963
log-sigma-3-0-mm-3D_glcm_ClusterProminence_binCount_4	0.559787	3.62335e-12	0.39097	0.695823	0.999923	-4.74973
log-sigma-3-0-mm-3D_gldm_LargeDependenceHighGrayLevelEmphasis_binCount_4	0.558287	3.62393e-12	0.389923	0.696598	0.999923	-4.74985
wavelet-LHH_gldm_SmallDependenceHighGrayLevelEmphasis_binCount_4	-0.558281	3.62316e-12	-0.389919	0.696601	0.999923	-4.74985
wavelet-HLL_glrlm_RunEntropy_binCount_4	0.555804	3.62384e-12	0.388188	0.697881	0.999923	-4.75006
wavelet-LLH_glcm_DifferenceAverage_binCount_4	-0.554156	3.61611e-12	-0.387038	0.698733	0.999923	-4.75019
wavelet-LLL_glrlm_GrayLevelNonUniformityNormalized_binCount_4	0.553136	3.62396e-12	0.386325	0.69926	0.999923	-4.75027
wavelet-HHL_gldm_SmallDependenceLowGrayLevelEmphasis_binCount_4	-0.552387	3.62379e-12	-0.385802	0.699648	0.999923	-4.75033
wavelet-LHL_glcm_MaximumProbability_binCount_4	0.550287	3.62387e-12	0.384336	0.700734	0.999923	-4.7505
original_glszm_HighGrayLevelZoneEmphasis_binCount_4	-0.550282	3.62378e-12	-0.384332	0.700737	0.999923	-4.7505
wavelet-HHH_gldm_SmallDependenceLowGrayLevelEmphasis_binCount_4	-0.546455	3.62163e-12	-0.381659	0.702719	0.999923	-4.75081
log-sigma-1-0-mm-3D_firstorder_Range_binCount_4	0.545733	3.62373e-12	0.381155	0.703093	0.999923	-4.75086
wavelet-HLL_ngtdm_Strength_binCount_4	-0.544922	3.61999e-12	-0.380588	0.703513	0.999923	-4.75093
wavelet-HHL_firstorder_Kurtosis_binCount_4	0.538726	3.62379e-12	0.376261	0.706727	0.999923	-4.75142
wavelet-LHL_glszm_GrayLevelNonUniformity_binCount_4	0.535779	3.62363e-12	0.374203	0.708257	0.999923	-4.75165
wavelet-HLH_glszm_LargeAreaLowGrayLevelEmphasis_binCount_4	0.533481	3.62366e-12	0.372598	0.709452	0.999923	-4.75183
original_shape_Maximum2DDiameterColumn_binCount_4	0.531848	3.62377e-12	0.371457	0.710301	0.999923	-4.75195
log-sigma-3-0-mm-3D_glcm_MCC_binCount_4	-0.530206	3.62389e-12	-0.370311	0.711155	0.999923	-4.75208
wavelet-LLH_glszm_LargeAreaHighGrayLevelEmphasis_binCount_4	0.528821	3.62346e-12	0.369343	0.711876	0.999923	-4.75219
wavelet-HHH_glrlm_RunLengthNonUniformity_binCount_4	0.527253	3.62344e-12	0.368248	0.712692	0.999923	-4.75231
wavelet-HLL_glcm_Idmn_binCount_4	0.522434	3.62396e-12	0.364882	0.715203	0.999923	-4.75268
wavelet-LHH_glrlm_ShortRunHighGrayLevelEmphasis_binCount_4	0.520326	3.62294e-12	0.36341	0.716303	0.999923	-4.75284
wavelet-HLH_glszm_ZoneVariance_binCount_4	0.520291	3.62237e-12	0.363385	0.716321	0.999923	-4.75284
wavelet-LHL_glszm_LargeAreaHighGrayLevelEmphasis_binCount_4	0.519526	3.62328e-12	0.362851	0.71672	0.999923	-4.7529
wavelet-HHL_firstorder_Median_binCount_4	0.519085	3.62361e-12	0.362543	0.71695	0.999923	-4.75293
wavelet-HLL_glcm_DifferenceAverage_binCount_4	-0.518368	3.62301e-12	-0.362042	0.717324	0.999923	-4.75299
wavelet-LLH_glcm_Imc2_binCount_4	-0.518365	3.62287e-12	-0.36204	0.717326	0.999923	-4.75299
log-sigma-3-0-mm-3D_glszm_ZoneEntropy_binCount_4	0.514634	3.62378e-12	0.359434	0.719274	0.999923	-4.75327
wavelet-LLL_glcm_Correlation_binCount_4	0.512287	3.62396e-12	0.357795	0.7205	0.999923	-4.75344
wavelet-HLH_firstorder_Mean_binCount_4	-0.512202	3.5955e-12	-0.357736	0.720545	0.999923	-4.75345
log-sigma-1-0-mm-3D_gldm_SmallDependenceEmphasis_binCount_4	-0.509854	3.62334e-12	-0.356096	0.721772	0.999923	-4.75362
wavelet-LLL_firstorder_Skewness_binCount_4	0.509799	3.62368e-12	0.356057	0.721801	0.999923	-4.75363
wavelet-HLH_glcm_ClusterShade_binCount_4	0.508048	3.62349e-12	0.354834	0.722717	0.999923	-4.75376
original_firstorder_Median_binCount_4	-0.506632	3.62389e-12	-0.353846	0.723458	0.999923	-4.75386
original_glcm_ClusterTendency_binCount_4	-0.505903	3.62343e-12	-0.353336	0.72384	0.999923	-4.75392
wavelet-HLL_glcm_Contrast_binCount_4	-0.505091	3.6238e-12	-0.352769	0.724265	0.999923	-4.75398
wavelet-HHH_firstorder_InterquartileRange_binCount_4	-0.50491	3.62357e-12	-0.352643	0.72436	0.999923	-4.75399
original_glszm_SizeZoneNonUniformityNormalized_binCount_4	-0.503295	3.6238e-12	-0.351515	0.725206	0.999923	-4.75411
wavelet-HLH_firstorder_MeanAbsoluteDeviation_binCount_4	-0.502994	3.62387e-12	-0.351305	0.725363	0.999923	-4.75413
wavelet-HLH_gldm_SmallDependenceEmphasis_binCount_4	-0.502914	3.62104e-12	-0.351249	0.725405	0.999923	-4.75414
wavelet-HLL_glszm_ZonePercentage_binCount_4	-0.502461	3.62264e-12	-0.350933	0.725643	0.999923	-4.75417
wavelet-LHL_glcm_ClusterProminence_binCount_4	-0.498375	3.62348e-12	-0.348078	0.727785	0.999923	-4.75447
wavelet-LHH_glrlm_GrayLevelVariance_binCount_4	-0.498193	3.62389e-12	-0.347952	0.72788	0.999923	-4.75448
wavelet-LLL_glszm_SmallAreaHighGrayLevelEmphasis_binCount_4	0.496258	3.59215e-12	0.3466	0.728895	0.999923	-4.75462
wavelet-LLL_glszm_LargeAreaEmphasis_binCount_4	0.493345	3.62347e-12	0.344566	0.730425	0.999923	-4.75483
log-sigma-3-0-mm-3D_glrlm_LongRunEmphasis_binCount_4	0.493085	3.62265e-12	0.344384	0.730561	0.999923	-4.75485
wavelet-LLL_ngtdm_Coarseness_binCount_4	-0.49293	3.62252e-12	-0.344276	0.730642	0.999923	-4.75486
wavelet-HLH_glszm_LargeAreaEmphasis_binCount_4	0.492823	3.62229e-12	0.344201	0.730699	0.999923	-4.75487
wavelet-LHH_glszm_GrayLevelVariance_binCount_4	0.492771	3.62395e-12	0.344165	0.730726	0.999923	-4.75487
wavelet-HLL_glrlm_RunVariance_binCount_4	0.490344	3.6238e-12	0.34247	0.732001	0.999923	-4.75504
log-sigma-1-0-mm-3D_firstorder_Mean_binCount_4	-0.490057	3.62358e-12	-0.342269	0.732152	0.999923	-4.75507
wavelet-LLH_firstorder_Maximum_binCount_4	-0.489931	3.62372e-12	-0.342181	0.732218	0.999923	-4.75507
wavelet-HHH_glszm_LargeAreaEmphasis_binCount_4	0.488336	3.62344e-12	0.341067	0.733057	0.999923	-4.75519
wavelet-HHH_glszm_ZoneVariance_binCount_4	0.488336	3.62361e-12	0.341067	0.733057	0.999923	-4.75519
wavelet-LHH_glcm_DifferenceEntropy_binCount_4	0.487319	3.62315e-12	0.340357	0.733591	0.999923	-4.75526
wavelet-HLH_glrlm_GrayLevelVariance_binCount_4	-0.485579	3.62363e-12	-0.339141	0.734507	0.999923	-4.75538
wavelet-LLH_firstorder_Minimum_binCount_4	0.485238	3.62379e-12	0.338904	0.734686	0.999923	-4.75541
wavelet-LLH_glcm_ClusterTendency_binCount_4	-0.485199	3.62388e-12	-0.338876	0.734707	0.999923	-4.75541
wavelet-HLH_glszm_LargeAreaHighGrayLevelEmphasis_binCount_4	0.482247	3.62377e-12	0.336815	0.73626	0.999923	-4.75562
log-sigma-3-0-mm-3D_glcm_JointEntropy_binCount_4	-0.482149	3.62375e-12	-0.336746	0.736312	0.999923	-4.75563
wavelet-HLL_gldm_GrayLevelVariance_binCount_4	-0.479398	3.62284e-12	-0.334825	0.737761	0.999923	-4.75582
log-sigma-3-0-mm-3D_glcm_JointAverage_binCount_4	-0.475925	3.62284e-12	-0.332399	0.739592	0.999923	-4.75606
log-sigma-3-0-mm-3D_glcm_SumAverage_binCount_4	-0.475925	3.62284e-12	-0.332399	0.739592	0.999923	-4.75606
wavelet-LLL_glcm_JointEntropy_binCount_4	-0.474009	3.62367e-12	-0.331061	0.740602	0.999923	-4.75619
log-sigma-1-0-mm-3D_glcm_ClusterProminence_binCount_4	0.473655	3.62275e-12	0.330813	0.740789	0.999923	-4.75622
wavelet-LHH_gldm_HighGrayLevelEmphasis_binCount_4	-0.473298	3.62288e-12	-0.330564	0.740977	0.999923	-4.75624
log-sigma-1-0-mm-3D_glrlm_RunVariance_binCount_4	0.473208	3.62378e-12	0.330502	0.741025	0.999923	-4.75625
log-sigma-3-0-mm-3D_glrlm_RunVariance_binCount_4	0.472223	3.62359e-12	0.329813	0.741545	0.999923	-4.75632
wavelet-HHH_glcm_ClusterShade_binCount_4	-0.471413	3.6238e-12	-0.329248	0.741972	0.999923	-4.75637
original_glrlm_RunVariance_binCount_4	0.469134	3.62326e-12	0.327656	0.743175	0.999923	-4.75653
original_ngtdm_Coarseness_binCount_4	-0.462999	3.61844e-12	-0.323371	0.746418	0.999923	-4.75694
wavelet-HHH_firstorder_MeanAbsoluteDeviation_binCount_4	-0.460844	3.62363e-12	-0.321866	0.747558	0.999923	-4.75709
log-sigma-1-0-mm-3D_glcm_InverseVariance_binCount_4	-0.458328	3.62332e-12	-0.320109	0.748889	0.999923	-4.75726
wavelet-HLL_glcm_Id_binCount_4	0.457631	3.62396e-12	0.319622	0.749259	0.999923	-4.7573
wavelet-HLL_glcm_Idm_binCount_4	0.457631	3.62396e-12	0.319622	0.749259	0.999923	-4.7573
wavelet-HLL_glcm_Idn_binCount_4	0.457631	3.62396e-12	0.319622	0.749259	0.999923	-4.7573
wavelet-HHH_ngtdm_Strength_binCount_4	-0.457029	3.62328e-12	-0.319202	0.749577	0.999923	-4.75734
original_ngtdm_Strength_binCount_4	-0.451585	3.62106e-12	-0.315399	0.752462	0.999923	-4.75771
wavelet-LLH_glrlm_ShortRunEmphasis_binCount_4	-0.451153	3.62363e-12	-0.315098	0.752691	0.999923	-4.75773
wavelet-HHL_glrlm_ShortRunLowGrayLevelEmphasis_binCount_4	-0.451041	3.62351e-12	-0.315019	0.75275	0.999923	-4.75774
wavelet-LLL_glrlm_RunEntropy_binCount_4	0.450334	3.62388e-12	0.314525	0.753125	0.999923	-4.75779
wavelet-LLL_glszm_SmallAreaEmphasis_binCount_4	0.449857	3.62389e-12	0.314192	0.753378	0.999923	-4.75782
original_glcm_SumEntropy_binCount_4	-0.449422	3.6239e-12	-0.313888	0.753609	0.999923	-4.75785
wavelet-HHL_firstorder_Variance_binCount_4	-0.449317	3.62333e-12	-0.313816	0.753664	0.999923	-4.75785
wavelet-HLH_firstorder_RobustMeanAbsoluteDeviation_binCount_4	-0.448857	3.62268e-12	-0.313494	0.753909	0.999923	-4.75788
log-sigma-3-0-mm-3D_glrlm_LongRunHighGrayLevelEmphasis_binCount_4	0.447833	3.62333e-12	0.312779	0.754452	0.999923	-4.75795
wavelet-LLH_glszm_GrayLevelVariance_binCount_4	0.447229	3.6239e-12	0.312357	0.754773	0.999923	-4.75799
wavelet-HLL_glrlm_LongRunLowGrayLevelEmphasis_binCount_4	-0.44648	3.62316e-12	-0.311834	0.75517	0.999923	-4.75804
wavelet-HHH_firstorder_Variance_binCount_4	-0.44221	3.62253e-12	-0.308852	0.757438	0.999923	-4.75832
wavelet-LLH_glcm_SumEntropy_binCount_4	-0.437565	3.62371e-12	-0.305608	0.759907	0.999923	-4.75861
wavelet-LLL_glcm_SumEntropy_binCount_4	-0.433473	3.62392e-12	-0.302749	0.762084	0.999923	-4.75887
wavelet-HLH_ngtdm_Complexity_binCount_4	0.429683	3.62396e-12	0.300102	0.764102	0.999923	-4.75911
wavelet-HLL_gldm_LargeDependenceEmphasis_binCount_4	0.429664	3.62372e-12	0.300089	0.764112	0.999923	-4.75911
wavelet-HHL_glcm_JointEntropy_binCount_4	-0.428069	3.62394e-12	-0.298975	0.764962	0.999923	-4.75921
wavelet-HHL_glcm_SumSquares_binCount_4	-0.428069	3.62384e-12	-0.298975	0.764962	0.999923	-4.75921
wavelet-HHL_glcm_Imc2_binCount_4	-0.427112	3.62362e-12	-0.298307	0.765472	0.999923	-4.75927
wavelet-HHH_firstorder_10Percentile_binCount_4	0.426646	3.62372e-12	0.297981	0.765721	0.999923	-4.7593
wavelet-HHH_firstorder_90Percentile_binCount_4	-0.426646	3.623e-12	-0.297981	0.765721	0.999923	-4.7593
wavelet-LLH_glszm_GrayLevelNonUniformity_binCount_4	0.42571	3.62385e-12	0.297327	0.76622	0.999923	-4.75936
wavelet-HHH_glszm_LargeAreaLowGrayLevelEmphasis_binCount_4	0.424009	3.62239e-12	0.29614	0.767127	0.999923	-4.75946
log-sigma-1-0-mm-3D_ngtdm_Contrast_binCount_4	-0.418594	3.62348e-12	-0.292357	0.770017	0.999923	-4.7598
wavelet-HHH_firstorder_RobustMeanAbsoluteDeviation_binCount_4	-0.417811	3.62366e-12	-0.291811	0.770434	0.999923	-4.75984
wavelet-LHL_ngtdm_Coarseness_binCount_4	-0.416577	3.62232e-12	-0.290949	0.771093	0.999923	-4.75992
log-sigma-3-0-mm-3D_glcm_Imc1_binCount_4	0.416157	3.62371e-12	0.290656	0.771318	0.999923	-4.75995
wavelet-LLL_glrlm_LongRunHighGrayLevelEmphasis_binCount_4	-0.414221	3.62347e-12	-0.289303	0.772352	0.999923	-4.76006
wavelet-HHL_glszm_HighGrayLevelZoneEmphasis_binCount_4	0.411584	3.62392e-12	0.287462	0.773762	0.999923	-4.76022
wavelet-LHL_firstorder_Uniformity_binCount_4	0.408958	3.62393e-12	0.285627	0.775167	0.999923	-4.76038
wavelet-LHL_glcm_JointEnergy_binCount_4	0.407516	3.62377e-12	0.284621	0.775938	0.999923	-4.76046
wavelet-HLH_glcm_ClusterProminence_binCount_4	-0.405961	3.62364e-12	-0.283534	0.776771	0.999923	-4.76056
wavelet-HHL_glcm_Idmn_binCount_4	0.404333	3.62396e-12	0.282397	0.777642	0.999923	-4.76065
wavelet-HHH_firstorder_Skewness_binCount_4	0.402947	3.62357e-12	0.281429	0.778384	0.999923	-4.76073
wavelet-HLL_gldm_DependenceVariance_binCount_4	-0.402048	3.62382e-12	-0.280801	0.778866	0.999923	-4.76079
wavelet-HLL_glrlm_RunPercentage_binCount_4	-0.4011	3.62351e-12	-0.280139	0.779374	0.999923	-4.76084
wavelet-HHL_glcm_MCC_binCount_4	0.399755	3.62363e-12	0.2792	0.780094	0.999923	-4.76092
wavelet-LLH_glrlm_LongRunLowGrayLevelEmphasis_binCount_4	-0.399529	3.62365e-12	-0.279042	0.780216	0.999923	-4.76093
log-sigma-1-0-mm-3D_glcm_Autocorrelation_binCount_4	0.397767	3.6239e-12	0.277812	0.78116	0.999923	-4.76104
wavelet-LLH_glcm_ClusterProminence_binCount_4	-0.39775	3.62326e-12	-0.2778	0.781169	0.999923	-4.76104
wavelet-LLH_gldm_HighGrayLevelEmphasis_binCount_4	-0.39764	3.62369e-12	-0.277723	0.781228	0.999923	-4.76104
wavelet-LHL_ngtdm_Strength_binCount_4	-0.39616	3.62362e-12	-0.276689	0.782022	0.999923	-4.76113
wavelet-HHH_gldm_LargeDependenceLowGrayLevelEmphasis_binCount_4	0.394175	3.62324e-12	0.275303	0.783087	0.999923	-4.76124
original_firstorder_Kurtosis_binCount_4	-0.393499	3.62323e-12	-0.274831	0.783449	0.999923	-4.76128
wavelet-HHL_glcm_DifferenceEntropy_binCount_4	-0.39211	3.62374e-12	-0.27386	0.784195	0.999923	-4.76136
wavelet-LHL_gldm_LargeDependenceHighGrayLevelEmphasis_binCount_4	-0.391897	3.62383e-12	-0.273711	0.784309	0.999923	-4.76137
wavelet-HLL_glrlm_RunLengthNonUniformityNormalized_binCount_4	-0.390916	3.62252e-12	-0.273027	0.784836	0.999923	-4.76143
log-sigma-1-0-mm-3D_glcm_JointAverage_binCount_4	0.390907	3.62334e-12	0.27302	0.784841	0.999923	-4.76143
log-sigma-1-0-mm-3D_glcm_SumAverage_binCount_4	0.390907	3.62334e-12	0.27302	0.784841	0.999923	-4.76143
original_firstorder_Mean_binCount_4	0.390197	3.62339e-12	0.272524	0.785222	0.999923	-4.76147
wavelet-HLH_glrlm_RunVariance_binCount_4	-0.390171	3.62378e-12	-0.272506	0.785236	0.999923	-4.76147
log-sigma-1-0-mm-3D_glrlm_RunEntropy_binCount_4	0.388703	3.62377e-12	0.271481	0.786024	0.999923	-4.76156
wavelet-HLL_glszm_GrayLevelNonUniformityNormalized_binCount_4	0.388126	3.62384e-12	0.271078	0.786334	0.999923	-4.76159
wavelet-LLL_glszm_LargeAreaHighGrayLevelEmphasis_binCount_4	0.387295	3.62375e-12	0.270497	0.78678	0.999923	-4.76163
wavelet-HLH_firstorder_InterquartileRange_binCount_4	-0.386827	3.62369e-12	-0.270171	0.787032	0.999923	-4.76166
wavelet-HHL_glcm_DifferenceVariance_binCount_4	-0.385834	3.62378e-12	-0.269477	0.787566	0.999923	-4.76172
log-sigma-1-0-mm-3D_gldm_DependenceVariance_binCount_4	-0.381722	3.62358e-12	-0.266605	0.789776	0.999923	-4.76195
wavelet-LLL_gldm_DependenceNonUniformityNormalized_binCount_4	0.381493	3.62361e-12	0.266445	0.789899	0.999923	-4.76196
log-sigma-1-0-mm-3D_glcm_Id_binCount_4	0.380818	3.62396e-12	0.265973	0.790262	0.999923	-4.762
log-sigma-1-0-mm-3D_glcm_Idm_binCount_4	0.380818	3.62396e-12	0.265973	0.790262	0.999923	-4.762
log-sigma-1-0-mm-3D_glcm_Idn_binCount_4	0.380818	3.62396e-12	0.265973	0.790262	0.999923	-4.762
wavelet-LLL_firstorder_RootMeanSquared_binCount_4	0.379283	3.62356e-12	0.264902	0.791088	0.999923	-4.76208
wavelet-HLL_gldm_LargeDependenceHighGrayLevelEmphasis_binCount_4	0.378724	3.62107e-12	0.264511	0.791389	0.999923	-4.76211
log-sigma-3-0-mm-3D_glcm_Autocorrelation_binCount_4	-0.375554	3.62374e-12	-0.262297	0.793095	0.999923	-4.76229
log-sigma-3-0-mm-3D_glrlm_HighGrayLevelRunEmphasis_binCount_4	-0.372964	3.62396e-12	-0.260488	0.79449	0.999923	-4.76243
log-sigma-1-0-mm-3D_glrlm_LongRunHighGrayLevelEmphasis_binCount_4	0.372707	3.62373e-12	0.260309	0.794628	0.999923	-4.76244
wavelet-LLH_glszm_SizeZoneNonUniformityNormalized_binCount_4	-0.371557	3.62387e-12	-0.259506	0.795248	0.999923	-4.76251
wavelet-LLH_firstorder_Skewness_binCount_4	0.369587	3.62385e-12	0.25813	0.796309	0.999923	-4.76261
wavelet-LLH_glcm_JointEntropy_binCount_4	-0.368725	3.62382e-12	-0.257527	0.796774	0.999923	-4.76266
log-sigma-3-0-mm-3D_glcm_ClusterTendency_binCount_4	-0.366783	3.62351e-12	-0.256171	0.797821	0.999923	-4.76276
wavelet-HLH_glrlm_ShortRunHighGrayLevelEmphasis_binCount_4	-0.365146	3.62396e-12	-0.255028	0.798704	0.999923	-4.76285
log-sigma-3-0-mm-3D_glrlm_RunEntropy_binCount_4	0.365141	3.62334e-12	0.255024	0.798707	0.999923	-4.76285
wavelet-HLL_gldm_HighGrayLevelEmphasis_binCount_4	-0.363275	3.62387e-12	-0.253721	0.799713	0.999923	-4.76295
wavelet-HHH_glcm_Imc1_binCount_4	0.36308	3.62387e-12	0.253585	0.799819	0.999923	-4.76296
original_firstorder_RootMeanSquared_binCount_4	0.362196	3.62319e-12	0.252967	0.800296	0.999923	-4.76301
wavelet-HLL_firstorder_Entropy_binCount_4	-0.361386	3.62315e-12	-0.252402	0.800733	0.999923	-4.76305
wavelet-HLH_firstorder_Entropy_binCount_4	-0.360224	3.62385e-12	-0.251591	0.80136	0.999923	-4.76311
wavelet-LHH_glcm_Idm_binCount_4	-0.360222	3.62369e-12	-0.251589	0.801361	0.999923	-4.76311
wavelet-LHH_glcm_Idn_binCount_4	-0.360222	3.62367e-12	-0.251589	0.801361	0.999923	-4.76311
wavelet-HLH_glrlm_ShortRunEmphasis_binCount_4	-0.358934	3.62329e-12	-0.250689	0.802057	0.999923	-4.76318
wavelet-LLH_glcm_Imc1_binCount_4	0.358163	3.62325e-12	0.250151	0.802473	0.999923	-4.76322
wavelet-LLH_glcm_Idm_binCount_4	0.35712	3.62355e-12	0.249422	0.803037	0.999923	-4.76327
wavelet-LLL_glcm_Imc1_binCount_4	-0.353905	3.6236e-12	-0.247177	0.804774	0.999923	-4.76344
log-sigma-1-0-mm-3D_firstorder_Uniformity_binCount_4	0.353327	3.6239e-12	0.246773	0.805086	0.999923	-4.76347
wavelet-HHH_glrlm_LongRunHighGrayLevelEmphasis_binCount_4	0.353075	3.62311e-12	0.246597	0.805222	0.999923	-4.76348
wavelet-LLH_glcm_Idn_binCount_4	0.352726	3.62396e-12	0.246353	0.805411	0.999923	-4.7635
wavelet-HLH_firstorder_RootMeanSquared_binCount_4	-0.350482	3.62396e-12	-0.244786	0.806625	0.999923	-4.76361
wavelet-HHL_glcm_Contrast_binCount_4	-0.347973	3.62134e-12	-0.243034	0.807982	0.999923	-4.76374
wavelet-LLH_glcm_Id_binCount_4	0.345972	3.62366e-12	0.241636	0.809064	0.999923	-4.76384
wavelet-LHH_gldm_SmallDependenceEmphasis_binCount_4	-0.341456	3.62369e-12	-0.238482	0.81151	0.999923	-4.76407
wavelet-HLL_firstorder_Kurtosis_binCount_4	0.340258	3.62364e-12	0.237645	0.812159	0.999923	-4.76413
wavelet-HHL_glcm_DifferenceAverage_binCount_4	-0.340179	3.62385e-12	-0.237591	0.812201	0.999923	-4.76413
wavelet-LLH_gldm_DependenceVariance_binCount_4	-0.338606	3.62396e-12	-0.236492	0.813053	0.999923	-4.76421
wavelet-HLH_glrlm_LowGrayLevelRunEmphasis_binCount_4	-0.337596	3.62384e-12	-0.235786	0.813601	0.999923	-4.76426
wavelet-HLH_glcm_DifferenceEntropy_binCount_4	-0.337229	3.62384e-12	-0.23553	0.8138	0.999923	-4.76428
original_gldm_DependenceNonUniformityNormalized_binCount_4	0.336123	3.61897e-12	0.234757	0.814399	0.999923	-4.76433
wavelet-HLL_ngtdm_Complexity_binCount_4	-0.334717	3.62368e-12	-0.233775	0.815162	0.999923	-4.7644
wavelet-LLL_gldm_DependenceVariance_binCount_4	-0.334705	3.62393e-12	-0.233767	0.815168	0.999923	-4.7644
log-sigma-1-0-mm-3D_glcm_DifferenceVariance_binCount_4	-0.334581	3.61752e-12	-0.23368	0.815236	0.999923	-4.76441
wavelet-LHL_glszm_SizeZoneNonUniformity_binCount_4	0.331904	3.62369e-12	0.231811	0.816687	0.999923	-4.76454
wavelet-HLL_firstorder_90Percentile_binCount_4	-0.331613	3.62336e-12	-0.231608	0.816845	0.999923	-4.76455
wavelet-HHL_glcm_Idm_binCount_4	0.330812	3.62386e-12	0.231048	0.81728	0.999923	-4.76459
wavelet-HHL_glcm_Idn_binCount_4	0.330812	3.62396e-12	0.231048	0.81728	0.999923	-4.76459
wavelet-LLH_glcm_Autocorrelation_binCount_4	0.329717	3.62396e-12	0.230284	0.817874	0.999923	-4.76464
log-sigma-1-0-mm-3D_glrlm_LongRunEmphasis_binCount_4	0.329567	3.62381e-12	0.230178	0.817956	0.999923	-4.76465
wavelet-LLH_firstorder_Entropy_binCount_4	-0.328274	3.62381e-12	-0.229276	0.818657	0.999923	-4.76471
wavelet-LLH_glrlm_RunEntropy_binCount_4	0.323256	3.62387e-12	0.225771	0.821382	0.999923	-4.76495
wavelet-HHL_gldm_LargeDependenceHighGrayLevelEmphasis_binCount_4	0.322653	3.61647e-12	0.22535	0.82171	0.999923	-4.76498
wavelet-LLH_gldm_DependenceNonUniformityNormalized_binCount_4	-0.31868	3.62275e-12	-0.222575	0.823869	0.999923	-4.76516
log-sigma-1-0-mm-3D_glcm_Idmn_binCount_4	0.317419	3.62396e-12	0.221694	0.824554	0.999923	-4.76522
wavelet-HHH_ngtdm_Coarseness_binCount_4	-0.317255	3.62315e-12	-0.221579	0.824644	0.999923	-4.76523
wavelet-HLL_glszm_SmallAreaEmphasis_binCount_4	-0.317153	3.62393e-12	-0.221508	0.824699	0.999923	-4.76524
wavelet-LHL_glszm_GrayLevelVariance_binCount_4	-0.316321	3.62386e-12	-0.220927	0.825151	0.999923	-4.76527
original_glszm_SmallAreaEmphasis_binCount_4	0.315497	3.62396e-12	0.220352	0.8256	0.999923	-4.76531
wavelet-HLH_glszm_SmallAreaEmphasis_binCount_4	-0.313755	3.62085e-12	-0.219135	0.826547	0.999923	-4.76539
original_shape_SurfaceArea_binCount_4	0.311975	3.62388e-12	0.217892	0.827516	0.999923	-4.76547
wavelet-HLL_glrlm_HighGrayLevelRunEmphasis_binCount_4	0.311101	3.62396e-12	0.217281	0.827991	0.999923	-4.76551
wavelet-LLL_firstorder_Kurtosis_binCount_4	-0.30574	3.62366e-12	-0.213537	0.83091	0.999923	-4.76575
wavelet-HHL_gldm_LargeDependenceLowGrayLevelEmphasis_binCount_4	0.304636	3.62154e-12	0.212766	0.831512	0.999923	-4.7658
log-sigma-1-0-mm-3D_firstorder_Median_binCount_4	-0.304166	3.62363e-12	-0.212438	0.831767	0.999923	-4.76582
wavelet-HLL_firstorder_Variance_binCount_4	0.30345	3.62368e-12	0.211938	0.832158	0.999923	-4.76585
log-sigma-1-0-mm-3D_glcm_DifferenceEntropy_binCount_4	-0.302892	3.62373e-12	-0.211548	0.832462	0.999923	-4.76588
wavelet-LHL_glrlm_LongRunHighGrayLevelEmphasis_binCount_4	0.299777	3.62272e-12	0.209372	0.83416	0.999923	-4.76602
log-sigma-1-0-mm-3D_gldm_HighGrayLevelEmphasis_binCount_4	0.298171	3.62393e-12	0.208251	0.835035	0.999923	-4.76609
wavelet-LLH_glcm_ClusterShade_binCount_4	0.295652	3.6236e-12	0.206491	0.836409	0.999923	-4.7662
log-sigma-1-0-mm-3D_glcm_DifferenceAverage_binCount_4	-0.293345	3.62361e-12	-0.20488	0.837668	0.999923	-4.76629
wavelet-LLH_glrlm_ShortRunHighGrayLevelEmphasis_binCount_4	0.292167	3.62382e-12	0.204057	0.838311	0.999923	-4.76634
log-sigma-1-0-mm-3D_glcm_Contrast_binCount_4	-0.289881	3.62355e-12	-0.202461	0.839559	0.999923	-4.76644
wavelet-LLH_gldm_SmallDependenceHighGrayLevelEmphasis_binCount_4	-0.288763	3.62135e-12	-0.20168	0.840169	0.999923	-4.76649
log-sigma-1-0-mm-3D_glcm_JointEnergy_binCount_4	0.286929	3.62231e-12	0.200399	0.841171	0.999923	-4.76657
wavelet-LLH_glrlm_RunLengthNonUniformityNormalized_binCount_4	-0.284304	3.62384e-12	-0.198566	0.842604	0.999923	-4.76667
wavelet-HHL_glrlm_ShortRunEmphasis_binCount_4	-0.28265	3.62355e-12	-0.19741	0.843508	0.999923	-4.76674
wavelet-HHL_glrlm_RunVariance_binCount_4	0.282503	3.62388e-12	0.197308	0.843589	0.999923	-4.76675
original_glszm_LargeAreaHighGrayLevelEmphasis_binCount_4	0.281035	3.6237e-12	0.196283	0.844391	0.999923	-4.76681
log-sigma-3-0-mm-3D_gldm_DependenceVariance_binCount_4	-0.279278	3.62395e-12	-0.195056	0.845351	0.999923	-4.76688
wavelet-HHL_glszm_SmallAreaLowGrayLevelEmphasis_binCount_4	-0.278799	3.62366e-12	-0.194721	0.845613	0.999923	-4.7669
wavelet-HHL_gldm_LargeDependenceEmphasis_binCount_4	0.276216	3.6236e-12	0.192917	0.847026	0.999923	-4.76701
wavelet-LLL_glrlm_LongRunEmphasis_binCount_4	0.274292	3.62382e-12	0.191573	0.848078	0.999923	-4.76708
log-sigma-1-0-mm-3D_glcm_MaximumProbability_binCount_4	0.271438	3.62379e-12	0.18958	0.84964	0.999923	-4.7672
wavelet-HHL_firstorder_MeanAbsoluteDeviation_binCount_4	-0.270514	3.62344e-12	-0.188934	0.850146	0.999923	-4.76723
wavelet-HLL_ngtdm_Contrast_binCount_4	-0.27029	3.62249e-12	-0.188778	0.850269	0.999923	-4.76724
wavelet-HLH_gldm_DependenceEntropy_binCount_4	0.268152	3.62396e-12	0.187285	0.851439	0.999923	-4.76733
wavelet-HLL_glcm_MCC_binCount_4	-0.264781	3.62378e-12	-0.18493	0.853285	0.999923	-4.76746
wavelet-LLH_firstorder_RootMeanSquared_binCount_4	-0.264629	3.62396e-12	-0.184824	0.853369	0.999923	-4.76746
wavelet-LHL_glrlm_GrayLevelVariance_binCount_4	-0.264166	3.62382e-12	-0.184501	0.853622	0.999923	-4.76748
wavelet-LHH_firstorder_RootMeanSquared_binCount_4	-0.263335	3.62396e-12	-0.18392	0.854078	0.999923	-4.76751
log-sigma-1-0-mm-3D_gldm_LargeDependenceEmphasis_binCount_4	0.258871	3.62371e-12	0.180803	0.856524	0.999923	-4.76768
log-sigma-1-0-mm-3D_glszm_GrayLevelNonUniformityNormalized_binCount_4	0.258169	3.62384e-12	0.180312	0.856909	0.999923	-4.76771
log-sigma-3-0-mm-3D_gldm_LowGrayLevelEmphasis_binCount_4	-0.257177	3.62389e-12	-0.17962	0.857453	0.999923	-4.76775
wavelet-HLL_glcm_ClusterProminence_binCount_4	-0.256849	3.62364e-12	-0.179391	0.857633	0.999923	-4.76776
wavelet-LHL_glcm_Imc1_binCount_4	-0.253496	3.62378e-12	-0.177049	0.859472	0.999923	-4.76788
wavelet-HLL_glcm_JointEntropy_binCount_4	-0.2533	3.62331e-12	-0.176911	0.85958	0.999923	-4.76789
wavelet-LLH_firstorder_Range_binCount_4	-0.25129	3.62389e-12	-0.175508	0.860682	0.999923	-4.76796
log-sigma-1-0-mm-3D_glcm_JointEntropy_binCount_4	-0.251197	3.62371e-12	-0.175443	0.860734	0.999923	-4.76797
wavelet-LHH_gldm_LargeDependenceEmphasis_binCount_4	-0.248727	3.62387e-12	-0.173717	0.862089	0.999923	-4.76806
log-sigma-3-0-mm-3D_glrlm_LowGrayLevelRunEmphasis_binCount_4	-0.246223	3.62393e-12	-0.171969	0.863464	0.999923	-4.76815
wavelet-LLL_firstorder_Mean_binCount_4	0.246033	3.62357e-12	0.171836	0.863568	0.999923	-4.76815
log-sigma-1-0-mm-3D_glrlm_RunPercentage_binCount_4	-0.245458	3.62366e-12	-0.171435	0.863884	0.999923	-4.76817
log-sigma-1-0-mm-3D_firstorder_TotalEnergy_binCount_4	-0.245064	3.62369e-12	-0.171159	0.8641	0.999923	-4.76819
wavelet-LHL_gldm_DependenceVariance_binCount_4	-0.244349	3.62095e-12	-0.17066	0.864493	0.999923	-4.76821
wavelet-LHH_gldm_DependenceNonUniformityNormalized_binCount_4	0.24038	3.62362e-12	0.167888	0.866673	0.999923	-4.76835
wavelet-LHL_gldm_GrayLevelVariance_binCount_4	-0.240256	3.62253e-12	-0.167801	0.866742	0.999923	-4.76836
wavelet-HHL_glrlm_LongRunEmphasis_binCount_4	0.238953	3.62391e-12	0.166892	0.867457	0.999923	-4.7684
wavelet-HHH_firstorder_Minimum_binCount_4	0.236019	3.62339e-12	0.164842	0.86907	0.999923	-4.76851
wavelet-LHH_firstorder_Uniformity_binCount_4	-0.235311	3.62378e-12	-0.164348	0.869459	0.999923	-4.76853
wavelet-LLL_glcm_SumSquares_binCount_4	-0.231637	3.6239e-12	-0.161782	0.871479	0.999923	-4.76865
wavelet-LLH_glcm_JointAverage_binCount_4	0.22942	3.62396e-12	0.160233	0.872699	0.999923	-4.76873
wavelet-LLH_glcm_SumAverage_binCount_4	0.22942	3.62396e-12	0.160233	0.872699	0.999923	-4.76873
log-sigma-3-0-mm-3D_firstorder_TotalEnergy_binCount_4	-0.229402	3.62374e-12	-0.160221	0.872709	0.999923	-4.76873
wavelet-LLH_glcm_JointEnergy_binCount_4	0.229054	3.62384e-12	0.159977	0.872901	0.999923	-4.76874
log-sigma-1-0-mm-3D_glcm_ClusterTendency_binCount_4	0.227628	3.62393e-12	0.158981	0.873685	0.999923	-4.76879
log-sigma-1-0-mm-3D_gldm_LowGrayLevelEmphasis_binCount_4	-0.225852	3.62366e-12	-0.157741	0.874662	0.999923	-4.76885
original_shape_LeastAxisLength_binCount_4	0.224462	3.62381e-12	0.15677	0.875428	0.999923	-4.76889
wavelet-LHL_firstorder_Entropy_binCount_4	-0.223697	3.62294e-12	-0.156236	0.875849	0.999923	-4.76892
wavelet-HHL_glrlm_LongRunHighGrayLevelEmphasis_binCount_4	0.223112	3.62375e-12	0.155828	0.876171	0.999923	-4.76894
wavelet-LHH_firstorder_Maximum_binCount_4	-0.221607	3.62378e-12	-0.154777	0.876999	0.999923	-4.76899
wavelet-LHH_glszm_GrayLevelNonUniformity_binCount_4	-0.221606	3.62387e-12	-0.154776	0.877	0.999923	-4.76899
log-sigma-3-0-mm-3D_glszm_HighGrayLevelZoneEmphasis_binCount_4	0.221522	3.62305e-12	0.154717	0.877046	0.999923	-4.76899
log-sigma-1-0-mm-3D_glrlm_RunLengthNonUniformityNormalized_binCount_4	-0.22113	3.62227e-12	-0.154443	0.877262	0.999923	-4.769
wavelet-HLH_firstorder_Median_binCount_4	-0.215318	3.62333e-12	-0.150384	0.880463	0.999923	-4.76919
wavelet-LHL_firstorder_TotalEnergy_binCount_4	-0.213465	3.62375e-12	-0.14909	0.881484	0.999923	-4.76924
wavelet-HLL_firstorder_TotalEnergy_binCount_4	-0.213465	3.62369e-12	-0.14909	0.881484	0.999923	-4.76924
wavelet-HLH_firstorder_Range_binCount_4	-0.213245	3.62379e-12	-0.148936	0.881606	0.999923	-4.76925
wavelet-HLH_ngtdm_Contrast_binCount_4	0.212891	3.62338e-12	0.148689	0.881801	0.999923	-4.76926
original_shape_MeshVolume_binCount_4	-0.212296	3.62354e-12	-0.148274	0.882128	0.999923	-4.76928
original_shape_VoxelVolume_binCount_4	-0.212296	3.6237e-12	-0.148274	0.882128	0.999923	-4.76928
wavelet-HHL_firstorder_TotalEnergy_binCount_4	-0.212296	3.62369e-12	-0.148274	0.882128	0.999923	-4.76928
wavelet-HHH_firstorder_TotalEnergy_binCount_4	-0.212296	3.62368e-12	-0.148274	0.882128	0.999923	-4.76928
wavelet-HLL_glcm_SumSquares_binCount_4	-0.210761	3.62215e-12	-0.147201	0.882975	0.999923	-4.76933
wavelet-HLL_glcm_Autocorrelation_binCount_4	-0.209038	3.62379e-12	-0.145998	0.883924	0.999923	-4.76938
wavelet-HHL_glrlm_RunEntropy_binCount_4	-0.208266	3.62387e-12	-0.145459	0.88435	0.999923	-4.7694
wavelet-LHH_firstorder_TotalEnergy_binCount_4	-0.207701	3.62365e-12	-0.145064	0.884662	0.999923	-4.76942
wavelet-HLH_glszm_SmallAreaLowGrayLevelEmphasis_binCount_4	0.206291	3.62334e-12	0.144079	0.885439	0.999923	-4.76946
wavelet-HLH_gldm_SmallDependenceLowGrayLevelEmphasis_binCount_4	-0.205173	3.62361e-12	-0.143298	0.886056	0.999923	-4.7695
wavelet-HLH_glrlm_LongRunHighGrayLevelEmphasis_binCount_4	0.20442	3.62348e-12	0.142773	0.886471	0.999923	-4.76952
wavelet-HLH_firstorder_TotalEnergy_binCount_4	-0.202716	3.62366e-12	-0.141582	0.887411	0.999923	-4.76957
log-sigma-3-0-mm-3D_gldm_DependenceEntropy_binCount_4	0.202195	3.62335e-12	0.141219	0.887699	0.999923	-4.76959
log-sigma-1-0-mm-3D_glrlm_GrayLevelVariance_binCount_4	-0.20204	3.62352e-12	-0.14111	0.887785	0.999923	-4.76959
wavelet-HLH_firstorder_Minimum_binCount_4	0.196324	3.62386e-12	0.137118	0.890939	0.999923	-4.76976
wavelet-HLH_gldm_SmallDependenceHighGrayLevelEmphasis_binCount_4	-0.195637	3.62377e-12	-0.136638	0.891318	0.999923	-4.76978
wavelet-HHH_ngtdm_Busyness_binCount_4	0.193194	3.62302e-12	0.134932	0.892667	0.999923	-4.76984
wavelet-LHH_glrlm_RunPercentage_binCount_4	0.192348	3.62391e-12	0.134341	0.893134	0.999923	-4.76987
wavelet-LHL_glcm_Imc2_binCount_4	-0.187678	3.62335e-12	-0.131079	0.895714	0.999923	-4.77
original_firstorder_Skewness_binCount_4	0.183925	3.62386e-12	0.128458	0.897788	0.999923	-4.7701
log-sigma-3-0-mm-3D_firstorder_Mean_binCount_4	-0.181882	3.62378e-12	-0.127031	0.898917	0.999923	-4.77015
wavelet-HLH_glrlm_RunLengthNonUniformityNormalized_binCount_4	-0.180084	3.62378e-12	-0.125776	0.899911	0.999923	-4.7702
wavelet-LHH_gldm_SmallDependenceLowGrayLevelEmphasis_binCount_4	-0.176526	3.60993e-12	-0.12329	0.901878	0.999923	-4.77029
wavelet-LHH_glrlm_LongRunHighGrayLevelEmphasis_binCount_4	-0.174018	3.62325e-12	-0.121539	0.903265	0.999923	-4.77036
wavelet-LHH_glrlm_ShortRunEmphasis_binCount_4	-0.171189	3.6235e-12	-0.119563	0.90483	0.999923	-4.77043
wavelet-LHH_glcm_ClusterTendency_binCount_4	0.170778	3.62381e-12	0.119276	0.905058	0.999923	-4.77044
wavelet-HLH_gldm_LargeDependenceLowGrayLevelEmphasis_binCount_4	-0.168914	3.62105e-12	-0.117974	0.906089	0.999923	-4.77049
log-sigma-1-0-mm-3D_gldm_LargeDependenceHighGrayLevelEmphasis_binCount_4	0.162472	3.62368e-12	0.113475	0.909656	0.999923	-4.77064
wavelet-LHH_ngtdm_Complexity_binCount_4	0.161176	3.62396e-12	0.11257	0.910373	0.999923	-4.77067
wavelet-LHH_gldm_LargeDependenceLowGrayLevelEmphasis_binCount_4	0.161142	3.62394e-12	0.112546	0.910392	0.999923	-4.77067
wavelet-LLL_firstorder_TotalEnergy_binCount_4	-0.16092	3.62375e-12	-0.112391	0.910515	0.999923	-4.77068
wavelet-HHL_firstorder_Mean_binCount_4	-0.160215	3.62329e-12	-0.111899	0.910905	0.999923	-4.77069
wavelet-HLH_gldm_HighGrayLevelEmphasis_binCount_4	0.158496	3.62281e-12	0.110698	0.911857	0.999923	-4.77073
wavelet-LLL_glrlm_RunVariance_binCount_4	0.156198	3.62338e-12	0.109093	0.91313	0.999923	-4.77079
log-sigma-1-0-mm-3D_glszm_GrayLevelVariance_binCount_4	0.154923	3.62358e-12	0.108203	0.913836	0.999923	-4.77082
wavelet-HLH_glrlm_ShortRunLowGrayLevelEmphasis_binCount_4	-0.1543	3.60948e-12	-0.107768	0.914181	0.999923	-4.77083
wavelet-LLL_glcm_DifferenceVariance_binCount_4	-0.153181	3.62382e-12	-0.106986	0.914801	0.999923	-4.77085
wavelet-LHL_glszm_GrayLevelNonUniformityNormalized_binCount_4	0.15271	3.6239e-12	0.106657	0.915062	0.999923	-4.77087
wavelet-HHL_glrlm_RunLengthNonUniformityNormalized_binCount_4	-0.1527	3.62331e-12	-0.10665	0.915068	0.999923	-4.77087
wavelet-HLH_firstorder_Uniformity_binCount_4	-0.150035	3.62389e-12	-0.104789	0.916545	0.999923	-4.77092
log-sigma-3-0-mm-3D_glcm_ClusterShade_binCount_4	-0.148368	3.62381e-12	-0.103624	0.917469	0.999923	-4.77096
log-sigma-1-0-mm-3D_glrlm_HighGrayLevelRunEmphasis_binCount_4	-0.145326	3.62245e-12	-0.101499	0.919155	0.999923	-4.77103
wavelet-HLH_gldm_LargeDependenceEmphasis_binCount_4	-0.144023	3.62252e-12	-0.100589	0.919877	0.999923	-4.77105
wavelet-LLL_glcm_Contrast_binCount_4	-0.143663	3.62284e-12	-0.100338	0.920077	0.999923	-4.77106
log-sigma-1-0-mm-3D_glrlm_LongRunLowGrayLevelEmphasis_binCount_4	0.142271	3.61394e-12	0.099366	0.920849	0.999923	-4.77109
log-sigma-1-0-mm-3D_glszm_SizeZoneNonUniformity_binCount_4	-0.141922	3.62227e-12	-0.0991221	0.921042	0.999923	-4.7711
wavelet-HHH_glcm_DifferenceEntropy_binCount_4	-0.140533	3.6238e-12	-0.0981518	0.921813	0.999923	-4.77113
wavelet-LLH_glcm_MaximumProbability_binCount_4	0.137773	3.6236e-12	0.0962246	0.923343	0.999923	-4.77118
wavelet-LHL_glcm_ClusterTendency_binCount_4	-0.136868	3.6239e-12	-0.0955927	0.923845	0.999923	-4.7712
wavelet-HHH_firstorder_Kurtosis_binCount_4	-0.135913	3.62366e-12	-0.0949255	0.924375	0.999923	-4.77122
wavelet-HHH_glszm_SizeZoneNonUniformityNormalized_binCount_4	0.135293	3.62375e-12	0.0944927	0.924719	0.999923	-4.77123
wavelet-LLL_glcm_DifferenceEntropy_binCount_4	-0.132069	3.62382e-12	-0.0922404	0.926508	0.999923	-4.77129
log-sigma-1-0-mm-3D_glcm_SumEntropy_binCount_4	-0.128973	3.62373e-12	-0.090078	0.928226	0.999923	-4.77135
wavelet-HHL_glrlm_RunPercentage_binCount_4	-0.128551	3.62308e-12	-0.0897838	0.92846	0.999923	-4.77136
wavelet-LLL_glrlm_GrayLevelVariance_binCount_4	0.127928	3.62362e-12	0.0893484	0.928806	0.999923	-4.77137
wavelet-LHH_glrlm_RunEntropy_binCount_4	-0.127664	3.62342e-12	-0.0891641	0.928952	0.999923	-4.77138
wavelet-LHH_gldm_GrayLevelVariance_binCount_4	0.125365	3.62386e-12	0.0875582	0.930229	0.999923	-4.77142
wavelet-LHL_glcm_SumEntropy_binCount_4	-0.125288	3.6227e-12	-0.0875045	0.930271	0.999923	-4.77142
wavelet-LLH_glrlm_LongRunHighGrayLevelEmphasis_binCount_4	0.124511	3.62364e-12	0.0869621	0.930703	0.999923	-4.77143
wavelet-HHL_glszm_SizeZoneNonUniformity_binCount_4	0.124389	3.62378e-12	0.0868765	0.930771	0.999923	-4.77144
wavelet-LHH_glrlm_LongRunEmphasis_binCount_4	-0.123377	3.62307e-12	-0.0861699	0.931332	0.999923	-4.77146
wavelet-LHL_firstorder_RobustMeanAbsoluteDeviation_binCount_4	-0.122674	3.62342e-12	-0.0856789	0.931723	0.999923	-4.77147
wavelet-LHH_firstorder_Mean_binCount_4	-0.122091	3.62338e-12	-0.0852718	0.932046	0.999923	-4.77148
wavelet-HLL_firstorder_Maximum_binCount_4	-0.121803	3.62385e-12	-0.0850705	0.932206	0.999923	-4.77148
wavelet-HLL_glszm_SizeZoneNonUniformity_binCount_4	-0.12169	3.62377e-12	-0.0849917	0.932269	0.999923	-4.77149
wavelet-LHH_glrlm_LongRunLowGrayLevelEmphasis_binCount_4	0.120685	3.62221e-12	0.0842895	0.932827	0.999923	-4.7715
wavelet-LLH_glrlm_LongRunEmphasis_binCount_4	0.120651	3.62361e-12	0.0842662	0.932846	0.999923	-4.7715
wavelet-HHL_glcm_Autocorrelation_binCount_4	0.11771	3.62394e-12	0.0822118	0.934479	0.999923	-4.77155
wavelet-HLH_glszm_ZonePercentage_binCount_4	-0.116881	3.62364e-12	-0.0816328	0.93494	0.999923	-4.77157
wavelet-LHH_glcm_DifferenceAverage_binCount_4	0.116727	3.62342e-12	0.0815254	0.935025	0.999923	-4.77157
wavelet-HLH_glrlm_HighGrayLevelRunEmphasis_binCount_4	-0.116108	3.62396e-12	-0.0810927	0.935369	0.999923	-4.77158
wavelet-LLH_glrlm_RunPercentage_binCount_4	-0.115621	3.62362e-12	-0.0807531	0.935639	0.999923	-4.77159
log-sigma-3-0-mm-3D_firstorder_Median_binCount_4	-0.115164	3.62385e-12	-0.0804335	0.935893	0.999923	-4.7716
original_glrlm_LongRunHighGrayLevelEmphasis_binCount_4	0.114989	3.62357e-12	0.0803112	0.935991	0.999923	-4.7716
wavelet-HHL_glcm_JointAverage_binCount_4	0.112045	3.62396e-12	0.0782556	0.937626	0.999923	-4.77165
wavelet-HHL_glcm_SumAverage_binCount_4	0.112045	3.62396e-12	0.0782556	0.937626	0.999923	-4.77165
wavelet-LHL_glcm_JointEntropy_binCount_4	-0.107657	3.62384e-12	-0.0751906	0.940064	0.999923	-4.77172
wavelet-HHL_glrlm_HighGrayLevelRunEmphasis_binCount_4	-0.107514	3.62391e-12	-0.0750909	0.940143	0.999923	-4.77172
wavelet-HLH_glcm_DifferenceAverage_binCount_4	0.105496	3.62374e-12	0.073681	0.941265	0.999923	-4.77175
wavelet-LLH_gldm_LargeDependenceHighGrayLevelEmphasis_binCount_4	0.104099	3.62379e-12	0.0727059	0.942041	0.999923	-4.77177
log-sigma-3-0-mm-3D_firstorder_Skewness_binCount_4	0.100469	3.6237e-12	0.0701701	0.944059	0.999923	-4.77183
wavelet-LLL_glcm_MaximumProbability_binCount_4	-0.09571	3.6239e-12	-0.0668465	0.946705	0.999923	-4.7719
log-sigma-1-0-mm-3D_glcm_SumSquares_binCount_4	0.0939788	3.62372e-12	0.0656373	0.947667	0.999923	-4.77192
wavelet-HLL_firstorder_MeanAbsoluteDeviation_binCount_4	0.093314	3.62379e-12	0.065173	0.948037	0.999923	-4.77193
wavelet-HLH_glcm_JointEntropy_binCount_4	0.0911071	3.62378e-12	0.0636317	0.949264	0.999923	-4.77196
wavelet-HHL_gldm_HighGrayLevelEmphasis_binCount_4	0.0905317	3.62394e-12	0.0632298	0.949584	0.999923	-4.77197
wavelet-HHL_firstorder_90Percentile_binCount_4	0.086874	3.6235e-12	0.0606752	0.951619	0.999923	-4.77201
wavelet-HLH_gldm_GrayLevelVariance_binCount_4	0.0854291	3.62378e-12	0.059666	0.952422	0.999923	-4.77203
wavelet-LHH_glcm_DifferenceVariance_binCount_4	-0.0845988	3.62334e-12	-0.0590861	0.952884	0.999923	-4.77204
wavelet-LHH_glszm_SmallAreaLowGrayLevelEmphasis_binCount_4	-0.0811406	3.62357e-12	-0.0566708	0.954808	0.999923	-4.77208
wavelet-HLH_glrlm_RunPercentage_binCount_4	0.0791218	3.62379e-12	0.0552608	0.955931	0.999923	-4.77211
wavelet-LLH_firstorder_TotalEnergy_binCount_4	-0.079097	3.62347e-12	-0.0552435	0.955945	0.999923	-4.77211
wavelet-HLL_gldm_DependenceEntropy_binCount_4	0.0742254	3.62396e-12	0.0518411	0.958656	0.999923	-4.77216
wavelet-HHH_glszm_ZonePercentage_binCount_4	0.0740418	3.62336e-12	0.0517128	0.958758	0.999923	-4.77216
wavelet-HLL_glcm_JointEnergy_binCount_4	0.0740241	3.6238e-12	0.0517005	0.958768	0.999923	-4.77217
log-sigma-3-0-mm-3D_gldm_HighGrayLevelEmphasis_binCount_4	-0.0736436	3.62388e-12	-0.0514347	0.95898	0.999923	-4.77217
wavelet-LLH_gldm_LargeDependenceEmphasis_binCount_4	0.0732838	3.62373e-12	0.0511834	0.95918	0.999923	-4.77217
wavelet-HLH_glrlm_RunEntropy_binCount_4	-0.0709125	3.62396e-12	-0.0495272	0.9605	0.999923	-4.7722
wavelet-LHL_glcm_SumSquares_binCount_4	-0.0701473	3.62363e-12	-0.0489928	0.960926	0.999923	-4.77221
wavelet-HLH_glcm_Idn_binCount_4	-0.0692472	3.62396e-12	-0.0483642	0.961427	0.999923	-4.77222
wavelet-HLL_firstorder_Uniformity_binCount_4	0.0685057	3.62317e-12	0.0478463	0.961839	0.999923	-4.77222
log-sigma-1-0-mm-3D_glrlm_GrayLevelNonUniformityNormalized_binCount_4	0.0670503	3.62269e-12	0.0468298	0.962649	0.999923	-4.77224
log-sigma-1-0-mm-3D_gldm_GrayLevelVariance_binCount_4	-0.0639019	3.6237e-12	-0.0446309	0.964402	0.999923	-4.77227
wavelet-HLL_glcm_MaximumProbability_binCount_4	0.062675	3.62379e-12	0.0437739	0.965085	0.999923	-4.77228
wavelet-HLH_glrlm_LongRunEmphasis_binCount_4	-0.0608671	3.62386e-12	-0.0425113	0.966092	0.999923	-4.77229
log-sigma-1-0-mm-3D_glcm_ClusterShade_binCount_4	0.0600282	3.62386e-12	0.0419253	0.966559	0.999923	-4.7723
original_glszm_GrayLevelNonUniformityNormalized_binCount_4	0.0539594	3.62389e-12	0.0376867	0.969938	0.999923	-4.77235
wavelet-HLL_glcm_SumEntropy_binCount_4	-0.0512209	3.62384e-12	-0.0357741	0.971463	0.999923	-4.77237
wavelet-HLH_glcm_Id_binCount_4	-0.0484658	3.62379e-12	-0.0338499	0.972997	0.999923	-4.77239
wavelet-HLL_glcm_ClusterTendency_binCount_4	-0.0470503	3.62331e-12	-0.0328612	0.973786	0.999923	-4.7724
wavelet-HLH_gldm_LargeDependenceHighGrayLevelEmphasis_binCount_4	0.0468672	3.62252e-12	0.0327334	0.973888	0.999923	-4.7724
wavelet-LLH_gldm_LargeDependenceLowGrayLevelEmphasis_binCount_4	0.0466408	3.62388e-12	0.0325752	0.974014	0.999923	-4.77241
wavelet-LLL_glcm_Idmn_binCount_4	-0.0447655	3.62396e-12	-0.0312655	0.975058	0.999923	-4.77242
wavelet-LLH_glrlm_RunVariance_binCount_4	0.0445797	3.62358e-12	0.0311357	0.975162	0.999923	-4.77242
wavelet-HLH_glcm_Autocorrelation_binCount_4	-0.0431942	3.62361e-12	-0.030168	0.975933	0.999923	-4.77243
wavelet-LLL_glcm_ClusterTendency_binCount_4	0.0395501	3.62365e-12	0.0276229	0.977963	0.999923	-4.77245
wavelet-HLH_glcm_Contrast_binCount_4	-0.0381711	3.62328e-12	-0.0266598	0.978731	0.999923	-4.77246
wavelet-HHL_glszm_SizeZoneNonUniformityNormalized_binCount_4	-0.0351238	3.62375e-12	-0.0245314	0.980429	0.999923	-4.77247
wavelet-LHH_ngtdm_Contrast_binCount_4	0.0348344	3.62268e-12	0.0243293	0.98059	0.999923	-4.77248
original_shape_Maximum2DDiameterSlice_binCount_4	-0.0299913	-0.00170415	-0.0209467	0.983288	0.999923	-4.7725
log-sigma-1-0-mm-3D_firstorder_Kurtosis_binCount_4	0.0247133	3.62362e-12	0.0172605	0.986229	0.999923	-4.77252
wavelet-LHH_glrlm_RunLengthNonUniformityNormalized_binCount_4	-0.0241755	3.62382e-12	-0.0168849	0.986529	0.999923	-4.77252
wavelet-LHH_glcm_Correlation_binCount_4	0.0233495	3.62389e-12	0.0163079	0.986989	0.999923	-4.77252
log-sigma-3-0-mm-3D_firstorder_RootMeanSquared_binCount_4	0.0221641	3.62396e-12	0.01548	0.987649	0.999923	-4.77253
log-sigma-3-0-mm-3D_glszm_GrayLevelNonUniformity_binCount_4	0.0194543	9.17601e-05	0.0135874	0.989159	0.999923	-4.77254
wavelet-HLH_glcm_Idm_binCount_4	-0.0187656	3.62379e-12	-0.0131064	0.989543	0.999923	-4.77254
wavelet-LLL_glcm_Idn_binCount_4	-0.0181851	3.62396e-12	-0.012701	0.989867	0.999923	-4.77254
log-sigma-1-0-mm-3D_firstorder_Entropy_binCount_4	0.0154933	3.62365e-12	0.010821	0.991366	0.999923	-4.77255
wavelet-HHL_glszm_SmallAreaEmphasis_binCount_4	-0.0121607	3.62395e-12	-0.0084934	0.993223	0.999923	-4.77255
log-sigma-1-0-mm-3D_gldm_LargeDependenceLowGrayLevelEmphasis_binCount_4	-0.0101884	3.62375e-12	-0.00711585	0.994322	0.999923	-4.77256
wavelet-LHH_gldm_DependenceEntropy_binCount_4	-0.00945233	3.62396e-12	-0.00660177	0.994733	0.999923	-4.77256
wavelet-HLH_glcm_SumSquares_binCount_4	-0.00933075	3.62384e-12	-0.00651685	0.9948	0.999923	-4.77256
log-sigma-3-0-mm-3D_glszm_SmallAreaLowGrayLevelEmphasis_binCount_4	0.00581805	3.62349e-12	0.00406348	0.996758	0.999923	-4.77256
wavelet-HLH_glcm_JointAverage_binCount_4	-0.00478982	3.62214e-12	-0.00334534	0.997331	0.999923	-4.77256
wavelet-HLH_glcm_SumAverage_binCount_4	-0.00478982	3.62214e-12	-0.00334534	0.997331	0.999923	-4.77256
wavelet-HHL_glszm_LowGrayLevelZoneEmphasis_binCount_4	0.004092	3.62369e-12	0.00285797	0.99772	0.999923	-4.77256
wavelet-HLH_glcm_Idmn_binCount_4	0.00386709	3.62396e-12	0.00270088	0.997845	0.999923	-4.77256
wavelet-LLL_glcm_DifferenceAverage_binCount_4	0.00173221	3.62355e-12	0.00120982	0.999035	0.999923	-4.77256
original_firstorder_TotalEnergy_binCount_4	0.000947374	3.62371e-12	0.000661672	0.999472	0.999923	-4.77256
wavelet-LLL_glcm_MCC_binCount_4	-0.000849957	3.62378e-12	-0.000593633	0.999526	0.999923	-4.77256
wavelet-LLL_glszm_GrayLevelNonUniformityNormalized_binCount_4	0.000138379	3.62233e-12	9.6648e-05	0.999923	0.999923	-4.77256

## Sheet: mri_binCount_8
	logFC	AveExpr	t	P.Value	adj.P.Val	B
wavelet-LHL_glrlm_HighGrayLevelRunEmphasis_binCount_8	-4.76499	3.62354e-12	-3.34238	0.000832177	0.432052	-1.95125
wavelet-LHL_gldm_HighGrayLevelEmphasis_binCount_8	-4.76447	3.62374e-12	-3.34201	0.000833274	0.432052	-1.95192
wavelet-LHL_glcm_Autocorrelation_binCount_8	-4.28261	3.62353e-12	-3.00402	0.00266776	0.638911	-2.53483
wavelet-LHL_glcm_JointAverage_binCount_8	-4.21978	3.62396e-12	-2.95995	0.00308057	0.638911	-2.60625
wavelet-LHL_glcm_SumAverage_binCount_8	-4.21978	3.62396e-12	-2.95995	0.00308057	0.638911	-2.60625
wavelet-LHL_glszm_HighGrayLevelZoneEmphasis_binCount_8	-4.02317	3.62393e-12	-2.82203	0.00477682	0.825594	-2.82296
original_firstorder_10Percentile_binCount_8	-3.78761	3.61258e-12	-2.6568	0.00789493	0.995662	-3.06898
wavelet-LHL_glcm_ClusterShade_binCount_8	3.74727	3.62378e-12	2.6285	0.0085828	0.995662	-3.10962
wavelet-LLL_firstorder_10Percentile_binCount_8	-3.64526	3.62295e-12	-2.55695	0.0105669	0.995662	-3.21046
original_gldm_LowGrayLevelEmphasis_binCount_8	3.59129	3.62381e-12	2.5191	0.0117735	0.995662	-3.26268
wavelet-HLH_glcm_Correlation_binCount_8	3.55111	3.62384e-12	2.49091	0.0127498	0.995662	-3.30105
wavelet-LLL_gldm_LowGrayLevelEmphasis_binCount_8	3.49367	3.62387e-12	2.45062	0.0142696	0.995662	-3.35515
wavelet-HLL_firstorder_Skewness_binCount_8	-3.45837	3.62388e-12	-2.42586	0.015281	0.995662	-3.38797
original_glrlm_LowGrayLevelRunEmphasis_binCount_8	3.30271	3.62388e-12	2.31667	0.0205319	0.995662	-3.5287
wavelet-LLL_glrlm_LowGrayLevelRunEmphasis_binCount_8	3.25634	3.6238e-12	2.28414	0.0223737	0.995662	-3.56937
wavelet-LLL_glrlm_ShortRunLowGrayLevelEmphasis_binCount_8	3.16265	3.6238e-12	2.21843	0.0265371	0.995662	-3.64978
wavelet-LHL_glszm_SmallAreaHighGrayLevelEmphasis_binCount_8	-3.10122	3.62379e-12	-2.17534	0.0296168	0.995662	-3.70123
wavelet-LLH_firstorder_MeanAbsoluteDeviation_binCount_8	-3.09542	3.62391e-12	-2.17127	0.029923	0.995662	-3.70604
wavelet-LLH_firstorder_RobustMeanAbsoluteDeviation_binCount_8	-3.06212	3.62331e-12	-2.14791	0.0317331	0.995662	-3.73346
log-sigma-3-0-mm-3D_firstorder_Entropy_binCount_8	-3.04113	3.62396e-12	-2.13319	0.0329218	0.995662	-3.75058
wavelet-HLH_glcm_ClusterShade_binCount_8	3.03429	3.62372e-12	2.12839	0.0333171	0.995662	-3.75614
wavelet-LLH_firstorder_InterquartileRange_binCount_8	-3.01664	3.62339e-12	-2.11601	0.0343567	0.995662	-3.77042
wavelet-LLH_firstorder_10Percentile_binCount_8	2.9503	3.62384e-12	2.06947	0.0385147	0.995662	-3.82335
original_glszm_LowGrayLevelZoneEmphasis_binCount_8	2.93196	3.6239e-12	2.05661	0.0397369	0.995662	-3.83778
wavelet-HHH_firstorder_Mean_binCount_8	2.88411	3.62353e-12	2.02305	0.0430819	0.995662	-3.87499
log-sigma-1-0-mm-3D_glszm_HighGrayLevelZoneEmphasis_binCount_8	2.8816	3.62385e-12	2.02129	0.0432634	0.995662	-3.87692
wavelet-LLL_ngtdm_Complexity_binCount_8	-2.84475	3.62335e-12	-1.99544	0.0460087	0.995662	-3.90514
wavelet-HLL_glszm_SmallAreaLowGrayLevelEmphasis_binCount_8	-2.81463	3.62374e-12	-1.97431	0.0483602	0.995662	-3.92793
wavelet-HHL_firstorder_Maximum_binCount_8	2.79499	3.62382e-12	1.96053	0.0499478	0.995662	-3.94266
log-sigma-3-0-mm-3D_glrlm_GrayLevelNonUniformityNormalized_binCount_8	2.73634	3.62348e-12	1.91939	0.0549493	0.995662	-3.98604
log-sigma-1-0-mm-3D_glszm_LowGrayLevelZoneEmphasis_binCount_8	-2.7245	3.62386e-12	-1.91109	0.0560075	0.995662	-3.99468
wavelet-LLL_firstorder_Median_binCount_8	-2.71407	3.6238e-12	-1.90377	0.0569547	0.995662	-4.00227
original_glrlm_ShortRunLowGrayLevelEmphasis_binCount_8	2.66527	3.62372e-12	1.86954	0.061562	0.995662	-4.03737
wavelet-HLH_glszm_SmallAreaEmphasis_binCount_8	-2.63849	3.62363e-12	-1.85076	0.0642191	0.995662	-4.05636
wavelet-HHH_glszm_SmallAreaLowGrayLevelEmphasis_binCount_8	-2.59389	3.62334e-12	-1.81947	0.0688549	0.995662	-4.08757
wavelet-HLH_glszm_SizeZoneNonUniformityNormalized_binCount_8	-2.58486	3.62389e-12	-1.81314	0.0698258	0.995662	-4.09382
original_firstorder_Variance_binCount_8	2.56358	3.62382e-12	1.79821	0.0721588	0.995662	-4.10847
wavelet-HLL_firstorder_10Percentile_binCount_8	-2.56139	3.62375e-12	-1.79667	0.072403	0.995662	-4.10997
wavelet-LLL_firstorder_MeanAbsoluteDeviation_binCount_8	2.55842	3.62372e-12	1.79459	0.0727344	0.995662	-4.11201
wavelet-HHH_glszm_LowGrayLevelZoneEmphasis_binCount_8	-2.53856	3.62319e-12	-1.78066	0.0749832	0.995662	-4.12554
original_shape_Sphericity_binCount_8	-2.52328	3.62387e-12	-1.76994	0.0767522	0.995662	-4.13588
wavelet-HLL_firstorder_Mean_binCount_8	-2.51855	3.62338e-12	-1.76663	0.0773062	0.995662	-4.13907
log-sigma-1-0-mm-3D_firstorder_10Percentile_binCount_8	-2.5124	3.62154e-12	-1.76231	0.0780327	0.995662	-4.14321
wavelet-HHL_glszm_GrayLevelVariance_binCount_8	-2.48195	3.62375e-12	-1.74095	0.0817072	0.995662	-4.16354
wavelet-LLH_glszm_LowGrayLevelZoneEmphasis_binCount_8	-2.46489	3.61952e-12	-1.72899	0.0838272	0.995662	-4.17483
wavelet-HHH_firstorder_Median_binCount_8	2.46483	3.62335e-12	1.72895	0.0838344	0.995662	-4.17486
wavelet-LHL_glcm_Correlation_binCount_8	2.44166	3.62391e-12	1.71269	0.0867854	0.995662	-4.19007
wavelet-HLL_firstorder_InterquartileRange_binCount_8	2.39467	3.62363e-12	1.67973	0.0930251	0.995662	-4.22045
wavelet-LHL_glrlm_ShortRunHighGrayLevelEmphasis_binCount_8	-2.38096	3.62374e-12	-1.67011	0.0949129	0.995662	-4.22921
wavelet-LLL_firstorder_Variance_binCount_8	2.38007	3.62382e-12	1.66949	0.0950358	0.995662	-4.22977
wavelet-HLL_firstorder_RobustMeanAbsoluteDeviation_binCount_8	2.36528	3.62345e-12	1.65912	0.097108	0.995662	-4.23916
wavelet-LLL_firstorder_RobustMeanAbsoluteDeviation_binCount_8	2.35937	3.6226e-12	1.65497	0.097947	0.995662	-4.2429
wavelet-LLL_glcm_JointAverage_binCount_8	-2.31912	3.62382e-12	-1.62674	0.103809	0.995662	-4.26807
wavelet-LLL_glcm_SumAverage_binCount_8	-2.31912	3.62382e-12	-1.62674	0.103809	0.995662	-4.26807
log-sigma-1-0-mm-3D_firstorder_InterquartileRange_binCount_8	2.29593	3.62207e-12	1.61047	0.107311	0.995662	-4.28238
log-sigma-3-0-mm-3D_firstorder_InterquartileRange_binCount_8	2.28638	3.62388e-12	1.60377	0.108781	0.995662	-4.28824
original_glcm_MCC_binCount_8	2.26464	3.62371e-12	1.58852	0.112184	0.995662	-4.30146
wavelet-LLL_glcm_Autocorrelation_binCount_8	-2.25872	3.62279e-12	-1.58437	0.113125	0.995662	-4.30504
log-sigma-1-0-mm-3D_firstorder_RobustMeanAbsoluteDeviation_binCount_8	2.25039	3.62351e-12	1.57853	0.11446	0.995662	-4.31007
wavelet-LHH_glszm_SmallAreaEmphasis_binCount_8	-2.22854	3.62391e-12	-1.5632	0.118022	0.995662	-4.32316
log-sigma-1-0-mm-3D_glszm_SmallAreaHighGrayLevelEmphasis_binCount_8	2.20641	3.62374e-12	1.54768	0.121716	0.995662	-4.33628
wavelet-LLL_glrlm_HighGrayLevelRunEmphasis_binCount_8	-2.13629	3.6233e-12	-1.49849	0.134022	0.995662	-4.377
wavelet-LLL_gldm_HighGrayLevelEmphasis_binCount_8	-2.1225	3.62359e-12	-1.48882	0.136552	0.995662	-4.38485
wavelet-HHL_glszm_SizeZoneNonUniformityNormalized_binCount_8	-2.11971	3.62383e-12	-1.48686	0.137068	0.995662	-4.38643
wavelet-LLH_glszm_ZoneEntropy_binCount_8	2.11562	3.62396e-12	1.48399	0.137827	0.995662	-4.38875
wavelet-LHH_firstorder_Skewness_binCount_8	-2.09284	3.62383e-12	-1.46801	0.142117	0.995662	-4.40157
wavelet-HHL_glszm_SmallAreaEmphasis_binCount_8	-2.07722	3.62367e-12	-1.45706	0.145116	0.995662	-4.41027
wavelet-LLL_glrlm_ShortRunHighGrayLevelEmphasis_binCount_8	-2.06958	3.62273e-12	-1.4517	0.146602	0.995662	-4.41451
original_shape_Elongation_binCount_8	2.061	3.62324e-12	1.44568	0.148282	0.995662	-4.41925
wavelet-LLL_glrlm_RunLengthNonUniformity_binCount_8	2.05149	3.62382e-12	1.43901	0.150164	0.995662	-4.42448
wavelet-HHH_glszm_SizeZoneNonUniformityNormalized_binCount_8	-2.0507	3.62396e-12	-1.43845	0.150321	0.995662	-4.42491
wavelet-HHH_glszm_SmallAreaEmphasis_binCount_8	-2.0507	3.62396e-12	-1.43845	0.150321	0.995662	-4.42491
log-sigma-3-0-mm-3D_firstorder_Variance_binCount_8	2.04892	3.6238e-12	1.43721	0.150675	0.995662	-4.42589
log-sigma-3-0-mm-3D_firstorder_RobustMeanAbsoluteDeviation_binCount_8	2.03555	3.62384e-12	1.42783	0.153357	0.995662	-4.43319
wavelet-LHL_firstorder_Skewness_binCount_8	2.02825	3.6223e-12	1.42271	0.154837	0.995662	-4.43716
log-sigma-1-0-mm-3D_glrlm_RunLengthNonUniformity_binCount_8	2.02681	3.6238e-12	1.4217	0.15513	0.995662	-4.43794
log-sigma-3-0-mm-3D_ngtdm_Complexity_binCount_8	-2.02612	3.62378e-12	-1.42121	0.155272	0.995662	-4.43831
log-sigma-3-0-mm-3D_firstorder_MeanAbsoluteDeviation_binCount_8	2.0111	3.6239e-12	1.41067	0.158356	0.995662	-4.44642
original_glrlm_HighGrayLevelRunEmphasis_binCount_8	-2.01082	3.62374e-12	-1.41048	0.158413	0.995662	-4.44657
wavelet-LHH_glcm_ClusterShade_binCount_8	-2.01055	3.6229e-12	-1.41029	0.15847	0.995662	-4.44672
original_gldm_HighGrayLevelEmphasis_binCount_8	-1.98955	3.62394e-12	-1.39556	0.162863	0.995662	-4.45795
log-sigma-1-0-mm-3D_glszm_SmallAreaLowGrayLevelEmphasis_binCount_8	-1.97647	3.62367e-12	-1.38638	0.165645	0.995662	-4.46489
log-sigma-3-0-mm-3D_firstorder_90Percentile_binCount_8	1.96107	3.6228e-12	1.37558	0.168967	0.995662	-4.47299
original_gldm_LargeDependenceHighGrayLevelEmphasis_binCount_8	-1.95044	3.62393e-12	-1.36812	0.171289	0.995662	-4.47855
original_glrlm_LongRunHighGrayLevelEmphasis_binCount_8	-1.93749	3.62385e-12	-1.35905	0.174148	0.995662	-4.48528
original_shape_MinorAxisLength_binCount_8	1.93184	3.62351e-12	1.35508	0.175407	0.995662	-4.48821
wavelet-HLL_glszm_SizeZoneNonUniformityNormalized_binCount_8	-1.92997	3.62368e-12	-1.35377	0.175825	0.995662	-4.48917
original_glcm_Autocorrelation_binCount_8	-1.926	3.62378e-12	-1.35099	0.176715	0.995662	-4.49122
original_shape_SurfaceVolumeRatio_binCount_8	1.92248	3.62378e-12	1.34851	0.177509	0.995662	-4.49303
wavelet-LLH_glszm_SmallAreaEmphasis_binCount_8	1.91543	3.62393e-12	1.34357	0.179103	0.995662	-4.49665
wavelet-HLH_glcm_MaximumProbability_binCount_8	-1.90814	3.61994e-12	-1.33846	0.180764	0.995662	-4.50038
wavelet-LHH_glrlm_LowGrayLevelRunEmphasis_binCount_8	-1.89409	3.62375e-12	-1.3286	0.183996	0.995662	-4.50752
original_glcm_Imc2_binCount_8	1.893	3.62318e-12	1.32784	0.184247	0.995662	-4.50807
wavelet-HLH_glcm_JointAverage_binCount_8	1.88807	3.62396e-12	1.32437	0.185394	0.995662	-4.51057
wavelet-HLH_glcm_SumAverage_binCount_8	1.88807	3.62396e-12	1.32437	0.185394	0.995662	-4.51057
wavelet-LLL_gldm_LargeDependenceLowGrayLevelEmphasis_binCount_8	1.88347	3.62334e-12	1.32115	0.186467	0.995662	-4.51289
wavelet-HLH_glcm_Autocorrelation_binCount_8	1.86414	3.62361e-12	1.30759	0.191027	0.995662	-4.52257
log-sigma-1-0-mm-3D_glcm_Imc2_binCount_8	1.86244	3.62394e-12	1.3064	0.191431	0.995662	-4.52342
wavelet-HHH_firstorder_RootMeanSquared_binCount_8	1.85759	3.62396e-12	1.303	0.192589	0.995662	-4.52583
wavelet-HLL_glszm_HighGrayLevelZoneEmphasis_binCount_8	1.85631	3.62374e-12	1.3021	0.192898	0.995662	-4.52647
wavelet-LLL_gldm_LargeDependenceHighGrayLevelEmphasis_binCount_8	-1.85616	3.62359e-12	-1.30199	0.192934	0.995662	-4.52654
original_ngtdm_Complexity_binCount_8	-1.85601	3.62381e-12	-1.30189	0.19297	0.995662	-4.52662
wavelet-HLH_glcm_SumEntropy_binCount_8	1.82866	3.62396e-12	1.28271	0.199609	0.995662	-4.54009
wavelet-HLH_glcm_MCC_binCount_8	-1.81795	3.62371e-12	-1.27519	0.202257	0.995662	-4.54531
wavelet-LHH_glcm_MCC_binCount_8	-1.8129	3.62377e-12	-1.27165	0.203512	0.995662	-4.54776
original_glcm_JointAverage_binCount_8	-1.80453	3.62387e-12	-1.26578	0.205608	0.995662	-4.55181
original_glcm_SumAverage_binCount_8	-1.80453	3.62384e-12	-1.26578	0.205608	0.995662	-4.55181
log-sigma-3-0-mm-3D_glrlm_RunLengthNonUniformity_binCount_8	1.8026	3.62337e-12	1.26443	0.206092	0.995662	-4.55274
wavelet-HLH_glcm_JointEnergy_binCount_8	-1.8017	3.6232e-12	-1.2638	0.206318	0.995662	-4.55318
wavelet-LHL_glszm_LowGrayLevelZoneEmphasis_binCount_8	1.77988	3.60725e-12	1.24849	0.211868	0.995662	-4.56363
original_glrlm_ShortRunHighGrayLevelEmphasis_binCount_8	-1.77774	3.62341e-12	-1.24699	0.212417	0.995662	-4.56464
wavelet-HLH_glszm_ZoneEntropy_binCount_8	1.75456	3.62352e-12	1.23073	0.218439	0.995662	-4.57559
wavelet-HHL_glcm_Correlation_binCount_8	1.75004	3.62381e-12	1.22756	0.219628	0.995662	-4.57771
wavelet-HLH_glrlm_LongRunLowGrayLevelEmphasis_binCount_8	-1.74995	3.62379e-12	-1.2275	0.219651	0.995662	-4.57775
log-sigma-3-0-mm-3D_glszm_SmallAreaHighGrayLevelEmphasis_binCount_8	1.74346	3.62387e-12	1.22295	0.221365	0.995662	-4.58078
wavelet-HLL_glszm_LowGrayLevelZoneEmphasis_binCount_8	-1.74233	3.6238e-12	-1.22215	0.221667	0.995662	-4.58131
wavelet-LLL_glcm_Imc1_binCount_8	-1.72876	3.62332e-12	-1.21263	0.225286	0.995662	-4.58761
log-sigma-3-0-mm-3D_glcm_DifferenceEntropy_binCount_8	-1.72498	3.62376e-12	-1.20998	0.2263	0.995662	-4.58935
log-sigma-3-0-mm-3D_glcm_DifferenceVariance_binCount_8	-1.69619	3.62345e-12	-1.18978	0.234146	0.995662	-4.60253
wavelet-HLH_glcm_Imc1_binCount_8	1.68181	3.62384e-12	1.1797	0.238134	0.995662	-4.60902
wavelet-LHH_firstorder_InterquartileRange_binCount_8	-1.67499	3.62382e-12	-1.17492	0.240043	0.995662	-4.61208
wavelet-LHH_glcm_JointEnergy_binCount_8	-1.65902	3.6236e-12	-1.16371	0.244555	0.995662	-4.6192
original_glszm_GrayLevelNonUniformityNormalized_binCount_8	-1.64168	3.62384e-12	-1.15155	0.24952	0.995662	-4.62685
log-sigma-1-0-mm-3D_glszm_SmallAreaEmphasis_binCount_8	-1.64123	3.62372e-12	-1.15123	0.24965	0.995662	-4.62705
wavelet-HLH_glcm_Imc2_binCount_8	-1.64101	3.62378e-12	-1.15108	0.249713	0.995662	-4.62715
log-sigma-1-0-mm-3D_gldm_DependenceNonUniformityNormalized_binCount_8	1.61483	3.62381e-12	1.13272	0.257347	0.995662	-4.63854
wavelet-HLH_glszm_LowGrayLevelZoneEmphasis_binCount_8	-1.61107	3.62385e-12	-1.13008	0.258458	0.995662	-4.64017
wavelet-LHH_glcm_Imc1_binCount_8	1.60962	3.62226e-12	1.12906	0.258887	0.995662	-4.64079
original_glszm_SmallAreaLowGrayLevelEmphasis_binCount_8	1.60173	3.62387e-12	1.12352	0.261229	0.995662	-4.64418
wavelet-HHL_glrlm_RunEntropy_binCount_8	-1.60096	3.62393e-12	-1.12299	0.261457	0.995662	-4.64451
log-sigma-3-0-mm-3D_glcm_SumSquares_binCount_8	-1.59971	3.62287e-12	-1.12211	0.261829	0.995662	-4.64504
original_glcm_Imc1_binCount_8	-1.59741	3.62383e-12	-1.1205	0.262516	0.995662	-4.64603
wavelet-LHH_glcm_SumEntropy_binCount_8	1.57678	3.62396e-12	1.10602	0.268731	0.995662	-4.65479
wavelet-HLH_glszm_GrayLevelVariance_binCount_8	-1.5724	3.6237e-12	-1.10295	0.270061	0.995662	-4.65663
original_firstorder_MeanAbsoluteDeviation_binCount_8	1.56778	3.62374e-12	1.09971	0.271472	0.995662	-4.65857
wavelet-LLL_glcm_ClusterShade_binCount_8	1.56448	3.62371e-12	1.0974	0.27248	0.995662	-4.65995
log-sigma-3-0-mm-3D_ngtdm_Contrast_binCount_8	-1.55939	3.62143e-12	-1.09383	0.274043	0.995662	-4.66208
wavelet-LHL_glszm_SizeZoneNonUniformityNormalized_binCount_8	-1.5592	3.6239e-12	-1.0937	0.274102	0.995662	-4.66215
wavelet-LHH_glcm_Imc2_binCount_8	-1.55894	3.62371e-12	-1.09351	0.274182	0.995662	-4.66226
wavelet-LLH_glcm_Correlation_binCount_8	1.55069	3.62329e-12	1.08772	0.276731	0.995662	-4.6657
wavelet-LLL_firstorder_Range_binCount_8	1.54366	3.62321e-12	1.08279	0.278913	0.995662	-4.6686
wavelet-LHH_firstorder_RobustMeanAbsoluteDeviation_binCount_8	-1.54332	3.62349e-12	-1.08255	0.279019	0.995662	-4.66874
log-sigma-1-0-mm-3D_glszm_ZoneEntropy_binCount_8	1.54067	3.62389e-12	1.0807	0.279844	0.995662	-4.66983
wavelet-HHH_glrlm_GrayLevelNonUniformityNormalized_binCount_8	1.53782	3.62392e-12	1.0787	0.280737	0.995662	-4.67101
wavelet-HHH_glszm_HighGrayLevelZoneEmphasis_binCount_8	1.52514	3.6239e-12	1.0698	0.284721	0.995662	-4.6762
wavelet-HHH_glrlm_ShortRunLowGrayLevelEmphasis_binCount_8	-1.51661	3.62349e-12	-1.06382	0.287424	0.995662	-4.67967
wavelet-HLL_firstorder_Median_binCount_8	-1.51564	3.623e-12	-1.06314	0.287731	0.995662	-4.68006
log-sigma-3-0-mm-3D_firstorder_Minimum_binCount_8	-1.51464	3.62389e-12	-1.06244	0.288049	0.995662	-4.68047
wavelet-HHH_glcm_InverseVariance_binCount_8	-1.50993	3.62393e-12	-1.05914	0.28955	0.995662	-4.68237
log-sigma-3-0-mm-3D_glszm_ZonePercentage_binCount_8	-1.50962	3.62372e-12	-1.05892	0.289651	0.995662	-4.6825
wavelet-HLH_glcm_JointEntropy_binCount_8	1.5094	3.62395e-12	1.05876	0.289722	0.995662	-4.68259
log-sigma-3-0-mm-3D_firstorder_10Percentile_binCount_8	-1.49656	3.62368e-12	-1.04975	0.293845	0.995662	-4.68775
wavelet-LHL_glrlm_LongRunHighGrayLevelEmphasis_binCount_8	-1.49627	3.62375e-12	-1.04955	0.293937	0.995662	-4.68787
wavelet-HLH_gldm_LargeDependenceLowGrayLevelEmphasis_binCount_8	-1.49622	3.62355e-12	-1.04952	0.293952	0.995662	-4.68788
log-sigma-3-0-mm-3D_glszm_SmallAreaEmphasis_binCount_8	1.49471	3.62377e-12	1.04845	0.294442	0.995662	-4.68849
wavelet-LHL_firstorder_Maximum_binCount_8	1.4944	3.62386e-12	1.04824	0.294542	0.995662	-4.68862
wavelet-HLL_firstorder_RootMeanSquared_binCount_8	-1.48959	3.62396e-12	-1.04487	0.296098	0.995662	-4.69053
log-sigma-3-0-mm-3D_glcm_Idmn_binCount_8	1.48913	3.62396e-12	1.04454	0.296248	0.995662	-4.69072
wavelet-LHH_glszm_HighGrayLevelZoneEmphasis_binCount_8	-1.46914	3.62378e-12	-1.03052	0.302779	0.995662	-4.69863
log-sigma-1-0-mm-3D_firstorder_MeanAbsoluteDeviation_binCount_8	1.46661	3.6237e-12	1.02875	0.303612	0.995662	-4.69962
original_firstorder_Range_binCount_8	1.46576	3.62274e-12	1.02815	0.303892	0.995662	-4.69995
wavelet-LHL_glcm_SumEntropy_binCount_8	1.45563	3.62375e-12	1.02104	0.307246	0.995662	-4.70391
wavelet-LHH_glrlm_LongRunHighGrayLevelEmphasis_binCount_8	-1.4534	3.62351e-12	-1.01948	0.307989	0.995662	-4.70478
wavelet-HHL_glszm_ZonePercentage_binCount_8	-1.45046	3.62359e-12	-1.01742	0.308967	0.995662	-4.70592
original_glcm_ClusterTendency_binCount_8	1.4471	3.62378e-12	1.01506	0.31009	0.995662	-4.70722
original_gldm_LargeDependenceLowGrayLevelEmphasis_binCount_8	1.44513	3.62382e-12	1.01368	0.310749	0.995662	-4.70798
log-sigma-3-0-mm-3D_glcm_Contrast_binCount_8	-1.44397	3.62343e-12	-1.01287	0.311136	0.995662	-4.70843
log-sigma-3-0-mm-3D_glcm_Idn_binCount_8	1.44111	3.62396e-12	1.01086	0.312096	0.995662	-4.70953
log-sigma-3-0-mm-3D_glcm_DifferenceAverage_binCount_8	-1.44111	3.62315e-12	-1.01086	0.312096	0.995662	-4.70953
wavelet-HHH_ngtdm_Contrast_binCount_8	-1.43654	3.62355e-12	-1.00766	0.313632	0.995662	-4.71129
wavelet-LLL_firstorder_Minimum_binCount_8	-1.42407	3.62379e-12	-0.99891	0.31785	0.995662	-4.71606
wavelet-HLH_firstorder_Skewness_binCount_8	1.41917	3.62364e-12	0.995473	0.319519	0.995662	-4.71792
wavelet-HLH_glrlm_HighGrayLevelRunEmphasis_binCount_8	1.41692	3.62396e-12	0.993891	0.320288	0.995662	-4.71878
original_firstorder_RobustMeanAbsoluteDeviation_binCount_8	1.411	3.62292e-12	0.989737	0.322315	0.995662	-4.72102
wavelet-LHH_firstorder_Variance_binCount_8	-1.4091	3.62368e-12	-0.988404	0.322967	0.995662	-4.72173
wavelet-HLH_gldm_HighGrayLevelEmphasis_binCount_8	1.40839	3.6239e-12	0.987906	0.323211	0.995662	-4.722
wavelet-LLH_glrlm_LongRunLowGrayLevelEmphasis_binCount_8	-1.39564	3.62388e-12	-0.978966	0.327609	0.995662	-4.72678
original_glcm_DifferenceVariance_binCount_8	-1.39361	3.62382e-12	-0.977544	0.328312	0.995662	-4.72753
wavelet-HLL_gldm_LowGrayLevelEmphasis_binCount_8	-1.3853	3.62255e-12	-0.971715	0.331204	0.995662	-4.73062
wavelet-HHH_glcm_Idm_binCount_8	1.38486	3.62343e-12	0.971405	0.331359	0.995662	-4.73079
wavelet-LHH_glcm_JointEntropy_binCount_8	1.38339	3.62084e-12	0.970373	0.331873	0.995662	-4.73133
log-sigma-1-0-mm-3D_glrlm_RunEntropy_binCount_8	1.38013	3.62394e-12	0.968083	0.333015	0.995662	-4.73254
wavelet-HHH_glcm_Id_binCount_8	1.37337	3.62349e-12	0.963346	0.335386	0.995662	-4.73502
log-sigma-1-0-mm-3D_glcm_SumEntropy_binCount_8	1.36857	3.62396e-12	0.959975	0.33708	0.995662	-4.73678
wavelet-HLL_glrlm_LowGrayLevelRunEmphasis_binCount_8	-1.35631	3.62386e-12	-0.951376	0.341425	0.995662	-4.74125
wavelet-LHH_glszm_SizeZoneNonUniformityNormalized_binCount_8	-1.35591	3.62381e-12	-0.951096	0.341567	0.995662	-4.7414
wavelet-HHH_glcm_ClusterTendency_binCount_8	-1.35336	3.62377e-12	-0.949311	0.342474	0.995662	-4.74232
wavelet-HHH_glszm_GrayLevelVariance_binCount_8	-1.349	3.6235e-12	-0.946252	0.344032	0.995662	-4.74389
original_glszm_ZoneEntropy_binCount_8	1.3464	3.62389e-12	0.944427	0.344963	0.995662	-4.74483
wavelet-LHL_firstorder_Mean_binCount_8	1.3424	3.62352e-12	0.941621	0.346398	0.995662	-4.74627
wavelet-HHH_glcm_Idn_binCount_8	1.33357	3.62396e-12	0.935425	0.349581	0.995662	-4.74943
wavelet-LLL_gldm_SmallDependenceHighGrayLevelEmphasis_binCount_8	-1.3333	3.62365e-12	-0.935236	0.349678	0.995662	-4.74953
wavelet-LHL_firstorder_RootMeanSquared_binCount_8	1.33243	3.62396e-12	0.934628	0.349991	0.995662	-4.74984
log-sigma-1-0-mm-3D_firstorder_Variance_binCount_8	1.32238	3.62378e-12	0.927576	0.353639	0.995662	-4.7534
wavelet-LHL_glszm_SmallAreaEmphasis_binCount_8	-1.32159	3.62396e-12	-0.927023	0.353926	0.995662	-4.75368
wavelet-HHH_gldm_SmallDependenceLowGrayLevelEmphasis_binCount_8	-1.31844	3.62371e-12	-0.924815	0.355073	0.995662	-4.75479
wavelet-LHL_gldm_DependenceNonUniformityNormalized_binCount_8	-1.31803	3.6238e-12	-0.924529	0.355222	0.995662	-4.75494
wavelet-LHH_glszm_GrayLevelNonUniformityNormalized_binCount_8	1.31323	3.62348e-12	0.921157	0.35698	0.995662	-4.75663
wavelet-HHH_firstorder_Entropy_binCount_8	-1.3129	3.62387e-12	-0.92093	0.357098	0.995662	-4.75674
wavelet-HHH_gldm_GrayLevelVariance_binCount_8	-1.3129	3.62381e-12	-0.92093	0.357098	0.995662	-4.75674
log-sigma-1-0-mm-3D_glszm_SizeZoneNonUniformityNormalized_binCount_8	-1.31188	3.62341e-12	-0.920213	0.357473	0.995662	-4.7571
wavelet-HLL_glcm_Correlation_binCount_8	1.31176	3.62388e-12	0.920129	0.357517	0.995662	-4.75714
wavelet-LHH_firstorder_MeanAbsoluteDeviation_binCount_8	-1.31072	3.62387e-12	-0.919397	0.357899	0.995662	-4.75751
wavelet-LHL_gldm_SmallDependenceHighGrayLevelEmphasis_binCount_8	-1.30667	3.62389e-12	-0.916555	0.359387	0.995662	-4.75893
wavelet-HHH_glcm_SumSquares_binCount_8	-1.30659	3.62377e-12	-0.916503	0.359414	0.995662	-4.75895
log-sigma-3-0-mm-3D_gldm_GrayLevelVariance_binCount_8	-1.30505	3.62369e-12	-0.915424	0.35998	0.995662	-4.75949
original_firstorder_Maximum_binCount_8	1.30438	3.62336e-12	0.914949	0.36023	0.995662	-4.75973
wavelet-HHH_firstorder_Uniformity_binCount_8	1.29271	3.62314e-12	0.906765	0.364542	0.995662	-4.76378
log-sigma-3-0-mm-3D_glcm_Id_binCount_8	1.2869	3.62276e-12	0.902691	0.366701	0.995662	-4.76578
wavelet-LHL_gldm_LargeDependenceLowGrayLevelEmphasis_binCount_8	1.28508	3.62346e-12	0.901414	0.367379	0.995662	-4.76641
wavelet-LLH_firstorder_Mean_binCount_8	-1.27851	3.62379e-12	-0.896805	0.369834	0.995662	-4.76866
wavelet-HHH_glcm_Idmn_binCount_8	1.27348	3.62396e-12	0.893278	0.371719	0.995662	-4.77038
log-sigma-1-0-mm-3D_ngtdm_Complexity_binCount_8	-1.27142	3.62362e-12	-0.891832	0.372494	0.995662	-4.77108
wavelet-HLL_glszm_GrayLevelVariance_binCount_8	-1.26379	3.62384e-12	-0.886478	0.375371	0.995662	-4.77367
log-sigma-3-0-mm-3D_glrlm_LongRunEmphasis_binCount_8	1.26183	3.62353e-12	0.885107	0.37611	0.995662	-4.77433
wavelet-LLL_glszm_ZonePercentage_binCount_8	-1.26107	3.62344e-12	-0.884574	0.376397	0.995662	-4.77458
wavelet-HHH_glcm_Contrast_binCount_8	-1.25725	3.62367e-12	-0.881891	0.377846	0.995662	-4.77587
log-sigma-3-0-mm-3D_glcm_Idm_binCount_8	1.2571	3.62289e-12	0.881785	0.377904	0.995662	-4.77592
log-sigma-3-0-mm-3D_firstorder_Kurtosis_binCount_8	-1.25506	3.62388e-12	-0.880355	0.378678	0.995662	-4.7766
original_ngtdm_Contrast_binCount_8	-1.2479	3.62378e-12	-0.875334	0.381403	0.995662	-4.779
wavelet-LHL_glszm_SmallAreaLowGrayLevelEmphasis_binCount_8	1.24694	3.62383e-12	0.87466	0.38177	0.995662	-4.77932
wavelet-LLH_ngtdm_Complexity_binCount_8	-1.24687	3.62388e-12	-0.874609	0.381797	0.995662	-4.77935
wavelet-LHH_glszm_SmallAreaLowGrayLevelEmphasis_binCount_8	-1.23829	3.62367e-12	-0.868592	0.385081	0.995662	-4.7822
log-sigma-3-0-mm-3D_glszm_ZoneEntropy_binCount_8	1.23441	3.62393e-12	0.865875	0.386569	0.995662	-4.78348
log-sigma-1-0-mm-3D_glrlm_LongRunLowGrayLevelEmphasis_binCount_8	-1.23397	3.6237e-12	-0.865565	0.38674	0.995662	-4.78362
wavelet-LHL_firstorder_Range_binCount_8	1.22822	3.62382e-12	0.861533	0.388955	0.995662	-4.78552
wavelet-LLL_gldm_SmallDependenceLowGrayLevelEmphasis_binCount_8	1.22325	3.62274e-12	0.858045	0.390878	0.995662	-4.78715
wavelet-HHH_glcm_DifferenceAverage_binCount_8	-1.21651	3.62383e-12	-0.853318	0.393494	0.995662	-4.78934
wavelet-LLH_glcm_DifferenceVariance_binCount_8	-1.21425	3.62247e-12	-0.851729	0.394375	0.995662	-4.79008
wavelet-LHH_firstorder_90Percentile_binCount_8	-1.21266	3.62386e-12	-0.850617	0.394992	0.995662	-4.79059
log-sigma-3-0-mm-3D_gldm_DependenceNonUniformity_binCount_8	1.21137	3.6228e-12	0.849712	0.395496	0.995662	-4.79101
log-sigma-3-0-mm-3D_glrlm_LongRunHighGrayLevelEmphasis_binCount_8	1.21099	3.62344e-12	0.849441	0.395646	0.995662	-4.79114
wavelet-LLH_gldm_SmallDependenceHighGrayLevelEmphasis_binCount_8	-1.21006	3.62343e-12	-0.848792	0.396007	0.995662	-4.79144
wavelet-LLL_glrlm_LongRunHighGrayLevelEmphasis_binCount_8	-1.20543	3.62382e-12	-0.845545	0.397817	0.995662	-4.79293
wavelet-HHH_gldm_LowGrayLevelEmphasis_binCount_8	-1.203	3.62377e-12	-0.843841	0.398769	0.995662	-4.79371
wavelet-HLL_glcm_JointAverage_binCount_8	1.20247	3.62396e-12	0.843464	0.398979	0.995662	-4.79389
wavelet-HLL_glcm_SumAverage_binCount_8	1.20247	3.62396e-12	0.843464	0.398979	0.995662	-4.79389
wavelet-LHH_glrlm_RunEntropy_binCount_8	-1.19985	3.62396e-12	-0.841629	0.400006	0.995662	-4.79473
wavelet-HHL_glcm_ClusterProminence_binCount_8	-1.1994	3.62079e-12	-0.841311	0.400184	0.995662	-4.79487
original_firstorder_InterquartileRange_binCount_8	1.19805	3.62375e-12	0.840366	0.400713	0.995662	-4.79531
wavelet-HHH_glrlm_LowGrayLevelRunEmphasis_binCount_8	-1.19698	3.62383e-12	-0.839615	0.401134	0.995662	-4.79565
wavelet-HLL_glcm_Autocorrelation_binCount_8	1.19644	3.62389e-12	0.839238	0.401346	0.995662	-4.79582
original_gldm_SmallDependenceHighGrayLevelEmphasis_binCount_8	-1.19576	3.62168e-12	-0.838758	0.401615	0.995662	-4.79604
wavelet-LHL_firstorder_Variance_binCount_8	-1.1942	3.62228e-12	-0.837666	0.402228	0.995662	-4.79654
wavelet-LLL_firstorder_Maximum_binCount_8	1.18929	3.62078e-12	0.83422	0.404167	0.995662	-4.7981
wavelet-LLH_glcm_ClusterShade_binCount_8	1.18579	3.6237e-12	0.831767	0.405551	0.995662	-4.79921
wavelet-LLL_ngtdm_Contrast_binCount_8	-1.17829	3.62242e-12	-0.826504	0.408528	0.995662	-4.80158
wavelet-LHL_glcm_JointEntropy_binCount_8	1.17781	3.62382e-12	0.82617	0.408718	0.995662	-4.80173
wavelet-LLH_firstorder_Median_binCount_8	-1.17594	3.62117e-12	-0.82486	0.409461	0.995662	-4.80232
wavelet-LHH_gldm_LowGrayLevelEmphasis_binCount_8	1.17273	3.62074e-12	0.822605	0.410742	0.995662	-4.80333
wavelet-HHL_glcm_Imc1_binCount_8	-1.16873	3.62384e-12	-0.819798	0.412341	0.995662	-4.80458
wavelet-LLL_gldm_DependenceNonUniformityNormalized_binCount_8	-1.16721	3.61355e-12	-0.818732	0.412949	0.995662	-4.80506
log-sigma-3-0-mm-3D_gldm_SmallDependenceEmphasis_binCount_8	-1.16254	3.62299e-12	-0.815458	0.41482	0.995662	-4.80651
wavelet-HHH_gldm_DependenceEntropy_binCount_8	-1.15909	3.62396e-12	-0.813042	0.416204	0.995662	-4.80758
log-sigma-3-0-mm-3D_glrlm_GrayLevelVariance_binCount_8	-1.15781	3.62377e-12	-0.812141	0.41672	0.995662	-4.80798
original_glrlm_RunLengthNonUniformity_binCount_8	1.14603	3.62389e-12	0.803878	0.421477	0.995662	-4.81161
wavelet-LLH_glcm_Idmn_binCount_8	1.13865	3.62396e-12	0.798698	0.424475	0.995662	-4.81387
wavelet-LHH_glrlm_GrayLevelVariance_binCount_8	-1.13433	3.62307e-12	-0.795673	0.426232	0.995662	-4.81518
log-sigma-1-0-mm-3D_firstorder_Maximum_binCount_8	1.13235	3.62377e-12	0.79428	0.427042	0.995662	-4.81578
wavelet-LHL_firstorder_90Percentile_binCount_8	-1.13099	3.62374e-12	-0.793329	0.427595	0.995662	-4.81619
original_glszm_ZonePercentage_binCount_8	-1.13092	3.62331e-12	-0.793282	0.427623	0.995662	-4.81621
wavelet-LLH_gldm_LargeDependenceLowGrayLevelEmphasis_binCount_8	-1.12855	3.62369e-12	-0.791619	0.428592	0.995662	-4.81692
wavelet-LLL_firstorder_InterquartileRange_binCount_8	1.12707	3.62246e-12	0.790575	0.429202	0.995662	-4.81737
log-sigma-3-0-mm-3D_gldm_SmallDependenceLowGrayLevelEmphasis_binCount_8	-1.12574	3.62369e-12	-0.789648	0.429743	0.995662	-4.81777
wavelet-LHH_firstorder_Range_binCount_8	-1.12566	3.62374e-12	-0.789588	0.429778	0.995662	-4.8178
wavelet-LLL_glszm_ZoneEntropy_binCount_8	1.12464	3.62396e-12	0.788871	0.430197	0.995662	-4.8181
wavelet-HHL_gldm_DependenceEntropy_binCount_8	-1.12444	3.62396e-12	-0.788731	0.430279	0.995662	-4.81816
log-sigma-1-0-mm-3D_glcm_Correlation_binCount_8	1.12347	3.62267e-12	0.78805	0.430677	0.995662	-4.81846
wavelet-HLL_glcm_Imc1_binCount_8	-1.12053	3.62382e-12	-0.78599	0.431883	0.995662	-4.81934
log-sigma-3-0-mm-3D_firstorder_Range_binCount_8	1.11814	3.62393e-12	0.784316	0.432864	0.995662	-4.82005
wavelet-LHL_gldm_SmallDependenceEmphasis_binCount_8	-1.11791	3.62388e-12	-0.784156	0.432958	0.995662	-4.82012
wavelet-LHL_glrlm_LongRunLowGrayLevelEmphasis_binCount_8	1.11522	3.62365e-12	0.782265	0.434068	0.995662	-4.82093
log-sigma-1-0-mm-3D_gldm_SmallDependenceHighGrayLevelEmphasis_binCount_8	-1.11472	3.62379e-12	-0.781919	0.434272	0.995662	-4.82107
original_glcm_ClusterShade_binCount_8	1.10713	3.62376e-12	0.776588	0.437411	0.995662	-4.82333
log-sigma-3-0-mm-3D_glcm_MaximumProbability_binCount_8	-1.10348	3.62299e-12	-0.774031	0.438922	0.995662	-4.82441
wavelet-HHH_glszm_GrayLevelNonUniformity_binCount_8	1.0966	3.62384e-12	0.769207	0.441779	0.995662	-4.82643
wavelet-LLH_glcm_DifferenceEntropy_binCount_8	-1.09633	3.62358e-12	-0.769019	0.441891	0.995662	-4.82651
wavelet-LLH_firstorder_Kurtosis_binCount_8	1.09512	3.6232e-12	0.76817	0.442396	0.995662	-4.82686
log-sigma-3-0-mm-3D_gldm_SmallDependenceHighGrayLevelEmphasis_binCount_8	-1.0906	3.62348e-12	-0.764995	0.444284	0.995662	-4.82819
wavelet-HHH_glcm_Imc2_binCount_8	1.09039	3.6239e-12	0.764851	0.44437	0.995662	-4.82825
wavelet-LHL_glrlm_LowGrayLevelRunEmphasis_binCount_8	1.08768	3.62379e-12	0.762948	0.445503	0.995662	-4.82904
wavelet-HHH_glrlm_LongRunHighGrayLevelEmphasis_binCount_8	1.08419	3.6238e-12	0.760502	0.446964	0.995662	-4.83005
original_gldm_SmallDependenceEmphasis_binCount_8	-1.07813	3.62375e-12	-0.756247	0.44951	0.995662	-4.8318
wavelet-HHL_firstorder_RootMeanSquared_binCount_8	1.07599	3.62396e-12	0.754747	0.45041	0.995662	-4.83242
log-sigma-3-0-mm-3D_glszm_SizeZoneNonUniformityNormalized_binCount_8	-1.07552	3.62365e-12	-0.754422	0.450605	0.995662	-4.83255
wavelet-HLL_glszm_GrayLevelNonUniformity_binCount_8	1.07408	3.62317e-12	0.753412	0.451211	0.995662	-4.83297
wavelet-LLL_glszm_SizeZoneNonUniformityNormalized_binCount_8	-1.07209	3.62297e-12	-0.752014	0.452051	0.995662	-4.83354
log-sigma-3-0-mm-3D_glrlm_ShortRunLowGrayLevelEmphasis_binCount_8	-1.06839	3.62276e-12	-0.749415	0.453616	0.995662	-4.8346
wavelet-LLL_gldm_DependenceNonUniformity_binCount_8	1.06791	3.62387e-12	0.749082	0.453817	0.995662	-4.83474
wavelet-LLL_glszm_HighGrayLevelZoneEmphasis_binCount_8	-1.06644	3.62386e-12	-0.748048	0.45444	0.995662	-4.83516
wavelet-LHH_firstorder_Minimum_binCount_8	1.06457	3.62346e-12	0.746736	0.455232	0.995662	-4.83569
wavelet-LHL_firstorder_MeanAbsoluteDeviation_binCount_8	-1.06259	3.62317e-12	-0.745348	0.45607	0.995662	-4.83625
wavelet-HLH_glszm_GrayLevelNonUniformity_binCount_8	1.06067	3.62318e-12	0.744003	0.456883	0.995662	-4.8368
wavelet-LLH_glcm_Contrast_binCount_8	-1.05467	3.62197e-12	-0.739791	0.459435	0.995662	-4.83849
wavelet-HLL_glcm_ClusterShade_binCount_8	-1.05449	3.62353e-12	-0.739667	0.459511	0.995662	-4.83854
wavelet-LLH_glrlm_GrayLevelNonUniformityNormalized_binCount_8	1.05271	3.62379e-12	0.738417	0.46027	0.995662	-4.83905
wavelet-LLH_ngtdm_Contrast_binCount_8	-1.03724	3.62357e-12	-0.72757	0.466885	0.995662	-4.84337
log-sigma-1-0-mm-3D_gldm_SmallDependenceLowGrayLevelEmphasis_binCount_8	-1.03301	3.62381e-12	-0.724601	0.468705	0.995662	-4.84454
original_glcm_Idmn_binCount_8	1.03212	3.62396e-12	0.723978	0.469088	0.995662	-4.84478
original_shape_MajorAxisLength_binCount_8	-1.03155	3.62376e-12	-0.723575	0.469335	0.995662	-4.84494
wavelet-HHH_gldm_SmallDependenceEmphasis_binCount_8	1.0311	3.62316e-12	0.723263	0.469527	0.995662	-4.84507
wavelet-HHH_glszm_SmallAreaHighGrayLevelEmphasis_binCount_8	1.0311	3.62389e-12	0.723259	0.469529	0.995662	-4.84507
original_glcm_ClusterProminence_binCount_8	1.02753	3.62264e-12	0.720758	0.471067	0.995662	-4.84605
wavelet-LLH_glrlm_RunLengthNonUniformity_binCount_8	1.02719	3.62395e-12	0.720515	0.471217	0.995662	-4.84614
original_glcm_Contrast_binCount_8	-1.02622	3.61943e-12	-0.719838	0.471633	0.995662	-4.84641
wavelet-HLL_glszm_ZoneEntropy_binCount_8	1.02388	3.62396e-12	0.718197	0.472645	0.995662	-4.84705
original_shape_Maximum2DDiameterRow_binCount_8	1.01941	3.62379e-12	0.715057	0.474582	0.995662	-4.84827
wavelet-HLL_glrlm_ShortRunLowGrayLevelEmphasis_binCount_8	-1.01681	3.62378e-12	-0.713236	0.475708	0.995662	-4.84898
wavelet-LLH_gldm_DependenceNonUniformity_binCount_8	1.00866	3.62348e-12	0.70752	0.479252	0.995662	-4.85119
wavelet-LLH_glszm_SizeZoneNonUniformityNormalized_binCount_8	-1.00792	3.62375e-12	-0.707	0.479575	0.995662	-4.85139
log-sigma-1-0-mm-3D_firstorder_90Percentile_binCount_8	1.00773	3.62347e-12	0.706867	0.479658	0.995662	-4.85144
wavelet-LHL_glrlm_ShortRunLowGrayLevelEmphasis_binCount_8	1.00411	3.62346e-12	0.704328	0.481237	0.995662	-4.85241
log-sigma-3-0-mm-3D_glcm_Correlation_binCount_8	1.0024	3.62395e-12	0.703131	0.481982	0.995662	-4.85287
wavelet-LHH_glrlm_GrayLevelNonUniformityNormalized_binCount_8	0.997984	3.62377e-12	0.700031	0.483916	0.995662	-4.85405
wavelet-HHH_glcm_ClusterShade_binCount_8	0.997051	3.61728e-12	0.699377	0.484325	0.995662	-4.8543
wavelet-LLH_glszm_SmallAreaLowGrayLevelEmphasis_binCount_8	0.996255	3.62356e-12	0.698819	0.484674	0.995662	-4.85451
wavelet-LLL_gldm_SmallDependenceEmphasis_binCount_8	-0.993261	3.62386e-12	-0.696718	0.485987	0.995662	-4.85531
wavelet-LLH_glszm_SmallAreaHighGrayLevelEmphasis_binCount_8	0.991167	3.62305e-12	0.69525	0.486907	0.995662	-4.85586
wavelet-HLL_glrlm_LongRunLowGrayLevelEmphasis_binCount_8	-0.989368	3.62379e-12	-0.693988	0.487698	0.995662	-4.85634
wavelet-HHH_glrlm_RunLengthNonUniformityNormalized_binCount_8	-0.98668	3.6217e-12	-0.692102	0.488881	0.995662	-4.85705
wavelet-HLL_glcm_Imc2_binCount_8	-0.980174	3.62392e-12	-0.687539	0.491751	0.995662	-4.85876
wavelet-LHH_firstorder_10Percentile_binCount_8	0.974682	3.6237e-12	0.683686	0.494181	0.995662	-4.8602
wavelet-HHH_glrlm_ShortRunEmphasis_binCount_8	-0.974162	3.62361e-12	-0.683321	0.494412	0.995662	-4.86033
wavelet-HHL_glszm_GrayLevelNonUniformityNormalized_binCount_8	0.972838	3.62348e-12	0.682393	0.494998	0.995662	-4.86068
log-sigma-1-0-mm-3D_glcm_Imc1_binCount_8	-0.970117	3.6239e-12	-0.680484	0.496206	0.995662	-4.86139
original_firstorder_Minimum_binCount_8	-0.962425	3.62385e-12	-0.675089	0.499627	0.995662	-4.86337
original_glrlm_LongRunLowGrayLevelEmphasis_binCount_8	0.960475	3.62257e-12	0.673721	0.500497	0.995662	-4.86387
original_gldm_DependenceNonUniformityNormalized_binCount_8	-0.958368	3.62375e-12	-0.672243	0.501437	0.995662	-4.86442
wavelet-HHL_firstorder_Skewness_binCount_8	-0.955164	3.62371e-12	-0.669995	0.502869	0.995662	-4.86523
original_gldm_DependenceNonUniformity_binCount_8	0.951858	3.62338e-12	0.667677	0.504348	0.995662	-4.86608
log-sigma-3-0-mm-3D_gldm_LargeDependenceEmphasis_binCount_8	0.948679	3.61518e-12	0.665447	0.505773	0.995662	-4.86689
log-sigma-3-0-mm-3D_glrlm_RunPercentage_binCount_8	-0.948679	3.62389e-12	-0.665447	0.505773	0.995662	-4.86689
wavelet-HHL_gldm_SmallDependenceHighGrayLevelEmphasis_binCount_8	-0.948112	3.62173e-12	-0.665049	0.506027	0.995662	-4.86703
wavelet-LLL_glrlm_ShortRunEmphasis_binCount_8	-0.946914	3.62394e-12	-0.664208	0.506565	0.995662	-4.86733
wavelet-LLL_glrlm_RunLengthNonUniformityNormalized_binCount_8	-0.946129	3.62391e-12	-0.663658	0.506917	0.995662	-4.86753
wavelet-HHL_ngtdm_Coarseness_binCount_8	-0.939706	3.62368e-12	-0.659153	0.509805	0.995662	-4.86915
log-sigma-1-0-mm-3D_gldm_DependenceEntropy_binCount_8	0.937167	3.62381e-12	0.657372	0.51095	0.995662	-4.86979
wavelet-LLH_glrlm_GrayLevelVariance_binCount_8	-0.936125	3.62305e-12	-0.656641	0.511419	0.995662	-4.87005
wavelet-HHH_ngtdm_Complexity_binCount_8	-0.934744	3.62299e-12	-0.655672	0.512043	0.995662	-4.87039
log-sigma-1-0-mm-3D_gldm_DependenceNonUniformity_binCount_8	0.934304	3.62383e-12	0.655364	0.512241	0.995662	-4.8705
wavelet-HLL_glcm_MaximumProbability_binCount_8	-0.933435	3.61784e-12	-0.654754	0.512634	0.995662	-4.87072
wavelet-LLH_gldm_DependenceEntropy_binCount_8	0.930229	3.62396e-12	0.652505	0.514083	0.995662	-4.87152
wavelet-HLL_glcm_SumEntropy_binCount_8	0.92804	3.62396e-12	0.650969	0.515074	0.995662	-4.87206
wavelet-HHL_firstorder_10Percentile_binCount_8	0.926014	3.62387e-12	0.649549	0.515991	0.995662	-4.87257
wavelet-LHL_gldm_LowGrayLevelEmphasis_binCount_8	0.91761	3.62349e-12	0.643653	0.519808	0.995662	-4.87464
wavelet-HLL_glrlm_RunLengthNonUniformity_binCount_8	0.917332	3.62336e-12	0.643459	0.519934	0.995662	-4.87471
wavelet-LHH_firstorder_Median_binCount_8	0.916582	3.62377e-12	0.642933	0.520275	0.995662	-4.87489
wavelet-LLH_glcm_SumSquares_binCount_8	-0.91277	3.62387e-12	-0.640259	0.522012	0.995662	-4.87582
wavelet-LLH_glcm_DifferenceAverage_binCount_8	-0.911618	3.62338e-12	-0.63945	0.522538	0.995662	-4.8761
wavelet-LLL_gldm_DependenceEntropy_binCount_8	0.909758	3.62396e-12	0.638145	0.523387	0.995662	-4.87656
wavelet-LHH_glrlm_GrayLevelNonUniformity_binCount_8	0.906842	3.62385e-12	0.6361	0.524719	0.995662	-4.87727
original_shape_Flatness_binCount_8	0.906684	3.62375e-12	0.63599	0.52479	0.995662	-4.8773
wavelet-LLH_firstorder_90Percentile_binCount_8	-0.904308	3.62347e-12	-0.634323	0.525877	0.995662	-4.87788
wavelet-HHL_glcm_ClusterShade_binCount_8	0.903423	3.62337e-12	0.633702	0.526283	0.995662	-4.87809
original_shape_Maximum3DDiameter_binCount_8	-0.895976	3.62314e-12	-0.628478	0.529698	0.995662	-4.87989
wavelet-LLH_glrlm_ShortRunHighGrayLevelEmphasis_binCount_8	-0.894006	3.62336e-12	-0.627096	0.530603	0.995662	-4.88036
wavelet-LHL_glszm_SizeZoneNonUniformity_binCount_8	0.893993	3.62391e-12	0.627087	0.530609	0.995662	-4.88036
wavelet-LLL_firstorder_Entropy_binCount_8	-0.893642	3.6239e-12	-0.626841	0.530771	0.995662	-4.88044
wavelet-HHL_glrlm_LowGrayLevelRunEmphasis_binCount_8	-0.891706	3.6239e-12	-0.625483	0.531661	0.995662	-4.88091
wavelet-LLL_glcm_MaximumProbability_binCount_8	0.890253	3.62384e-12	0.624464	0.53233	0.995662	-4.88125
original_glrlm_GrayLevelVariance_binCount_8	-0.889701	3.62212e-12	-0.624076	0.532585	0.995662	-4.88138
wavelet-LHH_ngtdm_Coarseness_binCount_8	-0.88946	3.6236e-12	-0.623908	0.532695	0.995662	-4.88144
wavelet-LHH_glrlm_ShortRunLowGrayLevelEmphasis_binCount_8	0.88639	3.62379e-12	0.621754	0.534111	0.995662	-4.88217
wavelet-HHL_glcm_MaximumProbability_binCount_8	0.880909	3.62382e-12	0.61791	0.536642	0.995662	-4.88346
wavelet-HLL_glcm_JointEntropy_binCount_8	0.878625	3.62393e-12	0.616307	0.537699	0.995662	-4.884
log-sigma-1-0-mm-3D_glrlm_LowGrayLevelRunEmphasis_binCount_8	-0.876899	3.62383e-12	-0.615097	0.538498	0.995662	-4.88441
wavelet-HHL_glrlm_LongRunLowGrayLevelEmphasis_binCount_8	-0.875433	3.6216e-12	-0.614069	0.539177	0.995662	-4.88475
wavelet-HLL_glrlm_GrayLevelVariance_binCount_8	-0.873253	3.62375e-12	-0.612539	0.540188	0.995662	-4.88526
wavelet-HHL_ngtdm_Busyness_binCount_8	0.872809	3.62385e-12	0.612228	0.540394	0.995662	-4.88536
wavelet-HHL_glrlm_ShortRunLowGrayLevelEmphasis_binCount_8	-0.871726	3.62211e-12	-0.611468	0.540897	0.995662	-4.88562
log-sigma-1-0-mm-3D_firstorder_Energy_binCount_8	0.870968	3.62382e-12	0.610937	0.541249	0.995662	-4.88579
wavelet-LHL_gldm_GrayLevelNonUniformity_binCount_8	0.870636	3.62387e-12	0.610704	0.541403	0.995662	-4.88587
wavelet-LLH_gldm_GrayLevelVariance_binCount_8	-0.866198	3.62381e-12	-0.607591	0.543466	0.995662	-4.8869
wavelet-LLL_glszm_GrayLevelVariance_binCount_8	-0.865274	3.62387e-12	-0.606943	0.543896	0.995662	-4.88712
wavelet-LLL_firstorder_Uniformity_binCount_8	0.864584	3.62395e-12	0.606459	0.544217	0.995662	-4.88727
wavelet-LHH_ngtdm_Busyness_binCount_8	0.861401	3.6197e-12	0.604226	0.545701	0.995662	-4.88801
wavelet-LLL_glrlm_LongRunLowGrayLevelEmphasis_binCount_8	0.860617	3.62314e-12	0.603676	0.546066	0.995662	-4.88819
wavelet-LHH_gldm_DependenceNonUniformity_binCount_8	0.85945	3.62352e-12	0.602858	0.54661	0.995662	-4.88846
wavelet-HLH_gldm_DependenceVariance_binCount_8	-0.858933	3.62374e-12	-0.602495	0.546852	0.995662	-4.88858
wavelet-HLL_ngtdm_Coarseness_binCount_8	-0.856213	3.62301e-12	-0.600587	0.548122	0.995662	-4.8892
wavelet-HHL_firstorder_Minimum_binCount_8	-0.854522	3.62379e-12	-0.5994	0.548913	0.995662	-4.88959
wavelet-HHL_ngtdm_Strength_binCount_8	-0.852166	3.62372e-12	-0.597748	0.550015	0.995662	-4.89013
wavelet-HLL_gldm_SmallDependenceHighGrayLevelEmphasis_binCount_8	0.850567	3.62367e-12	0.596627	0.550764	0.995662	-4.89049
wavelet-HHL_glcm_Imc2_binCount_8	0.847417	3.62377e-12	0.594417	0.55224	0.995662	-4.8912
wavelet-LHL_glszm_ZoneEntropy_binCount_8	0.847363	3.62396e-12	0.594379	0.552265	0.995662	-4.89122
wavelet-HLL_glrlm_GrayLevelNonUniformity_binCount_8	0.843197	3.62352e-12	0.591457	0.554221	0.995662	-4.89216
wavelet-HLH_firstorder_Variance_binCount_8	-0.84298	3.62377e-12	-0.591305	0.554323	0.995662	-4.89221
wavelet-HHL_gldm_LowGrayLevelEmphasis_binCount_8	-0.84013	3.62329e-12	-0.589306	0.555663	0.995662	-4.89285
wavelet-HLL_gldm_GrayLevelNonUniformity_binCount_8	0.838465	3.62359e-12	0.588137	0.556447	0.995662	-4.89322
wavelet-LHH_glszm_GrayLevelNonUniformity_binCount_8	0.838267	3.62369e-12	0.587999	0.55654	0.995662	-4.89327
wavelet-HHL_glrlm_GrayLevelNonUniformity_binCount_8	0.838153	3.61664e-12	0.587919	0.556594	0.995662	-4.89329
wavelet-HLH_gldm_DependenceNonUniformity_binCount_8	0.836574	3.62376e-12	0.586811	0.557338	0.995662	-4.89365
log-sigma-3-0-mm-3D_glrlm_ShortRunHighGrayLevelEmphasis_binCount_8	-0.835358	3.62304e-12	-0.585958	0.55791	0.995662	-4.89392
wavelet-HHL_glrlm_ShortRunHighGrayLevelEmphasis_binCount_8	-0.834221	3.62362e-12	-0.585161	0.558446	0.995662	-4.89417
wavelet-LHL_glrlm_RunLengthNonUniformity_binCount_8	0.833702	3.62376e-12	0.584797	0.558691	0.995662	-4.89429
wavelet-LLH_ngtdm_Busyness_binCount_8	0.831464	3.62316e-12	0.583226	0.559748	0.995662	-4.89479
wavelet-LLH_glcm_Idn_binCount_8	0.83004	3.62396e-12	0.582228	0.56042	0.995662	-4.8951
wavelet-LHH_glszm_SmallAreaHighGrayLevelEmphasis_binCount_8	-0.829843	3.62381e-12	-0.582089	0.560513	0.995662	-4.89515
log-sigma-3-0-mm-3D_glrlm_ShortRunEmphasis_binCount_8	-0.828667	3.62349e-12	-0.581265	0.561069	0.995662	-4.89541
wavelet-LHL_firstorder_Kurtosis_binCount_8	0.827614	3.62387e-12	0.580526	0.561566	0.995662	-4.89564
wavelet-LHL_firstorder_Energy_binCount_8	0.826972	3.62365e-12	0.580076	0.56187	0.995662	-4.89578
original_glrlm_RunLengthNonUniformityNormalized_binCount_8	-0.82473	3.62364e-12	-0.578503	0.562931	0.995662	-4.89628
original_glszm_HighGrayLevelZoneEmphasis_binCount_8	-0.821956	3.62382e-12	-0.576557	0.564245	0.995662	-4.89689
wavelet-HHH_glszm_SizeZoneNonUniformity_binCount_8	0.819395	3.62343e-12	0.574761	0.565459	0.995662	-4.89745
wavelet-LLH_glszm_ZonePercentage_binCount_8	-0.81895	3.62351e-12	-0.574449	0.565671	0.995662	-4.89755
log-sigma-3-0-mm-3D_glrlm_RunLengthNonUniformityNormalized_binCount_8	-0.818277	3.62386e-12	-0.573977	0.56599	0.995662	-4.8977
wavelet-HLH_ngtdm_Coarseness_binCount_8	-0.81578	3.62348e-12	-0.572225	0.567176	0.995662	-4.89824
wavelet-LHL_ngtdm_Busyness_binCount_8	0.815392	3.62373e-12	0.571953	0.56736	0.995662	-4.89833
wavelet-HHL_gldm_GrayLevelNonUniformity_binCount_8	0.811814	3.62345e-12	0.569443	0.569062	0.995662	-4.8991
wavelet-HHL_glrlm_GrayLevelVariance_binCount_8	-0.810948	3.62384e-12	-0.568836	0.569474	0.995662	-4.89929
wavelet-LLL_glszm_GrayLevelNonUniformityNormalized_binCount_8	-0.809876	3.62364e-12	-0.568084	0.569985	0.995662	-4.89952
wavelet-HHL_glrlm_GrayLevelNonUniformityNormalized_binCount_8	0.807745	3.62371e-12	0.566589	0.571	0.995662	-4.89998
wavelet-LLL_glcm_Idm_binCount_8	0.805733	3.62322e-12	0.565178	0.571959	0.995662	-4.90042
wavelet-HLL_glcm_JointEnergy_binCount_8	-0.79873	3.62378e-12	-0.560266	0.575304	0.995662	-4.90192
log-sigma-1-0-mm-3D_glszm_LargeAreaLowGrayLevelEmphasis_binCount_8	0.797494	3.62382e-12	0.559398	0.575896	0.995662	-4.90219
wavelet-LHL_glrlm_GrayLevelNonUniformity_binCount_8	0.797192	3.62379e-12	0.559187	0.57604	0.995662	-4.90225
original_ngtdm_Busyness_binCount_8	0.79453	3.62381e-12	0.557319	0.577316	0.995662	-4.90282
log-sigma-3-0-mm-3D_firstorder_Energy_binCount_8	0.794181	3.62375e-12	0.557074	0.577483	0.995662	-4.90289
wavelet-HLH_ngtdm_Busyness_binCount_8	0.793858	3.62366e-12	0.556848	0.577637	0.995662	-4.90296
log-sigma-1-0-mm-3D_ngtdm_Busyness_binCount_8	0.792368	3.6238e-12	0.555803	0.578352	0.995662	-4.90327
wavelet-HLH_glrlm_GrayLevelNonUniformity_binCount_8	0.790943	3.62304e-12	0.554804	0.579035	0.995662	-4.90358
wavelet-LHH_firstorder_Energy_binCount_8	0.790662	3.62367e-12	0.554607	0.57917	0.995662	-4.90364
wavelet-HLH_firstorder_Energy_binCount_8	0.790662	3.62368e-12	0.554607	0.57917	0.995662	-4.90364
wavelet-HHL_firstorder_Energy_binCount_8	0.790662	3.62368e-12	0.554607	0.57917	0.995662	-4.90364
wavelet-HHH_firstorder_Energy_binCount_8	0.790662	3.62367e-12	0.554607	0.57917	0.995662	-4.90364
wavelet-HLL_ngtdm_Busyness_binCount_8	0.786445	3.62246e-12	0.551648	0.581196	0.995662	-4.90453
wavelet-HLL_firstorder_Minimum_binCount_8	-0.785021	3.62082e-12	-0.550649	0.58188	0.995662	-4.90482
wavelet-LLL_glszm_LargeAreaLowGrayLevelEmphasis_binCount_8	0.783115	3.62353e-12	0.549313	0.582797	0.995662	-4.90522
wavelet-LHH_glrlm_RunLengthNonUniformity_binCount_8	0.782921	3.62385e-12	0.549177	0.58289	0.995662	-4.90526
log-sigma-1-0-mm-3D_firstorder_Minimum_binCount_8	-0.780989	3.62382e-12	-0.547821	0.583821	0.995662	-4.90567
log-sigma-1-0-mm-3D_firstorder_Skewness_binCount_8	-0.780173	3.62377e-12	-0.547249	0.584214	0.995662	-4.90584
wavelet-LHH_glszm_SizeZoneNonUniformity_binCount_8	0.778437	3.62384e-12	0.546031	0.585051	0.995662	-4.9062
wavelet-HLL_firstorder_Energy_binCount_8	0.775645	3.62273e-12	0.544073	0.586398	0.995662	-4.90678
wavelet-LHH_ngtdm_Strength_binCount_8	-0.77522	3.62373e-12	-0.543774	0.586603	0.995662	-4.90687
wavelet-HHL_gldm_SmallDependenceEmphasis_binCount_8	-0.774619	3.62367e-12	-0.543353	0.586893	0.995662	-4.90699
wavelet-LLH_gldm_GrayLevelNonUniformity_binCount_8	0.771497	3.62361e-12	0.541163	0.588401	0.995662	-4.90764
wavelet-HHH_glrlm_GrayLevelNonUniformity_binCount_8	0.771436	3.62342e-12	0.541121	0.588431	0.995662	-4.90765
wavelet-LLL_ngtdm_Busyness_binCount_8	0.771102	3.62382e-12	0.540886	0.588592	0.995662	-4.90772
wavelet-HHL_gldm_DependenceNonUniformity_binCount_8	0.769322	3.62369e-12	0.539637	0.589453	0.995662	-4.90809
wavelet-HLL_glcm_MCC_binCount_8	-0.768403	3.62378e-12	-0.538993	0.589898	0.995662	-4.90828
log-sigma-3-0-mm-3D_gldm_GrayLevelNonUniformity_binCount_8	0.767653	3.62362e-12	0.538467	0.590261	0.995662	-4.90843
log-sigma-3-0-mm-3D_glrlm_LongRunLowGrayLevelEmphasis_binCount_8	0.767299	3.62374e-12	0.538218	0.590432	0.995662	-4.9085
original_glrlm_ShortRunEmphasis_binCount_8	-0.765026	3.62389e-12	-0.536624	0.591533	0.995662	-4.90897
log-sigma-3-0-mm-3D_ngtdm_Busyness_binCount_8	0.763509	3.62378e-12	0.53556	0.592269	0.995662	-4.90928
wavelet-LHL_gldm_DependenceNonUniformity_binCount_8	0.762643	3.62327e-12	0.534952	0.592689	0.995662	-4.90946
wavelet-HLH_ngtdm_Strength_binCount_8	-0.762327	3.62365e-12	-0.534731	0.592842	0.995662	-4.90952
wavelet-LHL_ngtdm_Coarseness_binCount_8	-0.761962	3.62358e-12	-0.534475	0.593019	0.995662	-4.90959
wavelet-HLL_gldm_SmallDependenceLowGrayLevelEmphasis_binCount_8	-0.761528	3.62255e-12	-0.534171	0.593229	0.995662	-4.90968
log-sigma-3-0-mm-3D_firstorder_Maximum_binCount_8	0.760699	3.62376e-12	0.533589	0.593632	0.995662	-4.90985
log-sigma-3-0-mm-3D_glcm_JointEntropy_binCount_8	-0.76028	3.6239e-12	-0.533295	0.593835	0.995662	-4.90994
wavelet-HLH_glrlm_RunLengthNonUniformity_binCount_8	0.75817	3.62368e-12	0.531815	0.59486	0.995662	-4.91037
wavelet-HHL_firstorder_RobustMeanAbsoluteDeviation_binCount_8	-0.756508	3.62341e-12	-0.530649	0.595668	0.995662	-4.9107
wavelet-LLL_glrlm_GrayLevelNonUniformity_binCount_8	0.756077	3.62359e-12	0.530347	0.595877	0.995662	-4.91079
log-sigma-3-0-mm-3D_glszm_GrayLevelNonUniformityNormalized_binCount_8	-0.754133	3.62227e-12	-0.528983	0.596823	0.995662	-4.91118
log-sigma-1-0-mm-3D_glszm_GrayLevelVariance_binCount_8	0.753772	3.62385e-12	0.52873	0.596998	0.995662	-4.91125
log-sigma-3-0-mm-3D_glrlm_GrayLevelNonUniformity_binCount_8	0.752608	3.62361e-12	0.527913	0.597565	0.995662	-4.91149
wavelet-HLL_gldm_DependenceNonUniformity_binCount_8	0.749456	3.62362e-12	0.525702	0.599101	0.995662	-4.91212
log-sigma-3-0-mm-3D_ngtdm_Strength_binCount_8	-0.745837	3.62293e-12	-0.523164	0.600866	0.995662	-4.91285
wavelet-LLL_glcm_Id_binCount_8	0.74534	3.62124e-12	0.522815	0.601109	0.995662	-4.91294
wavelet-LHH_gldm_GrayLevelNonUniformity_binCount_8	0.74523	3.6238e-12	0.522738	0.601163	0.995662	-4.91297
wavelet-HLH_glszm_SizeZoneNonUniformity_binCount_8	0.744565	3.62387e-12	0.522272	0.601487	0.995662	-4.9131
wavelet-LLH_firstorder_Variance_binCount_8	-0.744548	3.62352e-12	-0.52226	0.601495	0.995662	-4.9131
log-sigma-1-0-mm-3D_ngtdm_Coarseness_binCount_8	-0.74402	3.62359e-12	-0.521889	0.601753	0.995662	-4.91321
log-sigma-1-0-mm-3D_glszm_ZonePercentage_binCount_8	-0.739481	3.62365e-12	-0.518706	0.603972	0.995662	-4.91411
wavelet-LLH_gldm_DependenceNonUniformityNormalized_binCount_8	-0.739166	3.6231e-12	-0.518485	0.604126	0.995662	-4.91417
log-sigma-3-0-mm-3D_glszm_SizeZoneNonUniformity_binCount_8	-0.738657	3.62352e-12	-0.518127	0.604375	0.995662	-4.91427
wavelet-LLH_gldm_SmallDependenceEmphasis_binCount_8	-0.736311	3.62359e-12	-0.516482	0.605523	0.995662	-4.91473
wavelet-LHL_firstorder_10Percentile_binCount_8	-0.735992	3.62371e-12	-0.516258	0.60568	0.995662	-4.9148
wavelet-LLH_glrlm_GrayLevelNonUniformity_binCount_8	0.735637	3.62383e-12	0.516009	0.605854	0.995662	-4.91487
wavelet-HLH_firstorder_Kurtosis_binCount_8	-0.735222	3.62377e-12	-0.515718	0.606057	0.995662	-4.91495
wavelet-LLH_glrlm_ShortRunLowGrayLevelEmphasis_binCount_8	-0.732696	3.62256e-12	-0.513946	0.607295	0.995662	-4.91544
wavelet-LLH_glcm_ClusterTendency_binCount_8	-0.732076	3.62377e-12	-0.513512	0.607599	0.995662	-4.91556
wavelet-LLH_glcm_Idm_binCount_8	0.730595	3.62198e-12	0.512473	0.608326	0.995662	-4.91585
wavelet-HLL_glcm_DifferenceVariance_binCount_8	-0.72995	3.62357e-12	-0.51202	0.608643	0.995662	-4.91598
wavelet-HLH_glrlm_LowGrayLevelRunEmphasis_binCount_8	-0.72929	3.62383e-12	-0.511557	0.608967	0.995662	-4.91611
log-sigma-1-0-mm-3D_gldm_LargeDependenceLowGrayLevelEmphasis_binCount_8	0.729096	3.62381e-12	0.511421	0.609062	0.995662	-4.91615
log-sigma-1-0-mm-3D_ngtdm_Strength_binCount_8	-0.728865	3.62358e-12	-0.511259	0.609175	0.995662	-4.91619
wavelet-LLH_firstorder_Entropy_binCount_8	-0.727517	3.62393e-12	-0.510314	0.609838	0.995662	-4.91645
wavelet-HHL_glcm_SumEntropy_binCount_8	-0.726809	3.62378e-12	-0.509817	0.610185	0.995662	-4.91659
wavelet-LHH_gldm_DependenceVariance_binCount_8	-0.726767	3.62363e-12	-0.509787	0.610206	0.995662	-4.9166
wavelet-LHH_glszm_GrayLevelVariance_binCount_8	-0.72432	3.62389e-12	-0.508071	0.611409	0.995662	-4.91708
wavelet-LLH_glcm_Id_binCount_8	0.723334	3.62356e-12	0.50738	0.611894	0.995662	-4.91727
original_glszm_SizeZoneNonUniformityNormalized_binCount_8	-0.721592	3.62387e-12	-0.506158	0.612752	0.995662	-4.9176
log-sigma-1-0-mm-3D_glszm_LargeAreaEmphasis_binCount_8	0.721296	3.6237e-12	0.50595	0.612897	0.995662	-4.91766
log-sigma-1-0-mm-3D_glszm_ZoneVariance_binCount_8	0.721296	3.62371e-12	0.50595	0.612897	0.995662	-4.91766
original_gldm_GrayLevelVariance_binCount_8	-0.720607	3.62375e-12	-0.505467	0.613237	0.995662	-4.91779
wavelet-HLL_ngtdm_Strength_binCount_8	-0.720193	3.62374e-12	-0.505176	0.613441	0.995662	-4.91787
wavelet-LLL_glszm_GrayLevelNonUniformity_binCount_8	0.718993	3.62356e-12	0.504334	0.614032	0.995662	-4.9181
wavelet-HHL_firstorder_InterquartileRange_binCount_8	-0.718782	3.62325e-12	-0.504186	0.614136	0.995662	-4.91814
log-sigma-1-0-mm-3D_gldm_SmallDependenceEmphasis_binCount_8	-0.71788	3.62364e-12	-0.503553	0.614581	0.995662	-4.91832
log-sigma-3-0-mm-3D_glszm_LargeAreaLowGrayLevelEmphasis_binCount_8	0.713701	3.62379e-12	0.500622	0.616643	0.995662	-4.91912
original_firstorder_90Percentile_binCount_8	0.712742	3.62358e-12	0.49995	0.617116	0.995662	-4.9193
wavelet-LHL_ngtdm_Strength_binCount_8	-0.712448	3.62369e-12	-0.499743	0.617261	0.995662	-4.91936
log-sigma-3-0-mm-3D_glszm_LargeAreaEmphasis_binCount_8	0.711873	3.62377e-12	0.49934	0.617545	0.995662	-4.91947
log-sigma-3-0-mm-3D_glszm_ZoneVariance_binCount_8	0.711873	3.62347e-12	0.49934	0.617545	0.995662	-4.91947
wavelet-LLL_ngtdm_Strength_binCount_8	-0.709853	3.62275e-12	-0.497923	0.618544	0.995662	-4.91985
wavelet-LHL_glszm_GrayLevelNonUniformity_binCount_8	0.70839	3.6238e-12	0.496897	0.619267	0.995662	-4.92013
original_glszm_SizeZoneNonUniformity_binCount_8	-0.707021	3.62369e-12	-0.495937	0.619944	0.995662	-4.92039
wavelet-LLL_glszm_LowGrayLevelZoneEmphasis_binCount_8	0.706926	3.62343e-12	0.49587	0.619992	0.995662	-4.9204
wavelet-LHL_firstorder_Median_binCount_8	0.705411	3.62272e-12	0.494807	0.620742	0.995662	-4.92069
log-sigma-1-0-mm-3D_glrlm_LongRunHighGrayLevelEmphasis_binCount_8	0.704746	3.62351e-12	0.494341	0.621071	0.995662	-4.92082
wavelet-HHH_gldm_DependenceNonUniformity_binCount_8	0.704647	3.62382e-12	0.494271	0.62112	0.995662	-4.92083
wavelet-LLL_glcm_Idmn_binCount_8	0.703536	3.62396e-12	0.493492	0.62167	0.995662	-4.92104
log-sigma-1-0-mm-3D_glszm_LargeAreaHighGrayLevelEmphasis_binCount_8	0.701937	3.62384e-12	0.49237	0.622463	0.995662	-4.92134
wavelet-LLL_glcm_Contrast_binCount_8	-0.70087	3.60543e-12	-0.491622	0.622992	0.995662	-4.92154
wavelet-HHH_gldm_GrayLevelNonUniformity_binCount_8	0.698436	3.62337e-12	0.489915	0.6242	0.995662	-4.922
original_glcm_DifferenceEntropy_binCount_8	-0.698279	3.62385e-12	-0.489805	0.624278	0.995662	-4.92203
wavelet-LLH_firstorder_Uniformity_binCount_8	0.698198	3.62367e-12	0.489748	0.624318	0.995662	-4.92204
wavelet-HHH_glrlm_RunLengthNonUniformity_binCount_8	0.696792	3.62376e-12	0.488762	0.625016	0.995662	-4.92231
wavelet-HLH_gldm_GrayLevelNonUniformity_binCount_8	0.693358	3.62365e-12	0.486353	0.626723	0.995662	-4.92294
wavelet-HHL_ngtdm_Contrast_binCount_8	-0.691387	3.62381e-12	-0.48497	0.627703	0.995662	-4.92331
original_glcm_JointEntropy_binCount_8	0.690937	3.62277e-12	0.484655	0.627927	0.995662	-4.92339
wavelet-HHL_glcm_ClusterTendency_binCount_8	-0.68902	3.61392e-12	-0.48331	0.628881	0.995662	-4.92375
wavelet-LHL_firstorder_InterquartileRange_binCount_8	0.688793	3.6237e-12	0.483151	0.628994	0.995662	-4.92379
wavelet-LLH_firstorder_Energy_binCount_8	0.68851	3.62375e-12	0.482953	0.629135	0.995662	-4.92384
wavelet-LLL_gldm_GrayLevelVariance_binCount_8	-0.687983	3.6233e-12	-0.482582	0.629398	0.995662	-4.92394
wavelet-HHH_glcm_Imc1_binCount_8	-0.68384	3.62347e-12	-0.479676	0.631463	0.995662	-4.9247
log-sigma-1-0-mm-3D_glcm_Idn_binCount_8	0.682405	3.62396e-12	0.47867	0.632179	0.995662	-4.92496
log-sigma-3-0-mm-3D_glszm_GrayLevelVariance_binCount_8	0.681896	3.62383e-12	0.478313	0.632433	0.995662	-4.92505
wavelet-LLL_glrlm_GrayLevelNonUniformityNormalized_binCount_8	0.679743	3.6238e-12	0.476803	0.633508	0.995662	-4.92544
wavelet-HLL_glcm_Contrast_binCount_8	-0.676907	3.62351e-12	-0.474813	0.634925	0.995662	-4.92596
wavelet-HLL_glcm_Idmn_binCount_8	0.676907	3.62396e-12	0.474813	0.634925	0.995662	-4.92596
log-sigma-1-0-mm-3D_ngtdm_Contrast_binCount_8	-0.675384	3.62369e-12	-0.473745	0.635687	0.995662	-4.92623
wavelet-LLH_ngtdm_Strength_binCount_8	-0.674342	3.62339e-12	-0.473014	0.636208	0.995662	-4.92642
wavelet-LHL_firstorder_Minimum_binCount_8	-0.674325	3.62382e-12	-0.473002	0.636217	0.995662	-4.92643
wavelet-LLL_glszm_SmallAreaLowGrayLevelEmphasis_binCount_8	0.67334	3.62371e-12	0.472311	0.63671	0.995662	-4.9266
wavelet-HLH_glszm_GrayLevelNonUniformityNormalized_binCount_8	-0.670793	3.6237e-12	-0.470525	0.637985	0.995662	-4.92706
wavelet-LLH_glszm_SizeZoneNonUniformity_binCount_8	0.670414	3.61685e-12	0.470259	0.638175	0.995662	-4.92713
original_ngtdm_Strength_binCount_8	-0.669542	3.62056e-12	-0.469647	0.638612	0.995662	-4.92728
wavelet-HHH_gldm_DependenceNonUniformityNormalized_binCount_8	-0.668949	3.6232e-12	-0.469231	0.63891	0.995662	-4.92739
log-sigma-3-0-mm-3D_gldm_DependenceVariance_binCount_8	0.668368	3.62372e-12	0.468824	0.639201	0.995662	-4.92749
wavelet-LLH_glrlm_LongRunHighGrayLevelEmphasis_binCount_8	0.668084	3.62369e-12	0.468625	0.639343	0.995662	-4.92755
original_firstorder_Energy_binCount_8	0.667968	3.62387e-12	0.468543	0.639401	0.995662	-4.92757
wavelet-HHL_glszm_GrayLevelNonUniformity_binCount_8	0.667856	3.6238e-12	0.468464	0.639458	0.995662	-4.92759
wavelet-LHL_glszm_LargeAreaLowGrayLevelEmphasis_binCount_8	0.667598	3.62373e-12	0.468283	0.639587	0.995662	-4.92763
wavelet-LLL_gldm_GrayLevelNonUniformity_binCount_8	0.667207	3.62368e-12	0.468009	0.639783	0.995662	-4.9277
wavelet-HLL_firstorder_Range_binCount_8	0.666365	3.62372e-12	0.467419	0.640205	0.995662	-4.92785
wavelet-HHH_glcm_Autocorrelation_binCount_8	0.66594	3.62396e-12	0.467121	0.640419	0.995662	-4.92793
wavelet-HLH_firstorder_90Percentile_binCount_8	-0.665664	3.62366e-12	-0.466927	0.640557	0.995662	-4.92798
wavelet-LLH_glrlm_RunLengthNonUniformityNormalized_binCount_8	-0.664544	3.62367e-12	-0.466141	0.64112	0.995662	-4.92818
wavelet-LLL_glcm_DifferenceAverage_binCount_8	-0.664066	3.62373e-12	-0.465806	0.641359	0.995662	-4.92826
wavelet-HHL_glcm_DifferenceVariance_binCount_8	-0.662598	3.6238e-12	-0.464776	0.642097	0.995662	-4.92852
wavelet-LLL_firstorder_90Percentile_binCount_8	0.66194	3.62312e-12	0.464315	0.642427	0.995662	-4.92864
log-sigma-1-0-mm-3D_glrlm_ShortRunHighGrayLevelEmphasis_binCount_8	0.661544	3.6237e-12	0.464037	0.642626	0.995662	-4.92871
original_firstorder_Uniformity_binCount_8	0.661029	3.62353e-12	0.463676	0.642885	0.995662	-4.9288
log-sigma-1-0-mm-3D_glrlm_GrayLevelNonUniformity_binCount_8	0.658574	3.62322e-12	0.461954	0.64412	0.995662	-4.92923
wavelet-HHH_glszm_ZoneEntropy_binCount_8	0.653061	3.62396e-12	0.458086	0.646895	0.995662	-4.9302
log-sigma-1-0-mm-3D_glcm_DifferenceEntropy_binCount_8	-0.652617	3.62378e-12	-0.457775	0.647119	0.995662	-4.93028
log-sigma-1-0-mm-3D_glcm_DifferenceAverage_binCount_8	-0.652337	3.62377e-12	-0.457579	0.64726	0.995662	-4.93033
wavelet-LHH_glszm_LargeAreaLowGrayLevelEmphasis_binCount_8	0.650972	3.62213e-12	0.456621	0.647948	0.995662	-4.93056
log-sigma-1-0-mm-3D_gldm_LowGrayLevelEmphasis_binCount_8	-0.650943	3.62384e-12	-0.456601	0.647963	0.995662	-4.93057
original_gldm_DependenceEntropy_binCount_8	0.6499	3.62396e-12	0.455869	0.648489	0.995662	-4.93075
wavelet-LLH_ngtdm_Coarseness_binCount_8	-0.649526	3.62287e-12	-0.455607	0.648678	0.995662	-4.93081
wavelet-LLH_glcm_SumEntropy_binCount_8	-0.649416	3.62319e-12	-0.45553	0.648733	0.995662	-4.93083
wavelet-LHH_glszm_ZonePercentage_binCount_8	-0.648442	3.62359e-12	-0.454847	0.649225	0.995662	-4.931
log-sigma-1-0-mm-3D_gldm_GrayLevelNonUniformity_binCount_8	0.648189	3.62363e-12	0.454669	0.649352	0.995662	-4.93105
wavelet-HLL_glcm_DifferenceAverage_binCount_8	-0.64674	3.62236e-12	-0.453653	0.650084	0.995662	-4.9313
wavelet-LLH_glrlm_ShortRunEmphasis_binCount_8	-0.645595	3.62384e-12	-0.452849	0.650662	0.995662	-4.9315
log-sigma-1-0-mm-3D_glcm_Idmn_binCount_8	0.645262	3.62396e-12	0.452616	0.65083	0.995662	-4.93155
wavelet-HLL_glcm_DifferenceEntropy_binCount_8	-0.642808	3.62365e-12	-0.450895	0.65207	0.995662	-4.93198
log-sigma-1-0-mm-3D_glrlm_ShortRunLowGrayLevelEmphasis_binCount_8	-0.641153	3.62321e-12	-0.449734	0.652907	0.995662	-4.93226
original_gldm_GrayLevelNonUniformity_binCount_8	0.640969	3.62359e-12	0.449605	0.653	0.995662	-4.93229
wavelet-LLH_glszm_LargeAreaEmphasis_binCount_8	0.64038	3.62375e-12	0.449191	0.653299	0.995662	-4.93239
wavelet-LLH_glcm_ClusterProminence_binCount_8	-0.640016	3.6238e-12	-0.448936	0.653482	0.995662	-4.93245
wavelet-LHH_glcm_JointAverage_binCount_8	-0.63688	3.62396e-12	-0.446736	0.65507	0.995662	-4.93299
wavelet-LHH_glcm_SumAverage_binCount_8	-0.63688	3.62396e-12	-0.446736	0.65507	0.995662	-4.93299
log-sigma-3-0-mm-3D_glcm_Imc1_binCount_8	-0.636656	3.62384e-12	-0.446579	0.655184	0.995662	-4.93303
log-sigma-1-0-mm-3D_glcm_Contrast_binCount_8	-0.634032	3.62374e-12	-0.444739	0.656513	0.995662	-4.93347
wavelet-HHH_glrlm_LongRunEmphasis_binCount_8	0.632999	3.61876e-12	0.444015	0.657037	0.995662	-4.93365
wavelet-HHL_glcm_Id_binCount_8	0.631096	3.62396e-12	0.442679	0.658003	0.995662	-4.93397
original_glcm_SumSquares_binCount_8	-0.630956	3.62375e-12	-0.442581	0.658074	0.995662	-4.93399
wavelet-HLL_glszm_LargeAreaHighGrayLevelEmphasis_binCount_8	0.6293	3.62347e-12	0.44142	0.658914	0.995662	-4.93427
wavelet-HHH_glrlm_RunVariance_binCount_8	0.628585	3.6218e-12	0.440918	0.659277	0.995662	-4.93439
original_glcm_Correlation_binCount_8	0.627238	3.6235e-12	0.439973	0.659961	0.995662	-4.93462
original_glrlm_GrayLevelNonUniformity_binCount_8	0.62569	3.62375e-12	0.438887	0.660748	0.995662	-4.93488
wavelet-LLH_gldm_SmallDependenceLowGrayLevelEmphasis_binCount_8	-0.622497	3.62388e-12	-0.436648	0.662371	0.995662	-4.93541
wavelet-HHL_gldm_SmallDependenceLowGrayLevelEmphasis_binCount_8	-0.616701	3.62368e-12	-0.432582	0.665323	0.995662	-4.93637
wavelet-LHL_glszm_GrayLevelVariance_binCount_8	-0.616023	3.61879e-12	-0.432107	0.665669	0.995662	-4.93648
log-sigma-3-0-mm-3D_gldm_LargeDependenceHighGrayLevelEmphasis_binCount_8	0.615815	3.62379e-12	0.431961	0.665775	0.995662	-4.93652
wavelet-HHL_glcm_DifferenceEntropy_binCount_8	-0.614949	3.62359e-12	-0.431353	0.666216	0.995662	-4.93666
wavelet-HHH_gldm_LargeDependenceEmphasis_binCount_8	0.61468	3.62354e-12	0.431165	0.666353	0.995662	-4.93671
wavelet-HHH_ngtdm_Coarseness_binCount_8	-0.614113	3.62314e-12	-0.430767	0.666643	0.995662	-4.9368
log-sigma-1-0-mm-3D_firstorder_RootMeanSquared_binCount_8	0.613738	3.62396e-12	0.430504	0.666834	0.995662	-4.93686
wavelet-HLH_glszm_SmallAreaLowGrayLevelEmphasis_binCount_8	-0.613136	3.6234e-12	-0.430081	0.667141	0.995662	-4.93696
wavelet-LHH_glcm_Autocorrelation_binCount_8	-0.612471	3.62396e-12	-0.429615	0.66748	0.995662	-4.93707
wavelet-HLL_glcm_Idn_binCount_8	0.611433	3.62396e-12	0.428887	0.66801	0.995662	-4.93724
log-sigma-1-0-mm-3D_glrlm_HighGrayLevelRunEmphasis_binCount_8	0.606913	3.62376e-12	0.425717	0.670319	0.995662	-4.93797
original_firstorder_Entropy_binCount_8	-0.605449	3.62381e-12	-0.42469	0.671068	0.995662	-4.93821
wavelet-HHH_glcm_JointAverage_binCount_8	0.604936	3.62396e-12	0.42433	0.67133	0.995662	-4.93829
wavelet-HHH_glcm_SumAverage_binCount_8	0.604936	3.62396e-12	0.42433	0.67133	0.995662	-4.93829
log-sigma-3-0-mm-3D_glszm_LargeAreaHighGrayLevelEmphasis_binCount_8	0.604895	3.62199e-12	0.424301	0.671351	0.995662	-4.9383
log-sigma-1-0-mm-3D_glcm_JointEntropy_binCount_8	-0.604794	3.62394e-12	-0.42423	0.671403	0.995662	-4.93832
wavelet-HHL_glrlm_RunLengthNonUniformity_binCount_8	0.603564	3.62362e-12	0.423367	0.672032	0.995662	-4.93852
wavelet-LLH_glcm_Imc2_binCount_8	-0.602052	3.6239e-12	-0.422307	0.672806	0.995662	-4.93876
wavelet-LLL_glcm_Idn_binCount_8	0.601277	3.62396e-12	0.421763	0.673202	0.995662	-4.93888
wavelet-HLL_gldm_GrayLevelVariance_binCount_8	-0.600776	3.62363e-12	-0.421412	0.673459	0.995662	-4.93897
wavelet-HHL_firstorder_Range_binCount_8	0.599917	3.62386e-12	0.420809	0.673899	0.995662	-4.9391
wavelet-HHH_gldm_DependenceVariance_binCount_8	0.598827	3.62372e-12	0.420045	0.674457	0.995662	-4.93928
wavelet-HHH_firstorder_Maximum_binCount_8	-0.597051	3.62248e-12	-0.418799	0.675368	0.995662	-4.93956
wavelet-LHH_firstorder_Kurtosis_binCount_8	-0.595767	3.62374e-12	-0.417898	0.676026	0.995662	-4.93977
wavelet-HHH_glcm_MCC_binCount_8	0.595369	3.6237e-12	0.417619	0.67623	0.995662	-4.93983
wavelet-LLL_glszm_LargeAreaEmphasis_binCount_8	0.594041	3.6233e-12	0.416687	0.676912	0.995662	-4.94004
wavelet-LHH_gldm_DependenceEntropy_binCount_8	-0.592854	3.62396e-12	-0.415855	0.677521	0.995662	-4.94023
wavelet-HHL_glcm_Idmn_binCount_8	0.592612	3.62396e-12	0.415685	0.677645	0.995662	-4.94027
log-sigma-3-0-mm-3D_glszm_LowGrayLevelZoneEmphasis_binCount_8	0.592468	3.61649e-12	0.415584	0.677719	0.995662	-4.94029
wavelet-HHH_firstorder_Range_binCount_8	-0.591936	3.62387e-12	-0.415211	0.677992	0.995662	-4.94037
original_glcm_JointEnergy_binCount_8	0.59163	3.62276e-12	0.414996	0.678149	0.995662	-4.94042
wavelet-HLH_firstorder_Maximum_binCount_8	-0.591615	3.62324e-12	-0.414985	0.678157	0.995662	-4.94043
original_glszm_LargeAreaLowGrayLevelEmphasis_binCount_8	0.590179	3.62292e-12	0.413979	0.678894	0.995662	-4.94065
wavelet-HLL_glcm_Idm_binCount_8	0.589989	3.62396e-12	0.413845	0.678992	0.995662	-4.94068
log-sigma-1-0-mm-3D_gldm_LargeDependenceHighGrayLevelEmphasis_binCount_8	0.589634	3.62363e-12	0.413596	0.679174	0.995662	-4.94074
wavelet-LLH_gldm_LowGrayLevelEmphasis_binCount_8	-0.588965	3.62373e-12	-0.413127	0.679518	0.995662	-4.94084
wavelet-HLL_ngtdm_Contrast_binCount_8	-0.588705	3.61943e-12	-0.412944	0.679652	0.995662	-4.94088
wavelet-LLL_ngtdm_Coarseness_binCount_8	-0.588411	3.62281e-12	-0.412739	0.679803	0.995662	-4.94093
wavelet-LHH_glszm_ZoneVariance_binCount_8	0.585748	3.62378e-12	0.41087	0.681172	0.995662	-4.94135
wavelet-LLH_glrlm_LowGrayLevelRunEmphasis_binCount_8	-0.584213	3.62364e-12	-0.409794	0.681962	0.995662	-4.94159
wavelet-HHL_glszm_LowGrayLevelZoneEmphasis_binCount_8	-0.580776	3.62393e-12	-0.407382	0.683732	0.995662	-4.94212
wavelet-HLH_firstorder_10Percentile_binCount_8	0.580621	3.62353e-12	0.407274	0.683811	0.995662	-4.94215
wavelet-LLL_glszm_ZoneVariance_binCount_8	0.579602	3.62307e-12	0.406559	0.684336	0.995662	-4.94231
log-sigma-3-0-mm-3D_ngtdm_Coarseness_binCount_8	-0.579601	3.62303e-12	-0.406559	0.684337	0.995662	-4.94231
wavelet-HHL_glszm_LargeAreaLowGrayLevelEmphasis_binCount_8	0.579523	3.62337e-12	0.406504	0.684377	0.995662	-4.94232
original_glrlm_RunEntropy_binCount_8	0.578811	3.62395e-12	0.406005	0.684744	0.995662	-4.94243
wavelet-HHL_glcm_Contrast_binCount_8	-0.578241	3.62366e-12	-0.405605	0.685038	0.995662	-4.94252
wavelet-LHH_glszm_LargeAreaEmphasis_binCount_8	0.577741	3.62377e-12	0.405254	0.685295	0.995662	-4.94259
wavelet-LLH_glcm_JointEnergy_binCount_8	0.575413	3.62333e-12	0.403621	0.686496	0.995662	-4.94295
wavelet-LLH_glszm_LargeAreaLowGrayLevelEmphasis_binCount_8	0.574611	3.62388e-12	0.403058	0.68691	0.995662	-4.94308
wavelet-LLH_glszm_ZoneVariance_binCount_8	0.574264	3.62379e-12	0.402815	0.687089	0.995662	-4.94313
wavelet-HHH_gldm_HighGrayLevelEmphasis_binCount_8	0.572601	3.62396e-12	0.401649	0.687947	0.995662	-4.94339
log-sigma-1-0-mm-3D_gldm_HighGrayLevelEmphasis_binCount_8	0.571964	3.62303e-12	0.401202	0.688276	0.995662	-4.94348
wavelet-HLH_glszm_SmallAreaHighGrayLevelEmphasis_binCount_8	-0.568857	3.62351e-12	-0.399022	0.689881	0.995662	-4.94396
wavelet-LLL_glcm_DifferenceVariance_binCount_8	0.566444	3.62345e-12	0.39733	0.691129	0.995662	-4.94432
wavelet-LLH_glcm_JointEntropy_binCount_8	-0.566165	3.62394e-12	-0.397134	0.691273	0.995662	-4.94437
wavelet-LLL_glcm_ClusterProminence_binCount_8	0.564719	3.62083e-12	0.39612	0.692021	0.995662	-4.94458
wavelet-HLL_gldm_HighGrayLevelEmphasis_binCount_8	0.564425	3.62396e-12	0.395914	0.692173	0.995662	-4.94463
wavelet-LLL_firstorder_Energy_binCount_8	0.561022	3.62352e-12	0.393527	0.693935	0.995662	-4.94514
wavelet-HHL_gldm_DependenceNonUniformityNormalized_binCount_8	-0.560403	3.62353e-12	-0.393092	0.694256	0.995662	-4.94523
wavelet-LHL_ngtdm_Complexity_binCount_8	-0.560398	3.62385e-12	-0.393089	0.694258	0.995662	-4.94523
wavelet-HLL_glcm_Id_binCount_8	0.5588	3.62396e-12	0.391968	0.695086	0.995662	-4.94547
log-sigma-1-0-mm-3D_glcm_Idm_binCount_8	0.556344	3.62382e-12	0.390245	0.696359	0.995662	-4.94584
wavelet-HHL_glszm_SizeZoneNonUniformity_binCount_8	0.555635	3.62387e-12	0.389748	0.696727	0.995662	-4.94595
wavelet-HHL_gldm_LargeDependenceLowGrayLevelEmphasis_binCount_8	0.552905	3.6238e-12	0.387833	0.698144	0.995662	-4.94635
wavelet-LHH_glszm_ZoneEntropy_binCount_8	0.552829	3.62396e-12	0.387779	0.698183	0.995662	-4.94636
log-sigma-3-0-mm-3D_glszm_SmallAreaLowGrayLevelEmphasis_binCount_8	0.549174	3.62327e-12	0.385216	0.700082	0.995662	-4.9469
log-sigma-1-0-mm-3D_glcm_Id_binCount_8	0.548242	3.62378e-12	0.384562	0.700566	0.995662	-4.94704
log-sigma-1-0-mm-3D_glszm_GrayLevelNonUniformityNormalized_binCount_8	-0.547642	3.62386e-12	-0.384141	0.700878	0.995662	-4.94712
wavelet-HLL_glszm_ZonePercentage_binCount_8	-0.547535	3.62318e-12	-0.384066	0.700934	0.995662	-4.94714
wavelet-LLH_glszm_GrayLevelNonUniformity_binCount_8	0.54707	3.62383e-12	0.38374	0.701175	0.995662	-4.94721
log-sigma-1-0-mm-3D_firstorder_Range_binCount_8	0.545733	3.62373e-12	0.382802	0.701871	0.995662	-4.9474
wavelet-LHH_glcm_ClusterProminence_binCount_8	-0.54559	3.62379e-12	-0.382702	0.701945	0.995662	-4.94742
wavelet-HLL_gldm_SmallDependenceEmphasis_binCount_8	-0.539229	3.62345e-12	-0.37824	0.705256	0.995662	-4.94835
wavelet-HHL_firstorder_Kurtosis_binCount_8	0.538726	3.62379e-12	0.377887	0.705519	0.995662	-4.94842
wavelet-HHL_gldm_GrayLevelVariance_binCount_8	-0.536659	3.62342e-12	-0.376437	0.706596	0.995662	-4.94872
wavelet-HLL_ngtdm_Complexity_binCount_8	-0.53524	3.62389e-12	-0.375442	0.707336	0.995662	-4.94892
wavelet-HHL_glcm_SumSquares_binCount_8	-0.535212	3.62377e-12	-0.375422	0.707351	0.995662	-4.94892
wavelet-LHL_glrlm_ShortRunEmphasis_binCount_8	-0.534868	3.62335e-12	-0.375181	0.70753	0.995662	-4.94897
wavelet-LLL_glcm_Correlation_binCount_8	0.532243	3.62021e-12	0.373339	0.7089	0.995662	-4.94935
original_shape_Maximum2DDiameterColumn_binCount_8	0.531848	3.62377e-12	0.373062	0.709106	0.995662	-4.9494
wavelet-LHL_glszm_LargeAreaEmphasis_binCount_8	0.528994	3.62367e-12	0.371061	0.710596	0.995662	-4.94981
wavelet-LHL_glszm_ZoneVariance_binCount_8	0.528994	3.6237e-12	0.371061	0.710596	0.995662	-4.94981
wavelet-HHH_ngtdm_Strength_binCount_8	-0.523617	3.6238e-12	-0.367289	0.713408	0.995662	-4.95057
original_glszm_SmallAreaEmphasis_binCount_8	-0.521821	3.6229e-12	-0.366029	0.714347	0.995662	-4.95082
wavelet-HHL_firstorder_Median_binCount_8	0.519085	3.62361e-12	0.36411	0.71578	0.995662	-4.9512
log-sigma-3-0-mm-3D_glcm_JointEnergy_binCount_8	0.51895	3.62369e-12	0.364015	0.71585	0.995662	-4.95122
wavelet-HLL_glcm_SumSquares_binCount_8	-0.518217	3.62355e-12	-0.363501	0.716235	0.995662	-4.95132
log-sigma-3-0-mm-3D_glcm_ClusterProminence_binCount_8	0.517521	3.62365e-12	0.363013	0.716599	0.995662	-4.95141
wavelet-HHH_glrlm_RunPercentage_binCount_8	-0.516014	3.62228e-12	-0.361956	0.717389	0.995662	-4.95162
wavelet-HLL_glszm_SmallAreaEmphasis_binCount_8	0.51513	3.62361e-12	0.361336	0.717852	0.995662	-4.95174
wavelet-HHL_gldm_DependenceVariance_binCount_8	0.514801	3.62388e-12	0.361105	0.718025	0.995662	-4.95179
wavelet-HLL_glszm_LargeAreaEmphasis_binCount_8	0.513962	3.62368e-12	0.360517	0.718465	0.995662	-4.95191
wavelet-HLL_glszm_ZoneVariance_binCount_8	0.513962	3.62369e-12	0.360517	0.718465	0.995662	-4.95191
wavelet-HLH_firstorder_Mean_binCount_8	-0.512202	3.5955e-12	-0.359282	0.719388	0.995662	-4.95215
wavelet-HHL_glszm_LargeAreaHighGrayLevelEmphasis_binCount_8	0.511614	3.62366e-12	0.35887	0.719696	0.995662	-4.95223
log-sigma-3-0-mm-3D_glrlm_HighGrayLevelRunEmphasis_binCount_8	-0.510009	3.62321e-12	-0.357743	0.720539	0.995662	-4.95245
wavelet-LLL_firstorder_Skewness_binCount_8	0.509799	3.62368e-12	0.357596	0.72065	0.995662	-4.95248
wavelet-LHH_gldm_SmallDependenceEmphasis_binCount_8	-0.509303	3.62376e-12	-0.357249	0.720909	0.995662	-4.95254
log-sigma-1-0-mm-3D_glcm_ClusterShade_binCount_8	-0.509084	3.62383e-12	-0.357094	0.721025	0.995662	-4.95257
wavelet-HHL_glszm_LargeAreaEmphasis_binCount_8	0.509083	3.6236e-12	0.357094	0.721025	0.995662	-4.95257
wavelet-HHL_glszm_ZoneVariance_binCount_8	0.509083	3.6236e-12	0.357094	0.721025	0.995662	-4.95257
wavelet-HHH_glrlm_HighGrayLevelRunEmphasis_binCount_8	0.506827	3.62396e-12	0.355511	0.72221	0.995662	-4.95288
original_firstorder_Median_binCount_8	-0.506632	3.62389e-12	-0.355375	0.722313	0.995662	-4.95291
wavelet-HHH_firstorder_InterquartileRange_binCount_8	-0.50491	3.62357e-12	-0.354167	0.723217	0.995662	-4.95314
wavelet-LHH_gldm_SmallDependenceHighGrayLevelEmphasis_binCount_8	-0.503851	3.62378e-12	-0.353424	0.723774	0.995662	-4.95328
wavelet-HLH_firstorder_MeanAbsoluteDeviation_binCount_8	-0.502994	3.62387e-12	-0.352823	0.724225	0.995662	-4.9534
log-sigma-1-0-mm-3D_glrlm_RunLengthNonUniformityNormalized_binCount_8	-0.502734	3.62382e-12	-0.352641	0.724362	0.995662	-4.95343
wavelet-HHL_firstorder_Entropy_binCount_8	-0.501181	3.62384e-12	-0.351551	0.725179	0.995662	-4.95364
wavelet-HLL_glszm_SizeZoneNonUniformity_binCount_8	-0.500139	3.62377e-12	-0.35082	0.725727	0.995662	-4.95378
log-sigma-3-0-mm-3D_gldm_LowGrayLevelEmphasis_binCount_8	-0.494973	3.62376e-12	-0.347196	0.728447	0.995662	-4.95447
wavelet-HLL_glrlm_LongRunHighGrayLevelEmphasis_binCount_8	0.493759	3.62383e-12	0.346345	0.729087	0.995662	-4.95463
wavelet-LLH_glszm_LargeAreaHighGrayLevelEmphasis_binCount_8	0.492589	3.62378e-12	0.345525	0.729704	0.995662	-4.95478
wavelet-HHH_glcm_ClusterProminence_binCount_8	-0.492473	3.62174e-12	-0.345443	0.729765	0.995662	-4.9548
wavelet-LLL_glszm_SizeZoneNonUniformity_binCount_8	0.491421	3.62333e-12	0.344705	0.73032	0.995662	-4.95494
log-sigma-1-0-mm-3D_glcm_ClusterProminence_binCount_8	0.491157	3.62189e-12	0.34452	0.730459	0.995662	-4.95497
wavelet-LHL_glszm_ZonePercentage_binCount_8	-0.490666	3.62387e-12	-0.344175	0.730718	0.995662	-4.95503
log-sigma-1-0-mm-3D_firstorder_Mean_binCount_8	-0.490057	3.62358e-12	-0.343749	0.731039	0.995662	-4.95511
wavelet-LLH_firstorder_Maximum_binCount_8	-0.489931	3.62372e-12	-0.34366	0.731106	0.995662	-4.95513
wavelet-HLL_firstorder_Entropy_binCount_8	-0.488196	3.62379e-12	-0.342443	0.732021	0.995662	-4.95536
original_ngtdm_Coarseness_binCount_8	-0.488074	3.62273e-12	-0.342357	0.732086	0.995662	-4.95537
wavelet-LLL_gldm_LargeDependenceEmphasis_binCount_8	0.486651	3.62288e-12	0.341359	0.732837	0.995662	-4.95556
wavelet-LLH_firstorder_Minimum_binCount_8	0.485238	3.62379e-12	0.340368	0.733583	0.995662	-4.95574
wavelet-HHL_glszm_SmallAreaLowGrayLevelEmphasis_binCount_8	-0.484331	3.60377e-12	-0.339731	0.734062	0.995662	-4.95586
log-sigma-1-0-mm-3D_glcm_DifferenceVariance_binCount_8	-0.483992	3.62353e-12	-0.339494	0.734241	0.995662	-4.9559
log-sigma-1-0-mm-3D_glcm_Autocorrelation_binCount_8	0.481619	3.62377e-12	0.33783	0.735495	0.995662	-4.95621
wavelet-HLL_glszm_LargeAreaLowGrayLevelEmphasis_binCount_8	0.47515	3.6236e-12	0.333292	0.738918	0.995662	-4.95704
wavelet-HLL_firstorder_Uniformity_binCount_8	0.473296	3.62393e-12	0.331992	0.739899	0.995662	-4.95727
wavelet-HHH_glcm_Correlation_binCount_8	0.47221	3.62344e-12	0.331229	0.740475	0.995662	-4.95741
log-sigma-3-0-mm-3D_glcm_SumEntropy_binCount_8	-0.470827	3.62396e-12	-0.33026	0.741207	0.995662	-4.95759
wavelet-LHL_ngtdm_Contrast_binCount_8	-0.466274	3.61947e-12	-0.327066	0.743622	0.995662	-4.95816
wavelet-HHL_ngtdm_Complexity_binCount_8	-0.46334	3.62392e-12	-0.325008	0.745178	0.995662	-4.95852
wavelet-HHL_glcm_InverseVariance_binCount_8	-0.461149	3.62396e-12	-0.323471	0.746342	0.995662	-4.95879
wavelet-HHL_glcm_DifferenceAverage_binCount_8	-0.461104	3.62295e-12	-0.323439	0.746366	0.995662	-4.9588
wavelet-HHL_glcm_Idn_binCount_8	0.461104	3.62396e-12	0.323439	0.746366	0.995662	-4.9588
wavelet-HHH_firstorder_MeanAbsoluteDeviation_binCount_8	-0.460844	3.62363e-12	-0.323257	0.746504	0.995662	-4.95883
wavelet-LLH_glrlm_LongRunEmphasis_binCount_8	0.459663	3.62289e-12	0.322428	0.747132	0.995662	-4.95897
wavelet-HHL_firstorder_Uniformity_binCount_8	0.45672	3.62382e-12	0.320364	0.748696	0.995662	-4.95933
log-sigma-3-0-mm-3D_glrlm_RunVariance_binCount_8	0.450457	3.62371e-12	0.315971	0.752028	0.995662	-4.96009
wavelet-HHL_glcm_Idm_binCount_8	0.449681	3.62396e-12	0.315426	0.752441	0.995662	-4.96019
wavelet-HHL_firstorder_Variance_binCount_8	-0.449317	3.62333e-12	-0.315172	0.752635	0.995662	-4.96023
wavelet-HLH_firstorder_RobustMeanAbsoluteDeviation_binCount_8	-0.448857	3.62268e-12	-0.314849	0.75288	0.995662	-4.96029
wavelet-HHH_ngtdm_Busyness_binCount_8	0.446996	3.62245e-12	0.313543	0.753871	0.995662	-4.96051
log-sigma-1-0-mm-3D_glcm_JointEnergy_binCount_8	0.442532	3.62386e-12	0.310412	0.756251	0.995662	-4.96104
wavelet-HHH_firstorder_Variance_binCount_8	-0.44221	3.62253e-12	-0.310186	0.756423	0.995662	-4.96108
log-sigma-1-0-mm-3D_glcm_JointAverage_binCount_8	0.44087	3.62345e-12	0.309247	0.757137	0.995662	-4.96124
log-sigma-1-0-mm-3D_glcm_SumAverage_binCount_8	0.44087	3.62345e-12	0.309247	0.757137	0.995662	-4.96124
wavelet-HLL_glrlm_HighGrayLevelRunEmphasis_binCount_8	0.436121	3.62393e-12	0.305915	0.759673	0.995662	-4.96179
wavelet-LHL_glszm_LargeAreaHighGrayLevelEmphasis_binCount_8	0.434855	3.62295e-12	0.305027	0.760349	0.995662	-4.96194
log-sigma-1-0-mm-3D_glrlm_ShortRunEmphasis_binCount_8	-0.432154	3.62387e-12	-0.303132	0.761792	0.995662	-4.96225
wavelet-LHL_glcm_DifferenceVariance_binCount_8	-0.432064	3.62374e-12	-0.30307	0.76184	0.995662	-4.96226
wavelet-HLH_gldm_DependenceNonUniformityNormalized_binCount_8	0.427958	3.6237e-12	0.300189	0.764036	0.995662	-4.96274
wavelet-HHL_glcm_MCC_binCount_8	0.427833	3.62387e-12	0.300102	0.764103	0.995662	-4.96275
wavelet-HHH_firstorder_10Percentile_binCount_8	0.426646	3.62372e-12	0.299269	0.764738	0.995662	-4.96289
wavelet-HHH_firstorder_90Percentile_binCount_8	-0.426646	3.623e-12	-0.299269	0.764738	0.995662	-4.96289
wavelet-LHH_glcm_Correlation_binCount_8	0.421502	3.62372e-12	0.29566	0.767492	0.995662	-4.96347
wavelet-LHL_glcm_ClusterTendency_binCount_8	0.418339	3.62374e-12	0.293442	0.769188	0.995662	-4.96383
wavelet-HHH_firstorder_RobustMeanAbsoluteDeviation_binCount_8	-0.417811	3.62366e-12	-0.293072	0.76947	0.995662	-4.96388
wavelet-HHL_glcm_JointEntropy_binCount_8	-0.417048	3.6239e-12	-0.292536	0.76988	0.995662	-4.96397
wavelet-HLH_glszm_LargeAreaLowGrayLevelEmphasis_binCount_8	0.415563	3.62372e-12	0.291495	0.770676	0.995662	-4.96414
wavelet-LLL_glcm_JointEnergy_binCount_8	-0.414919	3.62354e-12	-0.291043	0.771022	0.995662	-4.96421
original_glrlm_RunVariance_binCount_8	0.413408	3.62382e-12	0.289983	0.771832	0.995662	-4.96437
wavelet-LLL_glrlm_RunPercentage_binCount_8	-0.412466	3.61713e-12	-0.289322	0.772338	0.995662	-4.96448
wavelet-HLH_glcm_ClusterProminence_binCount_8	-0.411365	3.62377e-12	-0.28855	0.772929	0.995662	-4.9646
wavelet-LLL_glcm_MCC_binCount_8	0.409571	3.62396e-12	0.287292	0.773892	0.995662	-4.9648
wavelet-LHL_glcm_Idm_binCount_8	0.409473	3.62396e-12	0.287223	0.773944	0.995662	-4.96481
wavelet-LHL_glcm_Idmn_binCount_8	0.408244	3.62396e-12	0.286361	0.774605	0.995662	-4.96494
wavelet-HLH_gldm_LowGrayLevelEmphasis_binCount_8	-0.406608	3.62384e-12	-0.285213	0.775484	0.995662	-4.96512
wavelet-LLL_glcm_DifferenceEntropy_binCount_8	0.405015	3.62356e-12	0.284096	0.77634	0.995662	-4.96529
wavelet-HHH_firstorder_Skewness_binCount_8	0.402947	3.62357e-12	0.282645	0.777452	0.995662	-4.96552
wavelet-LHL_glrlm_RunLengthNonUniformityNormalized_binCount_8	-0.401271	3.62377e-12	-0.281469	0.778353	0.995662	-4.9657
wavelet-LHL_glcm_Contrast_binCount_8	-0.399858	3.62323e-12	-0.280478	0.779113	0.995662	-4.96585
wavelet-HHL_glrlm_LongRunHighGrayLevelEmphasis_binCount_8	0.397939	3.62377e-12	0.279133	0.780146	0.995662	-4.96605
original_firstorder_Kurtosis_binCount_8	-0.393499	3.62323e-12	-0.276018	0.782537	0.995662	-4.96652
wavelet-LLH_glrlm_RunPercentage_binCount_8	-0.390703	3.6218e-12	-0.274057	0.784044	0.995662	-4.96682
original_firstorder_Mean_binCount_8	0.390197	3.62339e-12	0.273702	0.784316	0.995662	-4.96687
wavelet-LLL_glrlm_RunEntropy_binCount_8	0.388011	3.62394e-12	0.272169	0.785495	0.995662	-4.9671
wavelet-LHL_glrlm_LongRunEmphasis_binCount_8	0.386954	3.6239e-12	0.271427	0.786065	0.995662	-4.96721
wavelet-HLH_firstorder_InterquartileRange_binCount_8	-0.386827	3.62369e-12	-0.271338	0.786134	0.995662	-4.96722
wavelet-HLH_glrlm_ShortRunLowGrayLevelEmphasis_binCount_8	-0.386604	3.60352e-12	-0.271182	0.786254	0.995662	-4.96724
log-sigma-3-0-mm-3D_glcm_ClusterShade_binCount_8	-0.384554	3.62372e-12	-0.269744	0.78736	0.995662	-4.96745
wavelet-HLL_glszm_GrayLevelNonUniformityNormalized_binCount_8	0.384551	3.62382e-12	0.269741	0.787362	0.995662	-4.96745
wavelet-LLH_gldm_LargeDependenceEmphasis_binCount_8	0.383938	3.62211e-12	0.269311	0.787693	0.995662	-4.96752
wavelet-LHL_glcm_DifferenceAverage_binCount_8	-0.382143	3.62321e-12	-0.268052	0.788662	0.995662	-4.9677
wavelet-LHH_glszm_LargeAreaHighGrayLevelEmphasis_binCount_8	0.382118	3.62377e-12	0.268035	0.788675	0.995662	-4.9677
wavelet-HHL_glcm_JointEnergy_binCount_8	0.381685	3.62377e-12	0.267731	0.788909	0.995662	-4.96775
wavelet-HLH_glszm_LargeAreaEmphasis_binCount_8	0.381321	3.62338e-12	0.267476	0.789105	0.995662	-4.96778
wavelet-HLH_glszm_ZoneVariance_binCount_8	0.381321	3.62338e-12	0.267476	0.789105	0.995662	-4.96778
wavelet-LHL_glcm_Idn_binCount_8	0.381309	3.62396e-12	0.267468	0.789112	0.995662	-4.96778
wavelet-LHL_glcm_DifferenceEntropy_binCount_8	-0.380401	3.62337e-12	-0.26683	0.789603	0.995662	-4.96788
original_glcm_InverseVariance_binCount_8	-0.38031	3.62387e-12	-0.266767	0.789652	0.995662	-4.96789
wavelet-LLL_firstorder_RootMeanSquared_binCount_8	0.379283	3.62356e-12	0.266047	0.790206	0.995662	-4.96799
wavelet-LLL_glcm_InverseVariance_binCount_8	-0.378895	3.62384e-12	-0.265774	0.790416	0.995662	-4.96803
wavelet-HLL_glrlm_GrayLevelNonUniformityNormalized_binCount_8	0.377728	3.62389e-12	0.264955	0.791047	0.995662	-4.96815
wavelet-HLL_glrlm_ShortRunHighGrayLevelEmphasis_binCount_8	0.370136	3.6239e-12	0.25963	0.795152	0.995662	-4.96891
wavelet-HLH_glrlm_RunEntropy_binCount_8	-0.370121	3.62396e-12	-0.25962	0.79516	0.995662	-4.96891
wavelet-LLH_firstorder_Skewness_binCount_8	0.369587	3.62385e-12	0.259245	0.795449	0.995662	-4.96896
wavelet-HHL_glrlm_RunLengthNonUniformityNormalized_binCount_8	-0.369093	3.62342e-12	-0.258899	0.795716	0.995662	-4.96901
wavelet-HLH_glszm_HighGrayLevelZoneEmphasis_binCount_8	-0.365809	3.62396e-12	-0.256595	0.797494	0.995662	-4.96933
wavelet-HHH_glszm_LargeAreaEmphasis_binCount_8	0.365083	3.62374e-12	0.256086	0.797887	0.995662	-4.9694
wavelet-HHH_glszm_ZoneVariance_binCount_8	0.365083	3.62374e-12	0.256086	0.797887	0.995662	-4.9694
original_firstorder_RootMeanSquared_binCount_8	0.362196	3.62319e-12	0.254061	0.799451	0.995662	-4.96969
wavelet-HHH_glszm_LargeAreaHighGrayLevelEmphasis_binCount_8	0.36094	3.62374e-12	0.25318	0.800132	0.995662	-4.96981
wavelet-LLL_glcm_SumSquares_binCount_8	-0.360301	3.62366e-12	-0.252731	0.800479	0.995662	-4.96987
wavelet-LLL_glcm_SumEntropy_binCount_8	0.359533	3.62359e-12	0.252193	0.800894	0.995662	-4.96994
original_glcm_SumEntropy_binCount_8	0.356907	3.62328e-12	0.250351	0.802319	0.995662	-4.97019
wavelet-LLL_glcm_JointEntropy_binCount_8	0.355086	3.62369e-12	0.249074	0.803306	0.995662	-4.97037
wavelet-HLH_gldm_GrayLevelVariance_binCount_8	-0.354311	3.62379e-12	-0.24853	0.803727	0.995662	-4.97044
wavelet-LLL_gldm_DependenceVariance_binCount_8	0.353594	3.61351e-12	0.248027	0.804116	0.995662	-4.97051
wavelet-LLH_glszm_GrayLevelNonUniformityNormalized_binCount_8	-0.353206	3.62384e-12	-0.247754	0.804327	0.995662	-4.97055
wavelet-LHL_glcm_Id_binCount_8	0.35113	3.62396e-12	0.246299	0.805454	0.995662	-4.97074
wavelet-HLH_firstorder_RootMeanSquared_binCount_8	-0.350482	3.62396e-12	-0.245844	0.805806	0.995662	-4.9708
wavelet-LHH_gldm_HighGrayLevelEmphasis_binCount_8	-0.34833	3.62365e-12	-0.244335	0.806974	0.995662	-4.971
wavelet-HHL_glrlm_RunPercentage_binCount_8	-0.347254	3.62385e-12	-0.24358	0.807559	0.995662	-4.9711
wavelet-HHL_glrlm_ShortRunEmphasis_binCount_8	-0.343076	3.62379e-12	-0.240649	0.80983	0.995662	-4.97149
wavelet-HHH_glszm_GrayLevelNonUniformityNormalized_binCount_8	-0.34215	3.62391e-12	-0.24	0.810333	0.995662	-4.97157
wavelet-HLL_firstorder_Kurtosis_binCount_8	0.340258	3.62364e-12	0.238672	0.811362	0.995662	-4.97175
wavelet-LHL_glrlm_RunPercentage_binCount_8	-0.339292	3.62368e-12	-0.237995	0.811888	0.995662	-4.97183
wavelet-LHH_glrlm_RunVariance_binCount_8	-0.3377	3.6203e-12	-0.236878	0.812754	0.995662	-4.97198
wavelet-HLL_glrlm_RunPercentage_binCount_8	-0.33709	3.62273e-12	-0.23645	0.813086	0.995662	-4.97203
original_glszm_LargeAreaEmphasis_binCount_8	0.336023	3.62367e-12	0.235702	0.813667	0.995662	-4.97213
original_glszm_ZoneVariance_binCount_8	0.336023	3.62335e-12	0.235702	0.813667	0.995662	-4.97213
wavelet-HLL_glrlm_RunLengthNonUniformityNormalized_binCount_8	-0.334881	3.62341e-12	-0.234901	0.814288	0.995662	-4.97223
log-sigma-1-0-mm-3D_gldm_LargeDependenceEmphasis_binCount_8	0.333736	3.6238e-12	0.234098	0.814911	0.995662	-4.97233
wavelet-LHH_gldm_SmallDependenceLowGrayLevelEmphasis_binCount_8	-0.332868	3.62324e-12	-0.233489	0.815384	0.995662	-4.97241
wavelet-HLL_firstorder_90Percentile_binCount_8	-0.331613	3.62336e-12	-0.232609	0.816068	0.995662	-4.97252
wavelet-HLL_glszm_SmallAreaHighGrayLevelEmphasis_binCount_8	0.330622	3.62381e-12	0.231913	0.816608	0.995662	-4.97261
wavelet-LLH_glrlm_RunVariance_binCount_8	0.330449	3.62238e-12	0.231792	0.816702	0.995662	-4.97263
wavelet-HLL_glcm_ClusterTendency_binCount_8	-0.329614	3.62272e-12	-0.231206	0.817157	0.995662	-4.9727
log-sigma-1-0-mm-3D_glrlm_RunPercentage_binCount_8	-0.327464	3.62348e-12	-0.229698	0.818329	0.995662	-4.97289
wavelet-HLH_glszm_LargeAreaHighGrayLevelEmphasis_binCount_8	0.326753	3.62359e-12	0.229199	0.818716	0.995662	-4.97295
wavelet-LLL_glcm_ClusterTendency_binCount_8	-0.326708	3.6229e-12	-0.229168	0.818741	0.995662	-4.97295
wavelet-LHL_glrlm_GrayLevelVariance_binCount_8	-0.326489	3.62383e-12	-0.229014	0.81886	0.995662	-4.97297
wavelet-HHH_glrlm_GrayLevelVariance_binCount_8	-0.324926	3.62245e-12	-0.227918	0.819712	0.995662	-4.97311
wavelet-HLH_ngtdm_Contrast_binCount_8	-0.319778	3.62352e-12	-0.224307	0.822521	0.995662	-4.97355
log-sigma-1-0-mm-3D_glrlm_LongRunEmphasis_binCount_8	0.319579	3.62331e-12	0.224167	0.82263	0.995662	-4.97357
wavelet-HLL_gldm_LargeDependenceHighGrayLevelEmphasis_binCount_8	0.316725	3.62382e-12	0.222166	0.824187	0.995662	-4.97381
wavelet-LLH_glcm_MaximumProbability_binCount_8	0.31583	3.62331e-12	0.221538	0.824676	0.995662	-4.97389
wavelet-HHH_gldm_LargeDependenceLowGrayLevelEmphasis_binCount_8	0.315697	3.62276e-12	0.221444	0.824749	0.995662	-4.9739
original_glrlm_LongRunEmphasis_binCount_8	0.313416	3.62368e-12	0.219845	0.825995	0.995662	-4.97409
wavelet-LHH_glrlm_HighGrayLevelRunEmphasis_binCount_8	-0.312871	3.6239e-12	-0.219462	0.826293	0.995662	-4.97414
original_shape_SurfaceArea_binCount_8	0.311975	3.62388e-12	0.218833	0.826782	0.995662	-4.97421
wavelet-LHL_glrlm_RunEntropy_binCount_8	0.30852	3.62369e-12	0.21641	0.82867	0.995662	-4.9745
log-sigma-3-0-mm-3D_glcm_JointAverage_binCount_8	-0.308444	3.62356e-12	-0.216357	0.828712	0.995662	-4.97451
log-sigma-3-0-mm-3D_glcm_SumAverage_binCount_8	-0.308444	3.62356e-12	-0.216357	0.828712	0.995662	-4.97451
wavelet-HLL_glrlm_LongRunEmphasis_binCount_8	0.307631	3.62386e-12	0.215786	0.829156	0.995662	-4.97457
wavelet-LLL_firstorder_Kurtosis_binCount_8	-0.30574	3.62366e-12	-0.21446	0.83019	0.995662	-4.97473
wavelet-HLL_gldm_DependenceEntropy_binCount_8	-0.30504	3.62396e-12	-0.213969	0.830573	0.995662	-4.97478
log-sigma-1-0-mm-3D_firstorder_Median_binCount_8	-0.304166	3.62363e-12	-0.213356	0.831051	0.995662	-4.97486
wavelet-HLL_firstorder_Variance_binCount_8	0.30345	3.62368e-12	0.212854	0.831443	0.995662	-4.97491
wavelet-LHH_gldm_DependenceNonUniformityNormalized_binCount_8	0.303271	3.62332e-12	0.212728	0.831541	0.995662	-4.97493
log-sigma-3-0-mm-3D_glcm_MCC_binCount_8	-0.299426	3.62391e-12	-0.210031	0.833645	0.995662	-4.97524
wavelet-LHH_glcm_InverseVariance_binCount_8	0.298467	3.62396e-12	0.209358	0.834171	0.995662	-4.97531
wavelet-HLL_glrlm_ShortRunEmphasis_binCount_8	-0.295093	3.62359e-12	-0.206992	0.836018	0.995662	-4.97558
wavelet-HHL_glrlm_LongRunEmphasis_binCount_8	0.294068	3.62347e-12	0.206272	0.83658	0.995662	-4.97566
original_glcm_MaximumProbability_binCount_8	0.292991	3.62341e-12	0.205517	0.83717	0.995662	-4.97575
wavelet-LHL_glcm_JointEnergy_binCount_8	0.289468	3.62359e-12	0.203046	0.839101	0.995662	-4.97602
wavelet-LHL_gldm_LargeDependenceHighGrayLevelEmphasis_binCount_8	-0.288898	3.62333e-12	-0.202646	0.839414	0.995662	-4.97607
log-sigma-1-0-mm-3D_glrlm_RunVariance_binCount_8	0.287304	3.62385e-12	0.201528	0.840288	0.995662	-4.97619
wavelet-HLL_gldm_LargeDependenceEmphasis_binCount_8	0.280908	3.62377e-12	0.197042	0.843797	0.995662	-4.97668
wavelet-LHL_glrlm_RunVariance_binCount_8	0.278829	3.62377e-12	0.195583	0.844939	0.995662	-4.97683
wavelet-HLL_glrlm_RunVariance_binCount_8	0.278828	3.62386e-12	0.195583	0.844939	0.995662	-4.97683
wavelet-LHH_glcm_DifferenceVariance_binCount_8	-0.275815	3.6236e-12	-0.193469	0.846594	0.995662	-4.97705
wavelet-LLH_gldm_LargeDependenceHighGrayLevelEmphasis_binCount_8	0.275381	3.62375e-12	0.193165	0.846832	0.995662	-4.97709
wavelet-HLH_gldm_SmallDependenceEmphasis_binCount_8	-0.273478	3.62364e-12	-0.19183	0.847878	0.995662	-4.97723
wavelet-HHL_firstorder_MeanAbsoluteDeviation_binCount_8	-0.270514	3.62344e-12	-0.189751	0.849506	0.995662	-4.97744
wavelet-HHL_glcm_JointAverage_binCount_8	0.268448	3.62396e-12	0.188302	0.850642	0.995662	-4.97759
wavelet-HHL_glcm_SumAverage_binCount_8	0.268448	3.62396e-12	0.188302	0.850642	0.995662	-4.97759
wavelet-HLH_glrlm_GrayLevelNonUniformityNormalized_binCount_8	-0.267932	3.62368e-12	-0.18794	0.850926	0.995662	-4.97763
wavelet-LLH_glcm_Imc1_binCount_8	-0.267192	3.62384e-12	-0.187421	0.851333	0.995662	-4.97768
wavelet-HLH_ngtdm_Complexity_binCount_8	0.267127	3.62385e-12	0.187375	0.851368	0.995662	-4.97769
log-sigma-1-0-mm-3D_glcm_ClusterTendency_binCount_8	0.264678	3.62354e-12	0.185657	0.852716	0.995662	-4.97786
wavelet-LLH_firstorder_RootMeanSquared_binCount_8	-0.264629	3.62396e-12	-0.185623	0.852742	0.995662	-4.97786
original_glcm_DifferenceAverage_binCount_8	-0.263541	3.6226e-12	-0.18486	0.853341	0.995662	-4.97794
wavelet-LHH_firstorder_RootMeanSquared_binCount_8	-0.263335	3.62396e-12	-0.184715	0.853455	0.995662	-4.97795
wavelet-HLH_glcm_ClusterTendency_binCount_8	0.262845	3.62386e-12	0.184372	0.853724	0.995662	-4.97799
wavelet-LLH_glrlm_HighGrayLevelRunEmphasis_binCount_8	-0.258591	3.62387e-12	-0.181388	0.856065	0.995662	-4.97829
wavelet-LLH_glcm_Autocorrelation_binCount_8	0.258378	3.62391e-12	0.181238	0.856183	0.995662	-4.9783
wavelet-HHH_glszm_LargeAreaLowGrayLevelEmphasis_binCount_8	0.25435	3.62372e-12	0.178413	0.858401	0.995662	-4.97858
wavelet-HHH_glrlm_ShortRunHighGrayLevelEmphasis_binCount_8	0.252784	3.62389e-12	0.177314	0.859264	0.995662	-4.97868
wavelet-LLH_firstorder_Range_binCount_8	-0.25129	3.62389e-12	-0.176266	0.860086	0.995662	-4.97878
wavelet-LHL_gldm_LargeDependenceEmphasis_binCount_8	0.250906	3.62387e-12	0.175997	0.860298	0.995662	-4.97881
wavelet-LHL_gldm_GrayLevelVariance_binCount_8	-0.248514	3.62292e-12	-0.174319	0.861617	0.995662	-4.97897
original_glcm_Idn_binCount_8	0.248151	3.62396e-12	0.174064	0.861817	0.995662	-4.97899
wavelet-HHH_glcm_DifferenceVariance_binCount_8	-0.247768	3.6237e-12	-0.173796	0.862028	0.995662	-4.97902
wavelet-HHH_glcm_DifferenceEntropy_binCount_8	0.247342	3.62384e-12	0.173497	0.862262	0.995662	-4.97905
wavelet-LLL_firstorder_Mean_binCount_8	0.246033	3.62357e-12	0.172579	0.862984	0.995662	-4.97913
log-sigma-1-0-mm-3D_firstorder_TotalEnergy_binCount_8	-0.245064	3.62369e-12	-0.171899	0.863519	0.995662	-4.9792
wavelet-LHL_firstorder_Uniformity_binCount_8	0.240755	3.62365e-12	0.168877	0.865895	0.995662	-4.97948
wavelet-LLL_glszm_LargeAreaHighGrayLevelEmphasis_binCount_8	0.238759	3.62367e-12	0.167476	0.866997	0.995662	-4.9796
wavelet-LHL_glszm_GrayLevelNonUniformityNormalized_binCount_8	0.238651	3.62355e-12	0.1674	0.867057	0.995662	-4.97961
original_glcm_Id_binCount_8	0.238086	3.62389e-12	0.167005	0.867368	0.995662	-4.97965
wavelet-LHH_gldm_LargeDependenceEmphasis_binCount_8	-0.236781	3.62374e-12	-0.166089	0.868088	0.995662	-4.97973
wavelet-HHL_glszm_SmallAreaHighGrayLevelEmphasis_binCount_8	-0.236215	3.62361e-12	-0.165692	0.868401	0.995662	-4.97977
wavelet-HHH_firstorder_Minimum_binCount_8	0.236019	3.62339e-12	0.165554	0.868509	0.995662	-4.97978
wavelet-HLH_gldm_SmallDependenceHighGrayLevelEmphasis_binCount_8	-0.235658	3.62265e-12	-0.165302	0.868708	0.995662	-4.9798
log-sigma-1-0-mm-3D_glszm_SizeZoneNonUniformity_binCount_8	-0.235153	3.62392e-12	-0.164947	0.868987	0.995662	-4.97983
wavelet-HHL_glrlm_RunVariance_binCount_8	0.233762	3.62354e-12	0.163972	0.869755	0.995662	-4.97992
wavelet-HLH_gldm_DependenceEntropy_binCount_8	0.233648	3.62396e-12	0.163891	0.869818	0.995662	-4.97993
wavelet-HLL_glcm_InverseVariance_binCount_8	-0.232453	3.62366e-12	-0.163053	0.870478	0.995662	-4.98
original_glszm_LargeAreaHighGrayLevelEmphasis_binCount_8	0.232264	3.62293e-12	0.162921	0.870582	0.995662	-4.98001
wavelet-HLL_glcm_ClusterProminence_binCount_8	-0.232096	3.62359e-12	-0.162803	0.870675	0.995662	-4.98002
wavelet-LLH_glrlm_RunEntropy_binCount_8	-0.231787	3.62396e-12	-0.162586	0.870846	0.995662	-4.98004
wavelet-LLL_glszm_SmallAreaHighGrayLevelEmphasis_binCount_8	-0.231042	3.62378e-12	-0.162063	0.871258	0.995662	-4.98009
wavelet-LHH_ngtdm_Contrast_binCount_8	-0.230659	3.62343e-12	-0.161795	0.871469	0.995662	-4.98011
log-sigma-3-0-mm-3D_firstorder_TotalEnergy_binCount_8	-0.229402	3.62374e-12	-0.160913	0.872164	0.995662	-4.98019
wavelet-LHL_glcm_MaximumProbability_binCount_8	0.224733	3.62377e-12	0.157638	0.874744	0.995662	-4.98047
original_shape_LeastAxisLength_binCount_8	0.224462	3.62381e-12	0.157448	0.874894	0.995662	-4.98049
wavelet-HHL_gldm_LargeDependenceEmphasis_binCount_8	0.22189	3.62274e-12	0.155644	0.876316	0.995662	-4.98064
wavelet-LHH_firstorder_Maximum_binCount_8	-0.221607	3.62378e-12	-0.155445	0.876472	0.995662	-4.98066
log-sigma-3-0-mm-3D_glcm_ClusterTendency_binCount_8	0.219722	3.62215e-12	0.154123	0.877514	0.995662	-4.98077
wavelet-LHL_gldm_DependenceVariance_binCount_8	0.218437	3.6233e-12	0.153222	0.878225	0.995662	-4.98085
log-sigma-3-0-mm-3D_glrlm_RunEntropy_binCount_8	0.21834	3.62385e-12	0.153154	0.878279	0.995662	-4.98085
log-sigma-3-0-mm-3D_glrlm_LowGrayLevelRunEmphasis_binCount_8	-0.217541	3.62341e-12	-0.152593	0.878721	0.995662	-4.9809
wavelet-HHH_glrlm_LongRunLowGrayLevelEmphasis_binCount_8	0.217315	3.62294e-12	0.152435	0.878846	0.995662	-4.98091
wavelet-HLH_firstorder_Median_binCount_8	-0.215318	3.62333e-12	-0.151034	0.879951	0.995662	-4.98103
wavelet-HHL_gldm_LargeDependenceHighGrayLevelEmphasis_binCount_8	0.214027	3.6238e-12	0.150128	0.880665	0.995662	-4.9811
wavelet-LHL_firstorder_TotalEnergy_binCount_8	-0.213465	3.62375e-12	-0.149734	0.880976	0.995662	-4.98113
wavelet-HLL_firstorder_TotalEnergy_binCount_8	-0.213465	3.62369e-12	-0.149734	0.880976	0.995662	-4.98113
wavelet-HLH_firstorder_Range_binCount_8	-0.213245	3.62379e-12	-0.14958	0.881098	0.995662	-4.98115
original_shape_MeshVolume_binCount_8	-0.212296	3.62354e-12	-0.148914	0.881623	0.995662	-4.9812
original_shape_VoxelVolume_binCount_8	-0.212296	3.6237e-12	-0.148914	0.881623	0.995662	-4.9812
wavelet-HHL_firstorder_TotalEnergy_binCount_8	-0.212296	3.62369e-12	-0.148914	0.881623	0.995662	-4.9812
wavelet-HHH_firstorder_TotalEnergy_binCount_8	-0.212296	3.62368e-12	-0.148914	0.881623	0.995662	-4.9812
wavelet-HLH_glrlm_ShortRunHighGrayLevelEmphasis_binCount_8	-0.21014	3.62386e-12	-0.147401	0.882817	0.995662	-4.98132
wavelet-HHL_glcm_Autocorrelation_binCount_8	0.209592	3.62393e-12	0.147017	0.88312	0.995662	-4.98135
wavelet-LHH_ngtdm_Complexity_binCount_8	-0.209036	3.62388e-12	-0.146627	0.883428	0.995662	-4.98138
wavelet-LHH_firstorder_TotalEnergy_binCount_8	-0.207701	3.62365e-12	-0.145691	0.884167	0.995662	-4.98146
wavelet-HLH_firstorder_TotalEnergy_binCount_8	-0.202716	3.62366e-12	-0.142194	0.886928	0.995662	-4.98173
log-sigma-3-0-mm-3D_glcm_Autocorrelation_binCount_8	-0.20044	3.62367e-12	-0.140597	0.888189	0.995662	-4.98185
wavelet-HLH_firstorder_Minimum_binCount_8	0.196324	3.62386e-12	0.137711	0.89047	0.995662	-4.98207
wavelet-LLH_glszm_HighGrayLevelZoneEmphasis_binCount_8	-0.194784	3.62392e-12	-0.13663	0.891324	0.995662	-4.98215
wavelet-HLL_gldm_LargeDependenceLowGrayLevelEmphasis_binCount_8	-0.192995	3.62387e-12	-0.135376	0.892316	0.995662	-4.98225
log-sigma-1-0-mm-3D_glcm_MCC_binCount_8	0.191098	3.62388e-12	0.134045	0.893368	0.995662	-4.98234
wavelet-LLL_glrlm_RunVariance_binCount_8	0.188655	3.62376e-12	0.132331	0.894724	0.995662	-4.98247
wavelet-HLH_gldm_SmallDependenceLowGrayLevelEmphasis_binCount_8	-0.186465	3.62372e-12	-0.130795	0.895939	0.995662	-4.98258
wavelet-LHL_glcm_ClusterProminence_binCount_8	0.186328	3.62361e-12	0.130699	0.896015	0.995662	-4.98258
original_firstorder_Skewness_binCount_8	0.183925	3.62386e-12	0.129013	0.897348	0.995662	-4.9827
wavelet-LLL_glrlm_LongRunEmphasis_binCount_8	0.182867	3.62354e-12	0.128271	0.897936	0.995662	-4.98275
log-sigma-3-0-mm-3D_firstorder_Mean_binCount_8	-0.181882	3.62378e-12	-0.12758	0.898483	0.995662	-4.9828
wavelet-LHH_glcm_SumSquares_binCount_8	-0.180753	3.62361e-12	-0.126788	0.899109	0.995662	-4.98286
wavelet-HLH_gldm_LargeDependenceEmphasis_binCount_8	-0.180371	3.61927e-12	-0.126521	0.899321	0.995662	-4.98288
log-sigma-3-0-mm-3D_glcm_Imc2_binCount_8	-0.178856	3.62367e-12	-0.125458	0.900162	0.995662	-4.98295
wavelet-HLH_glcm_InverseVariance_binCount_8	0.177024	3.62396e-12	0.124173	0.90118	0.995662	-4.98304
wavelet-LHH_glcm_DifferenceEntropy_binCount_8	-0.17678	3.62381e-12	-0.124002	0.901315	0.995662	-4.98305
wavelet-HLL_gldm_DependenceNonUniformityNormalized_binCount_8	-0.17626	3.62375e-12	-0.123637	0.901604	0.995662	-4.98307
original_glszm_SmallAreaHighGrayLevelEmphasis_binCount_8	0.176103	3.62361e-12	0.123527	0.901691	0.995662	-4.98308
wavelet-LHL_firstorder_Entropy_binCount_8	-0.175843	3.62361e-12	-0.123345	0.901835	0.995662	-4.98309
wavelet-HHH_glszm_ZonePercentage_binCount_8	-0.175462	3.62254e-12	-0.123077	0.902047	0.995662	-4.98311
log-sigma-3-0-mm-3D_gldm_LargeDependenceLowGrayLevelEmphasis_binCount_8	0.169348	3.62363e-12	0.118788	0.905444	0.995662	-4.98339
wavelet-HHH_glcm_JointEntropy_binCount_8	-0.169255	3.62327e-12	-0.118723	0.905496	0.995662	-4.9834
wavelet-LHL_gldm_DependenceEntropy_binCount_8	-0.168735	3.62396e-12	-0.118358	0.905785	0.995662	-4.98342
original_glcm_Idm_binCount_8	0.166288	3.62373e-12	0.116642	0.907145	0.995662	-4.98353
log-sigma-1-0-mm-3D_glrlm_GrayLevelVariance_binCount_8	-0.164705	3.62345e-12	-0.115531	0.908025	0.995662	-4.9836
original_glszm_GrayLevelNonUniformity_binCount_8	0.163589	3.62359e-12	0.114749	0.908645	0.995662	-4.98365
wavelet-LHL_glcm_Imc1_binCount_8	-0.162953	3.62389e-12	-0.114303	0.908999	0.995662	-4.98368
wavelet-LLL_glszm_SmallAreaEmphasis_binCount_8	0.161332	3.62338e-12	0.113166	0.9099	0.995662	-4.98375
wavelet-HLH_glrlm_RunVariance_binCount_8	-0.161041	3.62382e-12	-0.112961	0.910062	0.995662	-4.98376
wavelet-HHH_glcm_MaximumProbability_binCount_8	0.160973	3.62387e-12	0.112914	0.9101	0.995662	-4.98376
wavelet-LLL_firstorder_TotalEnergy_binCount_8	-0.16092	3.62375e-12	-0.112876	0.91013	0.995662	-4.98376
wavelet-HHL_firstorder_Mean_binCount_8	-0.160215	3.62329e-12	-0.112382	0.910521	0.995662	-4.98379
wavelet-HLH_glcm_Id_binCount_8	-0.158806	3.62385e-12	-0.111394	0.911305	0.995662	-4.98385
wavelet-HLH_firstorder_Uniformity_binCount_8	-0.158199	3.62382e-12	-0.110968	0.911643	0.995662	-4.98388
wavelet-LHH_glrlm_ShortRunEmphasis_binCount_8	-0.15672	3.62387e-12	-0.109931	0.912465	0.995662	-4.98394
wavelet-LHH_glrlm_ShortRunHighGrayLevelEmphasis_binCount_8	-0.156128	3.62384e-12	-0.109515	0.912795	0.995662	-4.98397
wavelet-LHH_glcm_Idmn_binCount_8	0.155533	3.62396e-12	0.109098	0.913126	0.995662	-4.98399
log-sigma-3-0-mm-3D_glcm_InverseVariance_binCount_8	-0.154179	3.62299e-12	-0.108148	0.913879	0.995662	-4.98405
log-sigma-3-0-mm-3D_glszm_HighGrayLevelZoneEmphasis_binCount_8	-0.153506	3.62389e-12	-0.107676	0.914254	0.995662	-4.98408
wavelet-HLL_gldm_DependenceVariance_binCount_8	0.152745	3.62379e-12	0.107142	0.914677	0.995662	-4.98411
wavelet-LHL_glcm_MCC_binCount_8	0.152091	3.62392e-12	0.106684	0.915041	0.995662	-4.98413
wavelet-LHH_glcm_Id_binCount_8	-0.151979	3.62396e-12	-0.106605	0.915104	0.995662	-4.98414
wavelet-LLH_glcm_JointAverage_binCount_8	0.151888	3.62396e-12	0.106541	0.915154	0.995662	-4.98414
wavelet-LLH_glcm_SumAverage_binCount_8	0.151888	3.62396e-12	0.106541	0.915154	0.995662	-4.98414
log-sigma-3-0-mm-3D_gldm_DependenceEntropy_binCount_8	-0.151682	3.62396e-12	-0.106397	0.915269	0.995662	-4.98415
wavelet-HHL_glszm_ZoneEntropy_binCount_8	0.149495	3.62396e-12	0.104863	0.916486	0.995662	-4.98424
log-sigma-1-0-mm-3D_glcm_InverseVariance_binCount_8	-0.14945	3.62396e-12	-0.104831	0.916511	0.995662	-4.98424
wavelet-LHH_gldm_LargeDependenceLowGrayLevelEmphasis_binCount_8	-0.147755	3.62343e-12	-0.103642	0.917454	0.995662	-4.98431
wavelet-HLH_glcm_Idm_binCount_8	-0.146517	3.62272e-12	-0.102774	0.918143	0.995662	-4.98436
wavelet-HLH_glrlm_RunPercentage_binCount_8	0.145559	3.62383e-12	0.102102	0.918677	0.995662	-4.98439
log-sigma-1-0-mm-3D_firstorder_Entropy_binCount_8	-0.141549	3.6238e-12	-0.0992888	0.92091	0.995662	-4.98455
wavelet-HLH_gldm_LargeDependenceHighGrayLevelEmphasis_binCount_8	-0.139013	3.62352e-12	-0.0975098	0.922323	0.995662	-4.98464
wavelet-LHH_gldm_GrayLevelVariance_binCount_8	-0.137461	3.62386e-12	-0.0964213	0.923187	0.995662	-4.9847
wavelet-HLH_glcm_DifferenceVariance_binCount_8	-0.136419	3.62318e-12	-0.0956905	0.923767	0.995662	-4.98474
wavelet-LHH_glcm_Contrast_binCount_8	-0.13598	3.61981e-12	-0.0953829	0.924012	0.995662	-4.98475
wavelet-HHH_firstorder_Kurtosis_binCount_8	-0.135913	3.62366e-12	-0.0953357	0.924049	0.995662	-4.98476
wavelet-LHH_glcm_Idm_binCount_8	-0.13574	3.62396e-12	-0.0952144	0.924145	0.995662	-4.98476
log-sigma-1-0-mm-3D_gldm_GrayLevelVariance_binCount_8	-0.134903	3.62367e-12	-0.0946271	0.924612	0.995662	-4.98479
wavelet-HLH_glcm_Idmn_binCount_8	-0.132085	3.62396e-12	-0.0926507	0.926182	0.996318	-4.98489
wavelet-LHL_firstorder_RobustMeanAbsoluteDeviation_binCount_8	-0.122674	3.62342e-12	-0.0860491	0.931428	0.996954	-4.98521
wavelet-LHH_firstorder_Mean_binCount_8	-0.122091	3.62338e-12	-0.0856403	0.931753	0.996954	-4.98523
wavelet-HLL_firstorder_Maximum_binCount_8	-0.121803	3.62385e-12	-0.0854381	0.931914	0.996954	-4.98524
wavelet-LHL_gldm_SmallDependenceLowGrayLevelEmphasis_binCount_8	-0.120697	3.62382e-12	-0.0846621	0.932531	0.996954	-4.98528
wavelet-LHL_glrlm_GrayLevelNonUniformityNormalized_binCount_8	0.116502	3.62392e-12	0.0817199	0.93487	0.996954	-4.98541
log-sigma-3-0-mm-3D_firstorder_Median_binCount_8	-0.115164	3.62385e-12	-0.0807811	0.935617	0.996954	-4.98545
original_glrlm_RunPercentage_binCount_8	-0.114359	3.62385e-12	-0.0802165	0.936066	0.996954	-4.98548
wavelet-LHL_glcm_InverseVariance_binCount_8	-0.111125	3.62392e-12	-0.0779479	0.93787	0.996954	-4.98558
log-sigma-1-0-mm-3D_glszm_GrayLevelNonUniformity_binCount_8	0.10923	3.62367e-12	0.0766186	0.938928	0.996954	-4.98563
wavelet-LHH_gldm_LargeDependenceHighGrayLevelEmphasis_binCount_8	-0.106914	3.62371e-12	-0.0749944	0.94022	0.996954	-4.9857
wavelet-LHH_glrlm_LongRunEmphasis_binCount_8	-0.105759	3.62381e-12	-0.0741843	0.940864	0.996954	-4.98573
log-sigma-1-0-mm-3D_glrlm_GrayLevelNonUniformityNormalized_binCount_8	0.105532	3.62321e-12	0.0740251	0.940991	0.996954	-4.98574
wavelet-HLL_glrlm_RunEntropy_binCount_8	-0.10426	3.62396e-12	-0.0731328	0.941701	0.996954	-4.98577
log-sigma-3-0-mm-3D_firstorder_Skewness_binCount_8	0.100469	3.6237e-12	0.0704733	0.943818	0.996954	-4.98588
wavelet-HHH_gldm_LargeDependenceHighGrayLevelEmphasis_binCount_8	0.100378	3.62377e-12	0.0704098	0.943868	0.996954	-4.98588
wavelet-LLH_gldm_HighGrayLevelEmphasis_binCount_8	-0.099812	3.62379e-12	-0.0700127	0.944184	0.996954	-4.98589
wavelet-HHH_glcm_JointEnergy_binCount_8	0.0989593	3.62356e-12	0.0694145	0.94466	0.996954	-4.98592
wavelet-HLH_glrlm_LongRunHighGrayLevelEmphasis_binCount_8	-0.0982762	3.62376e-12	-0.0689354	0.945042	0.996954	-4.98593
log-sigma-3-0-mm-3D_gldm_DependenceNonUniformityNormalized_binCount_8	0.0948806	3.62375e-12	0.0665536	0.946938	0.996954	-4.98602
wavelet-LHH_firstorder_Uniformity_binCount_8	-0.0947531	3.62347e-12	-0.0664642	0.947009	0.996954	-4.98603
wavelet-HLL_firstorder_MeanAbsoluteDeviation_binCount_8	0.093314	3.62379e-12	0.0654547	0.947813	0.996954	-4.98606
wavelet-HLH_glcm_DifferenceEntropy_binCount_8	0.090619	3.62295e-12	0.0635643	0.949318	0.996954	-4.98613
wavelet-HHL_firstorder_90Percentile_binCount_8	0.086874	3.6235e-12	0.0609374	0.95141	0.996954	-4.98622
wavelet-HLH_firstorder_Entropy_binCount_8	0.0858513	3.62389e-12	0.06022	0.951981	0.996954	-4.98624
wavelet-HLH_glcm_Idn_binCount_8	-0.0845734	3.62396e-12	-0.0593236	0.952695	0.996954	-4.98627
wavelet-LLH_glcm_InverseVariance_binCount_8	-0.084344	3.62374e-12	-0.0591627	0.952823	0.996954	-4.98628
wavelet-LHH_glszm_LowGrayLevelZoneEmphasis_binCount_8	-0.0832768	3.62367e-12	-0.0584141	0.953419	0.996954	-4.9863
wavelet-LLH_firstorder_TotalEnergy_binCount_8	-0.079097	3.62347e-12	-0.0554822	0.955755	0.996954	-4.98639
wavelet-LLL_glrlm_GrayLevelVariance_binCount_8	0.0785893	3.62388e-12	0.0551261	0.956039	0.996954	-4.9864
wavelet-HHH_glcm_SumEntropy_binCount_8	-0.0783077	3.62389e-12	-0.0549286	0.956196	0.996954	-4.98641
log-sigma-1-0-mm-3D_glcm_MaximumProbability_binCount_8	0.0773199	3.62391e-12	0.0542357	0.956748	0.996954	-4.98643
wavelet-HLH_glrlm_RunLengthNonUniformityNormalized_binCount_8	0.0759066	3.62293e-12	0.0532444	0.957538	0.996954	-4.98646
log-sigma-3-0-mm-3D_gldm_HighGrayLevelEmphasis_binCount_8	-0.0718927	3.62243e-12	-0.0504288	0.959781	0.997619	-4.98654
wavelet-LHH_glcm_Idn_binCount_8	-0.0683497	3.62396e-12	-0.0479436	0.961762	0.997619	-4.9866
wavelet-LHH_glrlm_RunPercentage_binCount_8	0.0628759	3.62381e-12	0.044104	0.964822	0.997619	-4.9867
wavelet-HHL_glrlm_HighGrayLevelRunEmphasis_binCount_8	0.0627313	3.62356e-12	0.0440026	0.964903	0.997619	-4.9867
wavelet-HLH_glcm_DifferenceAverage_binCount_8	0.0615682	3.62368e-12	0.0431868	0.965553	0.997619	-4.98672
wavelet-HLH_glcm_Contrast_binCount_8	0.0606202	3.62373e-12	0.0425217	0.966083	0.997619	-4.98674
wavelet-HLH_glrlm_LongRunEmphasis_binCount_8	-0.0599293	3.62362e-12	-0.0420371	0.96647	0.997619	-4.98675
wavelet-LLH_glcm_MCC_binCount_8	-0.0599293	3.61513e-12	-0.0420371	0.96647	0.997619	-4.98675
log-sigma-1-0-mm-3D_gldm_DependenceVariance_binCount_8	-0.0538018	3.6238e-12	-0.0377391	0.969896	0.997619	-4.98684
wavelet-HLH_glcm_SumSquares_binCount_8	0.0527006	3.62372e-12	0.0369666	0.970512	0.997619	-4.98686
wavelet-HLH_glszm_ZonePercentage_binCount_8	0.0523364	3.62332e-12	0.0367111	0.970716	0.997619	-4.98686
original_gldm_LargeDependenceEmphasis_binCount_8	0.0475151	3.62348e-12	0.0333293	0.973412	0.997619	-4.98692
original_gldm_SmallDependenceLowGrayLevelEmphasis_binCount_8	0.0471314	3.62374e-12	0.0330601	0.973627	0.997619	-4.98693
wavelet-LHL_glcm_SumSquares_binCount_8	-0.0362571	3.62336e-12	-0.0254324	0.97971	0.997619	-4.98705
wavelet-HLH_glrlm_ShortRunEmphasis_binCount_8	-0.0361684	3.62368e-12	-0.0253702	0.97976	0.997619	-4.98705
wavelet-LHH_glcm_MaximumProbability_binCount_8	-0.0348353	3.62362e-12	-0.0244351	0.980506	0.997619	-4.98706
wavelet-LLH_gldm_DependenceVariance_binCount_8	0.0334758	3.62344e-12	0.0234814	0.981266	0.997619	-4.98708
log-sigma-1-0-mm-3D_glcm_SumSquares_binCount_8	-0.030996	3.62383e-12	-0.021742	0.982654	0.997619	-4.9871
original_shape_Maximum2DDiameterSlice_binCount_8	-0.0299913	-0.00170415	-0.0210372	0.983216	0.997619	-4.98711
wavelet-LLL_glcm_Imc2_binCount_8	0.0292777	3.62341e-12	0.0205367	0.983615	0.997619	-4.98711
original_gldm_DependenceVariance_binCount_8	0.0291951	3.62369e-12	0.0204788	0.983662	0.997619	-4.98711
wavelet-LHH_glrlm_RunLengthNonUniformityNormalized_binCount_8	-0.0286825	3.62378e-12	-0.0201192	0.983948	0.997619	-4.98712
original_glrlm_GrayLevelNonUniformityNormalized_binCount_8	-0.0285542	3.62371e-12	-0.0200292	0.98402	0.997619	-4.98712
log-sigma-1-0-mm-3D_firstorder_Kurtosis_binCount_8	0.0247133	3.62362e-12	0.0173351	0.986169	0.997619	-4.98714
wavelet-HHL_gldm_HighGrayLevelEmphasis_binCount_8	0.0246211	3.62384e-12	0.0172704	0.986221	0.997619	-4.98715
wavelet-HHH_gldm_SmallDependenceHighGrayLevelEmphasis_binCount_8	0.0229215	3.62343e-12	0.0160782	0.987172	0.997619	-4.98716
log-sigma-3-0-mm-3D_firstorder_RootMeanSquared_binCount_8	0.0221641	3.62396e-12	0.0155469	0.987596	0.997619	-4.98716
wavelet-LHL_glcm_Imc2_binCount_8	-0.0194448	3.62379e-12	-0.0136394	0.989118	0.997619	-4.98718
wavelet-LHH_glrlm_LongRunLowGrayLevelEmphasis_binCount_8	0.0178517	3.62379e-12	0.012522	0.990009	0.997619	-4.98718
log-sigma-3-0-mm-3D_glszm_GrayLevelNonUniformity_binCount_8	0.0176672	3.62376e-12	0.0123926	0.990113	0.997619	-4.98718
wavelet-HHH_glrlm_RunEntropy_binCount_8	0.0170607	3.62339e-12	0.0119671	0.990452	0.997619	-4.98719
wavelet-HHL_glszm_HighGrayLevelZoneEmphasis_binCount_8	-0.0150181	3.6222e-12	-0.0105343	0.991595	0.997619	-4.9872
log-sigma-1-0-mm-3D_firstorder_Uniformity_binCount_8	0.0134883	3.62369e-12	0.00946129	0.992451	0.997619	-4.9872
wavelet-LHH_firstorder_Entropy_binCount_8	0.0110055	3.6238e-12	0.00771974	0.993841	0.997619	-4.98721
wavelet-LHH_glcm_ClusterTendency_binCount_8	0.00996776	3.62376e-12	0.00699184	0.994421	0.997619	-4.98721
log-sigma-3-0-mm-3D_firstorder_Uniformity_binCount_8	-0.00994679	3.62369e-12	-0.00697713	0.994433	0.997619	-4.98721
wavelet-HLH_glrlm_GrayLevelVariance_binCount_8	0.00912604	3.62374e-12	0.00640142	0.994893	0.997619	-4.98722
original_glszm_GrayLevelVariance_binCount_8	-0.0087431	3.62389e-12	-0.00613281	0.995107	0.997619	-4.98722
wavelet-LLH_glszm_GrayLevelVariance_binCount_8	0.00769239	3.62393e-12	0.0053958	0.995695	0.997619	-4.98722
wavelet-LHH_glcm_DifferenceAverage_binCount_8	-0.00187829	3.62365e-12	-0.00131752	0.998949	0.99947	-4.98723
original_firstorder_TotalEnergy_binCount_8	0.000947374	3.62371e-12	0.000664531	0.99947	0.99947	-4.98723

## Sheet: mri_binCount_16
	logFC	AveExpr	t	P.Value	adj.P.Val	B
wavelet-LHL_glcm_Autocorrelation_binCount_16	-4.77567	3.62396e-12	-3.36964	0.000754098	0.271682	-0.933838
wavelet-LHL_glrlm_HighGrayLevelRunEmphasis_binCount_16	-4.77201	3.62365e-12	-3.36706	0.000761193	0.271682	-0.940599
wavelet-LHL_gldm_HighGrayLevelEmphasis_binCount_16	-4.75947	3.62344e-12	-3.35821	0.000785965	0.271682	-0.963716
wavelet-LHL_glrlm_ShortRunHighGrayLevelEmphasis_binCount_16	-4.46753	3.62368e-12	-3.15222	0.00162276	0.416641	-1.4848
wavelet-LHL_glszm_HighGrayLevelZoneEmphasis_binCount_16	-4.23474	3.6239e-12	-2.98797	0.00281181	0.416641	-1.87666
wavelet-LHL_glcm_JointAverage_binCount_16	-4.23465	3.62396e-12	-2.98791	0.00281242	0.416641	-1.87682
wavelet-LHL_glcm_SumAverage_binCount_16	-4.23465	3.62396e-12	-2.98791	0.00281242	0.416641	-1.87682
original_glszm_HighGrayLevelZoneEmphasis_binCount_16	-3.95686	3.62342e-12	-2.7919	0.00524497	0.67988	-2.317
original_firstorder_10Percentile_binCount_16	-3.78761	3.61258e-12	-2.67248	0.00753542	0.868247	-2.57054
wavelet-LLL_firstorder_10Percentile_binCount_16	-3.64526	3.62295e-12	-2.57204	0.0101174	0.967963	-2.77522
wavelet-LLL_gldm_LowGrayLevelEmphasis_binCount_16	3.63494	3.62371e-12	2.56476	0.0103321	0.967963	-2.78976
original_gldm_LowGrayLevelEmphasis_binCount_16	3.57565	3.62386e-12	2.52293	0.011646	0.967963	-2.87244
wavelet-HLH_glcm_Correlation_binCount_16	3.51866	3.62384e-12	2.48272	0.0130467	0.967963	-2.95065
wavelet-LLL_glrlm_LowGrayLevelRunEmphasis_binCount_16	3.51223	3.62308e-12	2.47818	0.0132139	0.967963	-2.95941
wavelet-HLL_firstorder_Skewness_binCount_16	-3.45837	3.62388e-12	-2.44018	0.0146888	0.967963	-3.03202
wavelet-LLL_glcm_Correlation_binCount_16	3.44986	3.62383e-12	2.43417	0.0149348	0.967963	-3.0434
original_glrlm_LowGrayLevelRunEmphasis_binCount_16	3.344	3.62376e-12	2.35948	0.0183103	0.996924	-3.18252
wavelet-HLH_glcm_ClusterShade_binCount_16	3.23132	3.62363e-12	2.27998	0.0226198	0.996924	-3.32584
wavelet-LLH_firstorder_MeanAbsoluteDeviation_binCount_16	-3.09542	3.62391e-12	-2.18408	0.0289681	0.996924	-3.49217
wavelet-LLH_firstorder_RobustMeanAbsoluteDeviation_binCount_16	-3.06212	3.62331e-12	-2.16059	0.0307393	0.996924	-3.53183
original_glrlm_LongRunHighGrayLevelEmphasis_binCount_16	-3.04364	3.62374e-12	-2.14755	0.0317619	0.996924	-3.55366
wavelet-LLH_firstorder_InterquartileRange_binCount_16	-3.01664	3.62339e-12	-2.1285	0.0333084	0.996924	-3.58531
wavelet-LLL_glrlm_LongRunHighGrayLevelEmphasis_binCount_16	-2.99754	3.62363e-12	-2.11502	0.0344408	0.996924	-3.60753
original_glrlm_ShortRunLowGrayLevelEmphasis_binCount_16	2.98697	3.62255e-12	2.10756	0.0350815	0.996924	-3.61977
wavelet-LLH_firstorder_10Percentile_binCount_16	2.9503	3.62384e-12	2.08169	0.0373839	0.996924	-3.66188
log-sigma-3-0-mm-3D_firstorder_Entropy_binCount_16	-2.93112	3.62396e-12	-2.06815	0.0386386	0.996924	-3.68371
original_glrlm_LongRunLowGrayLevelEmphasis_binCount_16	2.91256	3.62378e-12	2.05506	0.0398866	0.996924	-3.70469
wavelet-HHH_firstorder_Mean_binCount_16	2.88411	3.62353e-12	2.03499	0.0418656	0.996924	-3.73658
wavelet-LLL_ngtdm_Complexity_binCount_16	-2.83829	3.62361e-12	-2.00265	0.0452281	0.996924	-3.78731
wavelet-HHL_firstorder_Maximum_binCount_16	2.79499	3.62382e-12	1.9721	0.0486119	0.996924	-3.83449
wavelet-LLL_glrlm_ShortRunLowGrayLevelEmphasis_binCount_16	2.78786	3.62383e-12	1.96708	0.0491883	0.996924	-3.84218
original_glszm_LowGrayLevelZoneEmphasis_binCount_16	2.72072	3.62279e-12	1.9197	0.0549103	0.996924	-3.91374
wavelet-LLL_firstorder_Median_binCount_16	-2.71407	3.6238e-12	-1.91501	0.0555061	0.996924	-3.92073
log-sigma-3-0-mm-3D_glrlm_GrayLevelNonUniformityNormalized_binCount_16	2.71135	3.6237e-12	1.91309	0.0557514	0.996924	-3.92358
wavelet-LHL_glszm_SmallAreaHighGrayLevelEmphasis_binCount_16	-2.69806	3.62389e-12	-1.90371	0.0569626	0.996924	-3.93749
wavelet-LHL_glcm_Correlation_binCount_16	2.69091	3.6239e-12	1.89867	0.0576228	0.996924	-3.94494
wavelet-LLL_glcm_MCC_binCount_16	2.64334	3.62393e-12	1.8651	0.0621817	0.996924	-3.99402
wavelet-HHL_glrlm_RunEntropy_binCount_16	-2.58747	3.62396e-12	-1.82568	0.0679138	0.996924	-4.05056
original_firstorder_Variance_binCount_16	2.56358	3.62382e-12	1.80882	0.0704935	0.996924	-4.07436
wavelet-HLL_firstorder_10Percentile_binCount_16	-2.56139	3.62375e-12	-1.80728	0.0707344	0.996924	-4.07654
wavelet-LLL_firstorder_MeanAbsoluteDeviation_binCount_16	2.55842	3.62372e-12	1.80518	0.0710615	0.996924	-4.07948
original_shape_Sphericity_binCount_16	-2.52328	3.62387e-12	-1.78039	0.0750278	0.996924	-4.11402
wavelet-HLL_firstorder_Mean_binCount_16	-2.51855	3.62338e-12	-1.77705	0.0755748	0.996924	-4.11863
log-sigma-1-0-mm-3D_firstorder_10Percentile_binCount_16	-2.5124	3.62154e-12	-1.77271	0.0762922	0.996924	-4.12462
wavelet-HHH_firstorder_Median_binCount_16	2.46483	3.62335e-12	1.73915	0.0820238	0.996924	-4.17041
original_glrlm_RunEntropy_binCount_16	2.46113	3.62396e-12	1.73654	0.0824846	0.996924	-4.17394
wavelet-HLL_firstorder_InterquartileRange_binCount_16	2.39467	3.62363e-12	1.68965	0.0911113	0.996924	-4.23636
wavelet-LLL_firstorder_Variance_binCount_16	2.38007	3.62382e-12	1.67935	0.0931005	0.996924	-4.24985
wavelet-HLL_firstorder_RobustMeanAbsoluteDeviation_binCount_16	2.36528	3.62345e-12	1.66891	0.0951511	0.996924	-4.26342
wavelet-LLL_firstorder_RobustMeanAbsoluteDeviation_binCount_16	2.35937	3.6226e-12	1.66474	0.0959814	0.996924	-4.26883
wavelet-HHH_glszm_SmallAreaLowGrayLevelEmphasis_binCount_16	-2.35927	3.62339e-12	-1.66467	0.0959946	0.996924	-4.26892
wavelet-LLL_glszm_LowGrayLevelZoneEmphasis_binCount_16	2.31911	3.62376e-12	1.63633	0.101786	0.996924	-4.30526
wavelet-LLL_glcm_JointAverage_binCount_16	-2.30095	3.6239e-12	-1.62351	0.104496	0.996924	-4.3215
wavelet-LLL_glcm_SumAverage_binCount_16	-2.30095	3.6239e-12	-1.62351	0.104496	0.996924	-4.3215
log-sigma-1-0-mm-3D_firstorder_InterquartileRange_binCount_16	2.29593	3.62207e-12	1.61998	0.105253	0.996924	-4.32595
log-sigma-3-0-mm-3D_firstorder_InterquartileRange_binCount_16	2.28638	3.62388e-12	1.61324	0.106709	0.996924	-4.33442
wavelet-LLL_glcm_Autocorrelation_binCount_16	-2.26493	3.62377e-12	-1.5981	0.110037	0.996924	-4.35331
log-sigma-1-0-mm-3D_firstorder_RobustMeanAbsoluteDeviation_binCount_16	2.25039	3.62351e-12	1.58784	0.112338	0.996924	-4.36601
wavelet-HHH_glszm_LowGrayLevelZoneEmphasis_binCount_16	-2.1861	3.62375e-12	-1.54248	0.122973	0.996924	-4.42118
original_gldm_LargeDependenceHighGrayLevelEmphasis_binCount_16	-2.13745	3.62356e-12	-1.50815	0.131531	0.996924	-4.46187
wavelet-HHL_glcm_Correlation_binCount_16	2.12276	3.62362e-12	1.49779	0.134204	0.996924	-4.47397
wavelet-HLH_glcm_JointEnergy_binCount_16	-2.11213	3.62297e-12	-1.49029	0.136164	0.996924	-4.48268
wavelet-LLL_gldm_HighGrayLevelEmphasis_binCount_16	-2.1068	3.62361e-12	-1.48652	0.137157	0.996924	-4.48704
wavelet-LHL_glcm_ClusterShade_binCount_16	2.1038	3.62266e-12	1.48441	0.137717	0.996924	-4.48948
wavelet-LHH_glcm_ClusterShade_binCount_16	-2.10329	3.62365e-12	-1.48405	0.137812	0.996924	-4.48989
wavelet-LLL_gldm_LargeDependenceHighGrayLevelEmphasis_binCount_16	-2.10011	3.62378e-12	-1.48181	0.138408	0.996924	-4.49248
wavelet-LHH_firstorder_Skewness_binCount_16	-2.09284	3.62383e-12	-1.47668	0.139778	0.996924	-4.49838
wavelet-LLL_glrlm_HighGrayLevelRunEmphasis_binCount_16	-2.07758	3.62376e-12	-1.46591	0.142689	0.996924	-4.51069
original_shape_Elongation_binCount_16	2.061	3.62324e-12	1.45421	0.145903	0.996924	-4.52396
wavelet-LLH_glszm_ZoneEntropy_binCount_16	2.05401	3.62396e-12	1.44928	0.147275	0.996924	-4.52952
log-sigma-3-0-mm-3D_firstorder_Variance_binCount_16	2.04892	3.6238e-12	1.44569	0.14828	0.996924	-4.53356
original_glrlm_HighGrayLevelRunEmphasis_binCount_16	-2.03998	3.62375e-12	-1.43938	0.150058	0.996924	-4.54063
log-sigma-3-0-mm-3D_firstorder_RobustMeanAbsoluteDeviation_binCount_16	2.03555	3.62384e-12	1.43625	0.150946	0.996924	-4.54413
wavelet-LHL_firstorder_Skewness_binCount_16	2.02825	3.6223e-12	1.4311	0.152417	0.996924	-4.54987
wavelet-HLH_glcm_SumEntropy_binCount_16	2.0268	3.6237e-12	1.43008	0.152709	0.996924	-4.551
log-sigma-3-0-mm-3D_firstorder_MeanAbsoluteDeviation_binCount_16	2.0111	3.6239e-12	1.419	0.155915	0.996924	-4.56327
original_gldm_HighGrayLevelEmphasis_binCount_16	-1.98955	3.62393e-12	-1.4038	0.160395	0.996924	-4.57995
log-sigma-1-0-mm-3D_glcm_Imc2_binCount_16	1.98264	3.62394e-12	1.39892	0.161851	0.996924	-4.58525
wavelet-HHL_glcm_InverseVariance_binCount_16	1.97331	3.62394e-12	1.39234	0.163835	0.996924	-4.59239
wavelet-HLH_glcm_Autocorrelation_binCount_16	1.96419	3.62353e-12	1.38591	0.165791	0.996924	-4.59934
wavelet-HHH_glrlm_ShortRunLowGrayLevelEmphasis_binCount_16	-1.96246	3.62365e-12	-1.38469	0.166164	0.996924	-4.60065
log-sigma-3-0-mm-3D_firstorder_90Percentile_binCount_16	1.96107	3.6228e-12	1.3837	0.166466	0.996924	-4.60171
wavelet-HLH_glcm_JointAverage_binCount_16	1.93325	3.62396e-12	1.36407	0.172561	0.996924	-4.62267
wavelet-HLH_glcm_SumAverage_binCount_16	1.93325	3.62396e-12	1.36407	0.172561	0.996924	-4.62267
original_shape_MinorAxisLength_binCount_16	1.93184	3.62351e-12	1.36308	0.172873	0.996924	-4.62372
original_shape_SurfaceVolumeRatio_binCount_16	1.92248	3.62378e-12	1.35647	0.174965	0.996924	-4.6307
wavelet-LLL_gldm_LargeDependenceLowGrayLevelEmphasis_binCount_16	1.91968	3.62362e-12	1.3545	0.175594	0.996924	-4.63278
original_glcm_Autocorrelation_binCount_16	-1.91072	3.62376e-12	-1.34817	0.177618	0.996924	-4.63942
wavelet-HLH_glcm_MaximumProbability_binCount_16	-1.8976	3.62369e-12	-1.33892	0.180611	0.996924	-4.64908
original_glszm_SmallAreaHighGrayLevelEmphasis_binCount_16	-1.8976	3.62385e-12	-1.33892	0.180613	0.996924	-4.64909
wavelet-LLL_glrlm_ShortRunHighGrayLevelEmphasis_binCount_16	-1.87629	3.6218e-12	-1.32389	0.185556	0.996924	-4.66464
original_ngtdm_Complexity_binCount_16	-1.86525	3.62228e-12	-1.3161	0.188157	0.996924	-4.67263
wavelet-HLH_glcm_JointEntropy_binCount_16	1.86461	3.62369e-12	1.31564	0.188309	0.996924	-4.67309
wavelet-LLL_glszm_ZoneEntropy_binCount_16	1.86443	3.62396e-12	1.31552	0.188352	0.996924	-4.67322
wavelet-HHH_firstorder_RootMeanSquared_binCount_16	1.85759	3.62396e-12	1.31069	0.189977	0.996924	-4.67814
wavelet-HLL_glcm_Correlation_binCount_16	1.84881	3.62146e-12	1.30449	0.192082	0.996924	-4.68445
original_glcm_Imc2_binCount_16	1.82416	3.62296e-12	1.2871	0.198074	0.996924	-4.70195
wavelet-HLH_gldm_LargeDependenceLowGrayLevelEmphasis_binCount_16	-1.82355	3.62386e-12	-1.28667	0.198224	0.996924	-4.70238
original_glrlm_ShortRunHighGrayLevelEmphasis_binCount_16	-1.81814	3.62372e-12	-1.28286	0.199558	0.996924	-4.7062
log-sigma-3-0-mm-3D_glszm_SmallAreaEmphasis_binCount_16	-1.81393	3.62316e-12	-1.27988	0.200602	0.996924	-4.70916
original_glcm_JointAverage_binCount_16	-1.80453	3.62389e-12	-1.27325	0.202945	0.996924	-4.71574
original_glcm_SumAverage_binCount_16	-1.80453	3.62389e-12	-1.27325	0.202945	0.996924	-4.71574
wavelet-LLL_glrlm_LongRunLowGrayLevelEmphasis_binCount_16	1.79763	3.62354e-12	1.26838	0.204677	0.996924	-4.72054
log-sigma-1-0-mm-3D_glcm_Imc1_binCount_16	-1.77648	3.62327e-12	-1.25346	0.210054	0.996924	-4.73517
wavelet-LHL_glrlm_LongRunLowGrayLevelEmphasis_binCount_16	1.77031	3.62381e-12	1.24911	0.211641	0.996924	-4.7394
wavelet-LLL_glcm_ClusterShade_binCount_16	1.75285	3.62382e-12	1.23678	0.216183	0.996924	-4.7513
log-sigma-3-0-mm-3D_glcm_DifferenceEntropy_binCount_16	-1.71869	3.62367e-12	-1.21268	0.225265	0.996924	-4.77424
log-sigma-1-0-mm-3D_glszm_SmallAreaEmphasis_binCount_16	-1.69734	3.62369e-12	-1.19762	0.231079	0.996924	-4.78834
wavelet-HLL_glszm_LowGrayLevelZoneEmphasis_binCount_16	-1.69699	3.61993e-12	-1.19737	0.231175	0.996924	-4.78857
wavelet-LLH_gldm_LargeDependenceLowGrayLevelEmphasis_binCount_16	-1.69519	3.62387e-12	-1.1961	0.231671	0.996924	-4.78976
wavelet-HLH_glcm_MCC_binCount_16	-1.68424	3.62339e-12	-1.18838	0.2347	0.996924	-4.79691
wavelet-LHH_firstorder_InterquartileRange_binCount_16	-1.67499	3.62382e-12	-1.18185	0.237279	0.996924	-4.80292
wavelet-LHL_glcm_SumEntropy_binCount_16	1.66799	3.62378e-12	1.17691	0.239245	0.996924	-4.80745
wavelet-HHH_gldm_LowGrayLevelEmphasis_binCount_16	-1.66053	3.62337e-12	-1.17165	0.241352	0.996924	-4.81225
wavelet-LHH_glszm_SmallAreaEmphasis_binCount_16	-1.65806	3.6239e-12	-1.16991	0.242053	0.996924	-4.81384
log-sigma-3-0-mm-3D_glcm_DifferenceVariance_binCount_16	-1.6528	3.62372e-12	-1.16619	0.243552	0.996924	-4.81721
wavelet-LHH_glszm_SizeZoneNonUniformityNormalized_binCount_16	-1.63892	3.62383e-12	-1.15639	0.247534	0.996924	-4.82605
log-sigma-1-0-mm-3D_glszm_SmallAreaHighGrayLevelEmphasis_binCount_16	-1.6382	3.62392e-12	-1.15589	0.24774	0.996924	-4.8265
log-sigma-1-0-mm-3D_glrlm_RunEntropy_binCount_16	1.63286	3.62396e-12	1.15212	0.249284	0.996924	-4.82988
wavelet-HHH_glrlm_LowGrayLevelRunEmphasis_binCount_16	-1.63215	3.62334e-12	-1.15162	0.249491	0.996924	-4.83033
wavelet-LHH_glcm_JointEnergy_binCount_16	-1.62899	3.62386e-12	-1.14939	0.25041	0.996924	-4.83233
log-sigma-3-0-mm-3D_glcm_SumSquares_binCount_16	-1.62809	3.62378e-12	-1.14876	0.250669	0.996924	-4.83289
original_glcm_MCC_binCount_16	1.62769	3.62387e-12	1.14848	0.250786	0.996924	-4.83314
wavelet-HLL_glszm_GrayLevelNonUniformity_binCount_16	1.61195	3.62381e-12	1.13737	0.255397	0.996924	-4.84301
log-sigma-1-0-mm-3D_glszm_SmallAreaLowGrayLevelEmphasis_binCount_16	-1.60568	3.62383e-12	-1.13295	0.25725	0.996924	-4.84691
log-sigma-3-0-mm-3D_glszm_SmallAreaHighGrayLevelEmphasis_binCount_16	-1.60322	3.62035e-12	-1.13121	0.257981	0.996924	-4.84844
wavelet-LHL_glcm_InverseVariance_binCount_16	1.60273	3.62396e-12	1.13086	0.258127	0.996924	-4.84874
wavelet-LLH_glszm_SmallAreaHighGrayLevelEmphasis_binCount_16	-1.59161	3.62339e-12	-1.12302	0.261443	0.996924	-4.85561
wavelet-HLL_gldm_LowGrayLevelEmphasis_binCount_16	-1.59084	3.62379e-12	-1.12247	0.261675	0.996924	-4.85609
original_firstorder_MeanAbsoluteDeviation_binCount_16	1.56778	3.62374e-12	1.1062	0.268653	0.996924	-4.87018
wavelet-HLH_glcm_Imc2_binCount_16	-1.5663	3.62357e-12	-1.10516	0.269105	0.996924	-4.87108
wavelet-HLH_glrlm_LongRunLowGrayLevelEmphasis_binCount_16	-1.56445	3.62377e-12	-1.10386	0.269669	0.996924	-4.87219
wavelet-HLL_glrlm_LowGrayLevelRunEmphasis_binCount_16	-1.55207	3.62328e-12	-1.09511	0.27348	0.996924	-4.87966
wavelet-LLL_firstorder_Range_binCount_16	1.54366	3.62321e-12	1.08918	0.276086	0.996924	-4.88469
wavelet-LHH_firstorder_RobustMeanAbsoluteDeviation_binCount_16	-1.54332	3.62349e-12	-1.08894	0.276192	0.996924	-4.8849
wavelet-LLH_glcm_Correlation_binCount_16	1.54248	3.62262e-12	1.08835	0.276453	0.996924	-4.8854
log-sigma-3-0-mm-3D_ngtdm_Contrast_binCount_16	-1.53918	3.62332e-12	-1.08602	0.277481	0.996924	-4.88736
log-sigma-1-0-mm-3D_gldm_DependenceEntropy_binCount_16	1.53701	3.62396e-12	1.08449	0.278159	0.996924	-4.88866
log-sigma-3-0-mm-3D_gldm_SmallDependenceHighGrayLevelEmphasis_binCount_16	-1.52861	3.62288e-12	-1.07857	0.280793	0.996924	-4.89364
wavelet-HHH_glszm_GrayLevelVariance_binCount_16	-1.52646	3.62331e-12	-1.07705	0.281471	0.996924	-4.89491
wavelet-HLL_glrlm_LongRunLowGrayLevelEmphasis_binCount_16	-1.5263	3.62251e-12	-1.07693	0.281523	0.996924	-4.895
wavelet-LHH_glcm_JointEntropy_binCount_16	1.52244	3.62319e-12	1.07421	0.282742	0.996924	-4.89728
wavelet-LLL_gldm_DependenceEntropy_binCount_16	1.52026	3.62396e-12	1.07267	0.283432	0.996924	-4.89857
wavelet-HHH_glszm_SizeZoneNonUniformityNormalized_binCount_16	-1.51854	3.62396e-12	-1.07146	0.283975	0.996924	-4.89957
wavelet-HLL_firstorder_Median_binCount_16	-1.51564	3.623e-12	-1.06942	0.284895	0.996924	-4.90127
log-sigma-3-0-mm-3D_firstorder_Minimum_binCount_16	-1.51464	3.62389e-12	-1.06871	0.285213	0.996924	-4.90186
original_glcm_ClusterTendency_binCount_16	1.50714	3.62383e-12	1.06341	0.287607	0.996924	-4.90625
original_gldm_DependenceEntropy_binCount_16	1.50001	3.62396e-12	1.05838	0.289893	0.996924	-4.91039
log-sigma-3-0-mm-3D_firstorder_10Percentile_binCount_16	-1.49656	3.62368e-12	-1.05595	0.291005	0.996924	-4.9124
wavelet-LHL_firstorder_Maximum_binCount_16	1.4944	3.62386e-12	1.05442	0.291702	0.996924	-4.91365
log-sigma-3-0-mm-3D_glszm_ZoneEntropy_binCount_16	1.49321	3.62348e-12	1.05358	0.292086	0.996924	-4.91433
wavelet-HHL_glszm_GrayLevelVariance_binCount_16	-1.4924	3.62382e-12	-1.05302	0.292346	0.996924	-4.9148
wavelet-HLL_firstorder_RootMeanSquared_binCount_16	-1.48959	3.62396e-12	-1.05103	0.293256	0.996924	-4.91642
wavelet-LHL_glrlm_LowGrayLevelRunEmphasis_binCount_16	1.47237	3.62354e-12	1.03888	0.298871	0.996924	-4.92629
log-sigma-1-0-mm-3D_firstorder_MeanAbsoluteDeviation_binCount_16	1.46661	3.6237e-12	1.03482	0.300767	0.996924	-4.92956
original_firstorder_Range_binCount_16	1.46576	3.62274e-12	1.03422	0.301047	0.996924	-4.93004
wavelet-HHH_glszm_SmallAreaEmphasis_binCount_16	-1.46347	3.62396e-12	-1.0326	0.301804	0.996924	-4.93134
log-sigma-3-0-mm-3D_glcm_Idmn_binCount_16	1.44654	3.62396e-12	1.02066	0.30743	0.996924	-4.94087
log-sigma-3-0-mm-3D_glcm_Idn_binCount_16	1.44159	3.62396e-12	1.01717	0.309087	0.996924	-4.94364
log-sigma-3-0-mm-3D_glcm_DifferenceAverage_binCount_16	-1.44111	3.62122e-12	-1.01683	0.309248	0.996924	-4.9439
log-sigma-3-0-mm-3D_glcm_Contrast_binCount_16	-1.43717	3.62363e-12	-1.01405	0.310573	0.996924	-4.9461
wavelet-LHH_glcm_MCC_binCount_16	-1.43507	3.62396e-12	-1.01257	0.31128	0.996924	-4.94726
log-sigma-1-0-mm-3D_glszm_ZoneEntropy_binCount_16	1.42524	3.62374e-12	1.00563	0.314607	0.996924	-4.9527
wavelet-LLL_firstorder_Minimum_binCount_16	-1.42407	3.62379e-12	-1.00481	0.315003	0.996924	-4.95335
wavelet-HLH_firstorder_Skewness_binCount_16	1.41917	3.62364e-12	1.00135	0.316671	0.996924	-4.95604
log-sigma-3-0-mm-3D_gldm_SmallDependenceEmphasis_binCount_16	-1.4188	3.62373e-12	-1.00108	0.316799	0.996924	-4.95625
original_gldm_LargeDependenceLowGrayLevelEmphasis_binCount_16	1.41113	3.62375e-12	0.995672	0.319422	0.996924	-4.96045
original_firstorder_RobustMeanAbsoluteDeviation_binCount_16	1.411	3.62292e-12	0.995578	0.319467	0.996924	-4.96052
wavelet-LHH_firstorder_Variance_binCount_16	-1.4091	3.62368e-12	-0.994237	0.32012	0.996924	-4.96156
wavelet-HLH_glrlm_HighGrayLevelRunEmphasis_binCount_16	1.40862	3.62396e-12	0.9939	0.320284	0.996924	-4.96182
wavelet-LHL_gldm_SmallDependenceHighGrayLevelEmphasis_binCount_16	-1.40023	3.62387e-12	-0.987982	0.323174	0.996924	-4.96637
wavelet-HLH_gldm_HighGrayLevelEmphasis_binCount_16	1.39925	3.62396e-12	0.98729	0.323513	0.996924	-4.9669
original_gldm_SmallDependenceHighGrayLevelEmphasis_binCount_16	-1.39889	3.62367e-12	-0.987038	0.323636	0.996924	-4.9671
original_glcm_Imc1_binCount_16	-1.39864	3.62372e-12	-0.986863	0.323722	0.996924	-4.96723
log-sigma-1-0-mm-3D_glszm_GrayLevelNonUniformity_binCount_16	1.39847	3.62376e-12	0.986742	0.323781	0.996924	-4.96732
wavelet-LHH_glszm_SmallAreaLowGrayLevelEmphasis_binCount_16	-1.39304	3.62386e-12	-0.982908	0.325665	0.996924	-4.97026
wavelet-LHL_gldm_LargeDependenceLowGrayLevelEmphasis_binCount_16	1.38391	3.62367e-12	0.97647	0.328844	0.996924	-4.97516
wavelet-HHL_glszm_LowGrayLevelZoneEmphasis_binCount_16	-1.37401	3.62382e-12	-0.969484	0.332316	0.996924	-4.98044
wavelet-LHH_glcm_Imc2_binCount_16	-1.36803	3.6228e-12	-0.965264	0.334424	0.996924	-4.98361
wavelet-HHL_glszm_GrayLevelNonUniformityNormalized_binCount_16	1.34888	3.62278e-12	0.951748	0.341237	0.996924	-4.99368
wavelet-LHL_firstorder_Mean_binCount_16	1.3424	3.62352e-12	0.947179	0.343559	0.996924	-4.99705
wavelet-HHH_gldm_SmallDependenceLowGrayLevelEmphasis_binCount_16	-1.33689	3.62371e-12	-0.943289	0.345545	0.996924	-4.99991
log-sigma-3-0-mm-3D_gldm_GrayLevelVariance_binCount_16	-1.336	3.62363e-12	-0.942661	0.345866	0.996924	-5.00037
log-sigma-3-0-mm-3D_ngtdm_Complexity_binCount_16	-1.33574	3.62387e-12	-0.942479	0.345959	0.996924	-5.0005
wavelet-LHL_firstorder_RootMeanSquared_binCount_16	1.33243	3.62396e-12	0.940145	0.347155	0.996924	-5.00221
log-sigma-3-0-mm-3D_glszm_SizeZoneNonUniformityNormalized_binCount_16	-1.33227	3.62346e-12	-0.940031	0.347213	0.996924	-5.00229
wavelet-LLH_ngtdm_Complexity_binCount_16	-1.32243	3.62375e-12	-0.933088	0.350786	0.996924	-5.00735
log-sigma-1-0-mm-3D_firstorder_Variance_binCount_16	1.32238	3.62378e-12	0.933051	0.350805	0.996924	-5.00737
log-sigma-1-0-mm-3D_glszm_SizeZoneNonUniformityNormalized_binCount_16	-1.32104	3.62375e-12	-0.932107	0.351292	0.996924	-5.00806
wavelet-HLL_glcm_InverseVariance_binCount_16	1.31619	3.62396e-12	0.928684	0.353064	0.996924	-5.01053
wavelet-LHH_firstorder_MeanAbsoluteDeviation_binCount_16	-1.31072	3.62387e-12	-0.924823	0.355069	0.996924	-5.01331
original_firstorder_Maximum_binCount_16	1.30438	3.62336e-12	0.920349	0.357402	0.996924	-5.01652
wavelet-LLH_gldm_SmallDependenceHighGrayLevelEmphasis_binCount_16	-1.30233	3.62342e-12	-0.918904	0.358157	0.996924	-5.01755
wavelet-HLL_glcm_JointAverage_binCount_16	1.29781	3.62396e-12	0.915713	0.359829	0.996924	-5.01983
wavelet-HLL_glcm_SumAverage_binCount_16	1.29781	3.62396e-12	0.915713	0.359829	0.996924	-5.01983
wavelet-HLH_glcm_DifferenceEntropy_binCount_16	1.29489	3.62346e-12	0.913655	0.360909	0.996924	-5.02129
wavelet-LLH_firstorder_Mean_binCount_16	-1.27851	3.62379e-12	-0.902098	0.367016	0.996924	-5.02945
wavelet-HLL_glrlm_ShortRunLowGrayLevelEmphasis_binCount_16	-1.27219	3.62382e-12	-0.897639	0.369389	0.996924	-5.03256
original_glszm_ZoneEntropy_binCount_16	1.26729	3.62391e-12	0.894182	0.371235	0.996924	-5.03497
wavelet-LLL_gldm_SmallDependenceHighGrayLevelEmphasis_binCount_16	-1.26194	3.62358e-12	-0.890404	0.37326	0.996924	-5.03759
log-sigma-3-0-mm-3D_firstorder_Kurtosis_binCount_16	-1.25506	3.62388e-12	-0.885551	0.37587	0.996924	-5.04094
wavelet-LHH_glszm_SmallAreaHighGrayLevelEmphasis_binCount_16	-1.25079	3.62284e-12	-0.882542	0.377494	0.996924	-5.04301
wavelet-HLH_glcm_Imc1_binCount_16	1.24975	3.62223e-12	0.881802	0.377895	0.996924	-5.04351
wavelet-HLL_glszm_SmallAreaLowGrayLevelEmphasis_binCount_16	-1.24509	3.62379e-12	-0.87852	0.379672	0.996924	-5.04576
wavelet-LLL_glszm_LargeAreaLowGrayLevelEmphasis_binCount_16	1.23099	3.62343e-12	0.868569	0.385093	0.996924	-5.05251
wavelet-LLL_glszm_HighGrayLevelZoneEmphasis_binCount_16	-1.23013	3.62351e-12	-0.867964	0.385425	0.996924	-5.05292
wavelet-LHL_firstorder_Range_binCount_16	1.22822	3.62382e-12	0.866618	0.386162	0.996924	-5.05383
log-sigma-3-0-mm-3D_gldm_SmallDependenceLowGrayLevelEmphasis_binCount_16	-1.21467	3.62376e-12	-0.857052	0.391427	0.996924	-5.06024
wavelet-LHH_firstorder_90Percentile_binCount_16	-1.21266	3.62386e-12	-0.855638	0.392209	0.996924	-5.06118
wavelet-HHL_glcm_ClusterProminence_binCount_16	-1.20903	3.62362e-12	-0.853072	0.39363	0.996924	-5.06288
original_firstorder_InterquartileRange_binCount_16	1.19805	3.62375e-12	0.845326	0.397939	0.996924	-5.06799
wavelet-LLL_ngtdm_Contrast_binCount_16	-1.19611	3.62333e-12	-0.843957	0.398704	0.996924	-5.06889
wavelet-LHL_firstorder_Variance_binCount_16	-1.1942	3.62228e-12	-0.84261	0.399457	0.996924	-5.06977
log-sigma-1-0-mm-3D_gldm_SmallDependenceHighGrayLevelEmphasis_binCount_16	-1.19138	3.6236e-12	-0.840619	0.400571	0.996924	-5.07108
original_glcm_ClusterShade_binCount_16	1.1896	3.62376e-12	0.839362	0.401276	0.996924	-5.0719
wavelet-LLL_firstorder_Maximum_binCount_16	1.18929	3.62078e-12	0.839144	0.401399	0.996924	-5.07204
wavelet-HLL_glszm_SizeZoneNonUniformity_binCount_16	1.1879	3.6236e-12	0.838166	0.401948	0.996924	-5.07268
wavelet-HHH_ngtdm_Contrast_binCount_16	-1.18474	3.62351e-12	-0.835934	0.403202	0.996924	-5.07413
log-sigma-1-0-mm-3D_gldm_LargeDependenceLowGrayLevelEmphasis_binCount_16	-1.1804	3.62382e-12	-0.832871	0.404928	0.996924	-5.07611
wavelet-LHL_glrlm_ShortRunLowGrayLevelEmphasis_binCount_16	1.17831	3.62331e-12	0.831396	0.40576	0.996924	-5.07707
log-sigma-3-0-mm-3D_glcm_Idm_binCount_16	1.17767	3.62164e-12	0.830947	0.406013	0.996924	-5.07736
wavelet-LLH_firstorder_Median_binCount_16	-1.17594	3.62117e-12	-0.829728	0.406703	0.996924	-5.07814
wavelet-LLL_glrlm_ShortRunEmphasis_binCount_16	-1.17482	3.62356e-12	-0.828934	0.407152	0.996924	-5.07866
wavelet-HHL_glrlm_LongRunLowGrayLevelEmphasis_binCount_16	-1.17266	3.62167e-12	-0.827413	0.408013	0.996924	-5.07963
log-sigma-3-0-mm-3D_glcm_Id_binCount_16	1.16684	3.62262e-12	0.823308	0.410343	0.996924	-5.08227
wavelet-LLH_glcm_DifferenceVariance_binCount_16	-1.16621	3.62358e-12	-0.822862	0.410596	0.996924	-5.08255
log-sigma-3-0-mm-3D_glrlm_GrayLevelVariance_binCount_16	-1.15781	3.62383e-12	-0.816935	0.413976	0.996924	-5.08633
log-sigma-3-0-mm-3D_glrlm_ShortRunEmphasis_binCount_16	-1.15771	3.6239e-12	-0.816865	0.414016	0.996924	-5.08637
wavelet-HHL_glcm_Imc1_binCount_16	-1.15578	3.62027e-12	-0.815501	0.414795	0.996924	-5.08724
wavelet-LLH_glrlm_LongRunLowGrayLevelEmphasis_binCount_16	-1.14664	3.62379e-12	-0.80905	0.418496	0.996924	-5.09131
log-sigma-3-0-mm-3D_glrlm_LowGrayLevelRunEmphasis_binCount_16	-1.1447	3.62276e-12	-0.807683	0.419283	0.996924	-5.09217
wavelet-HHH_glszm_GrayLevelNonUniformityNormalized_binCount_16	-1.13759	3.61996e-12	-0.802667	0.422177	0.996924	-5.09531
wavelet-HHH_glszm_SmallAreaHighGrayLevelEmphasis_binCount_16	1.13693	3.62372e-12	0.802204	0.422445	0.996924	-5.0956
wavelet-LLH_glcm_ClusterShade_binCount_16	1.13341	3.62374e-12	0.799719	0.423883	0.996924	-5.09714
log-sigma-1-0-mm-3D_firstorder_Maximum_binCount_16	1.13235	3.62377e-12	0.798968	0.424319	0.996924	-5.09761
wavelet-LLL_gldm_DependenceNonUniformity_binCount_16	1.13228	3.62361e-12	0.798923	0.424345	0.996924	-5.09764
wavelet-LHL_firstorder_90Percentile_binCount_16	-1.13099	3.62374e-12	-0.798012	0.424873	0.996924	-5.0982
wavelet-LHH_glrlm_LongRunHighGrayLevelEmphasis_binCount_16	-1.12892	3.62387e-12	-0.796551	0.425722	0.996924	-5.09911
log-sigma-1-0-mm-3D_glszm_SizeZoneNonUniformity_binCount_16	1.12798	3.62332e-12	0.795887	0.426108	0.996924	-5.09952
wavelet-LLH_glszm_SizeZoneNonUniformityNormalized_binCount_16	-1.12765	3.6225e-12	-0.795651	0.426245	0.996924	-5.09966
wavelet-LLL_firstorder_InterquartileRange_binCount_16	1.12707	3.62246e-12	0.795241	0.426483	0.996924	-5.09992
wavelet-LHH_firstorder_Range_binCount_16	-1.12566	3.62374e-12	-0.794249	0.42706	0.996924	-5.10053
log-sigma-3-0-mm-3D_glrlm_ShortRunLowGrayLevelEmphasis_binCount_16	-1.12452	3.62344e-12	-0.793444	0.427529	0.996924	-5.10103
log-sigma-3-0-mm-3D_firstorder_Range_binCount_16	1.11814	3.62393e-12	0.788945	0.430154	0.996924	-5.10379
wavelet-LHL_glszm_ZoneEntropy_binCount_16	1.1164	3.62396e-12	0.787717	0.430872	0.996924	-5.10455
wavelet-HLL_glcm_Imc1_binCount_16	-1.11131	3.62392e-12	-0.784127	0.432975	0.996924	-5.10674
log-sigma-3-0-mm-3D_glrlm_ShortRunHighGrayLevelEmphasis_binCount_16	-1.11031	3.6237e-12	-0.78342	0.43339	0.996924	-5.10717
wavelet-LHL_glszm_ZonePercentage_binCount_16	-1.10764	3.6238e-12	-0.781538	0.434496	0.996924	-5.10831
wavelet-LLH_firstorder_Kurtosis_binCount_16	1.09512	3.6232e-12	0.772704	0.439707	0.996924	-5.11365
wavelet-HHH_gldm_GrayLevelVariance_binCount_16	-1.09122	3.62382e-12	-0.769946	0.441341	0.996924	-5.1153
wavelet-LHH_glcm_InverseVariance_binCount_16	1.0813	3.62396e-12	0.762947	0.445504	0.996924	-5.11947
wavelet-LLL_glrlm_RunLengthNonUniformity_binCount_16	1.07647	3.62289e-12	0.759542	0.447537	0.996924	-5.12148
wavelet-HHL_firstorder_RootMeanSquared_binCount_16	1.07599	3.62396e-12	0.759202	0.447741	0.996924	-5.12169
wavelet-LLH_glszm_SmallAreaEmphasis_binCount_16	-1.07397	3.59864e-12	-0.757777	0.448594	0.996924	-5.12253
wavelet-HLL_glcm_SumEntropy_binCount_16	1.0692	3.62365e-12	0.754413	0.45061	0.996924	-5.1245
wavelet-HLL_glszm_GrayLevelVariance_binCount_16	-1.06709	3.62394e-12	-0.752921	0.451506	0.996924	-5.12538
wavelet-LHH_firstorder_Minimum_binCount_16	1.06457	3.62346e-12	0.751144	0.452575	0.996924	-5.12641
log-sigma-1-0-mm-3D_glcm_Correlation_binCount_16	1.06435	3.6229e-12	0.750989	0.452668	0.996924	-5.1265
wavelet-LHL_firstorder_MeanAbsoluteDeviation_binCount_16	-1.06259	3.62317e-12	-0.749747	0.453416	0.996924	-5.12723
log-sigma-3-0-mm-3D_glrlm_RunPercentage_binCount_16	-1.06226	3.6232e-12	-0.749513	0.453557	0.996924	-5.12736
wavelet-LLL_glszm_SizeZoneNonUniformity_binCount_16	1.06181	3.6236e-12	0.749197	0.453747	0.996924	-5.12755
wavelet-HLL_glrlm_LongRunHighGrayLevelEmphasis_binCount_16	1.04654	3.62378e-12	0.738426	0.460265	0.996924	-5.13377
wavelet-LLH_ngtdm_Contrast_binCount_16	-1.04487	3.62356e-12	-0.737244	0.460983	0.996924	-5.13445
wavelet-LLH_gldm_DependenceEntropy_binCount_16	1.04188	3.62396e-12	0.735135	0.462266	0.996924	-5.13566
log-sigma-1-0-mm-3D_glrlm_RunLengthNonUniformity_binCount_16	1.04179	3.62374e-12	0.735072	0.462305	0.996924	-5.1357
log-sigma-1-0-mm-3D_gldm_SmallDependenceLowGrayLevelEmphasis_binCount_16	-1.04146	3.62376e-12	-0.734836	0.462448	0.996924	-5.13583
wavelet-LHL_gldm_DependenceEntropy_binCount_16	1.03982	3.62396e-12	0.733682	0.463151	0.996924	-5.13649
original_ngtdm_Contrast_binCount_16	-1.03725	3.6236e-12	-0.731869	0.464257	0.996924	-5.13752
wavelet-HHL_glcm_MCC_binCount_16	1.03658	3.62392e-12	0.731399	0.464544	0.996924	-5.13779
wavelet-LLH_glcm_Idn_binCount_16	1.03534	3.62396e-12	0.730523	0.465079	0.996924	-5.13829
log-sigma-3-0-mm-3D_gldm_DependenceNonUniformity_binCount_16	1.03448	3.62375e-12	0.729915	0.465451	0.996924	-5.13863
original_glcm_ClusterProminence_binCount_16	1.03426	3.5654e-12	0.729761	0.465545	0.996924	-5.13872
wavelet-LLH_glcm_Contrast_binCount_16	-1.03306	3.6238e-12	-0.728913	0.466063	0.996924	-5.1392
wavelet-LHH_glcm_Imc1_binCount_16	1.03254	3.62392e-12	0.728544	0.466289	0.996924	-5.13941
original_shape_MajorAxisLength_binCount_16	-1.03155	3.62376e-12	-0.727846	0.466717	0.996924	-5.1398
wavelet-LHH_glcm_DifferenceEntropy_binCount_16	1.0309	3.62391e-12	0.727387	0.466998	0.996924	-5.14006
wavelet-HHL_glszm_SmallAreaLowGrayLevelEmphasis_binCount_16	-1.02956	3.62206e-12	-0.726439	0.467578	0.996924	-5.1406
wavelet-LLH_glszm_GrayLevelVariance_binCount_16	-1.02886	3.62376e-12	-0.725951	0.467877	0.996924	-5.14087
wavelet-HLH_glszm_GrayLevelNonUniformity_binCount_16	1.02767	3.62346e-12	0.725109	0.468394	0.996924	-5.14135
wavelet-HHH_glrlm_GrayLevelNonUniformityNormalized_binCount_16	-1.02551	3.62382e-12	-0.723585	0.469329	0.996924	-5.14221
wavelet-LLL_firstorder_Uniformity_binCount_16	1.02202	3.62377e-12	0.721126	0.470841	0.996924	-5.14359
wavelet-HHL_glrlm_ShortRunLowGrayLevelEmphasis_binCount_16	-1.02156	3.62373e-12	-0.720797	0.471043	0.996924	-5.14377
original_glcm_Contrast_binCount_16	-1.01941	3.62332e-12	-0.719282	0.471975	0.996924	-5.14462
original_glcm_Idmn_binCount_16	1.01941	3.62396e-12	0.719282	0.471975	0.996924	-5.14462
original_shape_Maximum2DDiameterRow_binCount_16	1.01941	3.62379e-12	0.719278	0.471978	0.996924	-5.14462
wavelet-HHL_glrlm_LowGrayLevelRunEmphasis_binCount_16	-1.01674	3.62388e-12	-0.717394	0.473139	0.996924	-5.14567
wavelet-HHL_gldm_LowGrayLevelEmphasis_binCount_16	-1.01482	3.62386e-12	-0.716044	0.473973	0.996924	-5.14642
wavelet-LHH_glrlm_RunEntropy_binCount_16	-1.01347	3.62396e-12	-0.715092	0.474561	0.996924	-5.14695
wavelet-LLH_glcm_Idmn_binCount_16	1.00854	3.62396e-12	0.711614	0.476712	0.996924	-5.14888
log-sigma-1-0-mm-3D_firstorder_90Percentile_binCount_16	1.00773	3.62347e-12	0.711039	0.477069	0.996924	-5.1492
wavelet-HLH_glszm_LargeAreaLowGrayLevelEmphasis_binCount_16	-1.00486	3.62363e-12	-0.709014	0.478324	0.996924	-5.15032
log-sigma-1-0-mm-3D_glszm_GrayLevelVariance_binCount_16	-1.00451	3.62388e-12	-0.708767	0.478478	0.996924	-5.15045
wavelet-LHH_glszm_GrayLevelNonUniformity_binCount_16	1.00176	3.62343e-12	0.706827	0.479682	0.996924	-5.15152
original_gldm_DependenceNonUniformity_binCount_16	1.00113	3.62382e-12	0.706381	0.47996	0.996924	-5.15176
wavelet-LLL_glszm_GrayLevelVariance_binCount_16	-0.999261	3.62389e-12	-0.705064	0.480778	0.996924	-5.15249
wavelet-LLH_glcm_DifferenceAverage_binCount_16	-0.997759	3.62352e-12	-0.704005	0.481438	0.996924	-5.15307
log-sigma-1-0-mm-3D_ngtdm_Complexity_binCount_16	-0.994827	3.62349e-12	-0.701936	0.482727	0.996924	-5.1542
original_glszm_LargeAreaLowGrayLevelEmphasis_binCount_16	0.994556	3.62357e-12	0.701744	0.482847	0.996924	-5.1543
original_glszm_GrayLevelNonUniformityNormalized_binCount_16	-0.991185	3.62375e-12	-0.699366	0.484332	0.996924	-5.1556
wavelet-HHH_glcm_Id_binCount_16	0.990971	3.6238e-12	0.699215	0.484426	0.996924	-5.15568
wavelet-HHH_glcm_Idm_binCount_16	0.990971	3.62384e-12	0.699215	0.484426	0.996924	-5.15568
wavelet-LLL_glszm_ZonePercentage_binCount_16	-0.989934	3.62367e-12	-0.698483	0.484883	0.996924	-5.15608
log-sigma-3-0-mm-3D_gldm_DependenceNonUniformityNormalized_binCount_16	-0.988987	3.62376e-12	-0.697815	0.485301	0.996924	-5.15644
wavelet-LHL_glrlm_LongRunHighGrayLevelEmphasis_binCount_16	-0.988438	3.62356e-12	-0.697428	0.485543	0.996924	-5.15665
wavelet-LLH_glcm_InverseVariance_binCount_16	0.978141	3.62391e-12	0.690162	0.4901	0.996924	-5.16056
wavelet-LHH_firstorder_10Percentile_binCount_16	0.974682	3.6237e-12	0.687721	0.491636	0.996924	-5.16187
wavelet-HLL_glcm_ClusterShade_binCount_16	-0.97388	3.62373e-12	-0.687156	0.491993	0.996924	-5.16217
log-sigma-1-0-mm-3D_glrlm_LongRunHighGrayLevelEmphasis_binCount_16	0.973247	3.62365e-12	0.686709	0.492274	0.996924	-5.16241
wavelet-LLL_glrlm_RunLengthNonUniformityNormalized_binCount_16	-0.972344	3.62381e-12	-0.686072	0.492676	0.996924	-5.16275
wavelet-LLL_glszm_LargeAreaEmphasis_binCount_16	0.972096	3.62352e-12	0.685897	0.492786	0.996924	-5.16285
wavelet-HHH_glszm_ZonePercentage_binCount_16	-0.97022	3.62313e-12	-0.684573	0.493621	0.996924	-5.16355
wavelet-LHL_glszm_LowGrayLevelZoneEmphasis_binCount_16	0.970187	3.62384e-12	0.68455	0.493636	0.996924	-5.16356
wavelet-HLL_glcm_Imc2_binCount_16	0.969337	3.6239e-12	0.683951	0.494014	0.996924	-5.16388
wavelet-HLL_glcm_JointEnergy_binCount_16	-0.969315	3.62374e-12	-0.683935	0.494024	0.996924	-5.16389
wavelet-HLL_gldm_LargeDependenceLowGrayLevelEmphasis_binCount_16	-0.968798	3.62385e-12	-0.68357	0.494255	0.996924	-5.16408
original_firstorder_Minimum_binCount_16	-0.962425	3.62385e-12	-0.679073	0.497099	0.996924	-5.16646
log-sigma-1-0-mm-3D_gldm_DependenceNonUniformity_binCount_16	0.961346	3.62381e-12	0.678312	0.497582	0.996924	-5.16687
wavelet-HLL_glcm_MaximumProbability_binCount_16	-0.958835	3.62323e-12	-0.67654	0.498706	0.996924	-5.1678
wavelet-HHH_glcm_Idn_binCount_16	0.957669	3.62396e-12	0.675718	0.499228	0.996924	-5.16823
wavelet-HHH_glcm_DifferenceAverage_binCount_16	-0.957669	3.62381e-12	-0.675718	0.499228	0.996924	-5.16823
wavelet-HLL_glcm_JointEntropy_binCount_16	0.956659	3.62092e-12	0.675005	0.499681	0.996924	-5.16861
wavelet-HHL_firstorder_Skewness_binCount_16	-0.955164	3.62371e-12	-0.67395	0.500351	0.996924	-5.16916
original_glcm_DifferenceVariance_binCount_16	-0.954751	3.62386e-12	-0.673659	0.500536	0.996924	-5.16931
wavelet-HLH_glszm_SizeZoneNonUniformity_binCount_16	0.953416	3.61944e-12	0.672716	0.501136	0.996924	-5.1698
wavelet-LHL_glszm_SmallAreaEmphasis_binCount_16	-0.953284	3.62375e-12	-0.672623	0.501195	0.996924	-5.16985
wavelet-HLL_glszm_LargeAreaLowGrayLevelEmphasis_binCount_16	-0.947493	3.62094e-12	-0.668538	0.503798	0.996924	-5.17198
original_glrlm_RunLengthNonUniformity_binCount_16	0.939173	3.62383e-12	0.662667	0.507551	0.996924	-5.17502
wavelet-LHL_glszm_SizeZoneNonUniformityNormalized_binCount_16	-0.929495	3.62384e-12	-0.655838	0.511936	0.996924	-5.17852
wavelet-HHL_firstorder_10Percentile_binCount_16	0.926014	3.62387e-12	0.653382	0.513518	0.996924	-5.17977
wavelet-LHH_firstorder_Median_binCount_16	0.916582	3.62377e-12	0.646727	0.517816	0.996924	-5.18313
wavelet-HHH_glcm_DifferenceEntropy_binCount_16	0.916556	3.62389e-12	0.646709	0.517828	0.996924	-5.18314
wavelet-HHH_glrlm_LongRunHighGrayLevelEmphasis_binCount_16	0.915725	3.62372e-12	0.646122	0.518208	0.996924	-5.18343
wavelet-HHH_glrlm_ShortRunEmphasis_binCount_16	-0.913712	3.62369e-12	-0.644702	0.519128	0.996924	-5.18414
log-sigma-3-0-mm-3D_glrlm_LongRunEmphasis_binCount_16	0.911807	3.6228e-12	0.643358	0.519999	0.996924	-5.18482
log-sigma-3-0-mm-3D_ngtdm_Coarseness_binCount_16	-0.911704	3.62308e-12	-0.643285	0.520047	0.996924	-5.18485
original_shape_Flatness_binCount_16	0.906684	3.62375e-12	0.639743	0.522347	0.996924	-5.18662
wavelet-LLH_glcm_SumSquares_binCount_16	-0.905104	3.62388e-12	-0.638628	0.523072	0.996924	-5.18717
wavelet-LLH_firstorder_90Percentile_binCount_16	-0.904308	3.62347e-12	-0.638067	0.523438	0.996924	-5.18745
original_gldm_SmallDependenceEmphasis_binCount_16	-0.902218	3.62354e-12	-0.636592	0.524398	0.996924	-5.18818
wavelet-HLH_gldm_DependenceNonUniformity_binCount_16	0.90045	3.62377e-12	0.635345	0.525211	0.996924	-5.1888
log-sigma-3-0-mm-3D_gldm_LargeDependenceEmphasis_binCount_16	0.897226	3.62356e-12	0.633069	0.526696	0.996924	-5.18992
log-sigma-3-0-mm-3D_glrlm_RunLengthNonUniformity_binCount_16	0.89609	3.61082e-12	0.632268	0.527219	0.996924	-5.19031
original_shape_Maximum3DDiameter_binCount_16	-0.895976	3.62314e-12	-0.632188	0.527272	0.996924	-5.19035
original_glszm_SizeZoneNonUniformity_binCount_16	0.894644	3.62388e-12	0.631248	0.527886	0.996924	-5.19081
log-sigma-3-0-mm-3D_ngtdm_Strength_binCount_16	-0.885451	3.62264e-12	-0.624762	0.532135	0.996924	-5.19398
log-sigma-1-0-mm-3D_glrlm_ShortRunHighGrayLevelEmphasis_binCount_16	0.884959	3.62372e-12	0.624414	0.532363	0.996924	-5.19415
wavelet-HHL_glrlm_GrayLevelNonUniformity_binCount_16	0.88169	3.6235e-12	0.622108	0.533878	0.996924	-5.19526
wavelet-HLL_glszm_ZoneEntropy_binCount_16	0.881125	3.62378e-12	0.621709	0.53414	0.996924	-5.19546
wavelet-LLL_glszm_ZoneVariance_binCount_16	0.879858	3.62348e-12	0.620815	0.534728	0.996924	-5.19589
log-sigma-3-0-mm-3D_glcm_Correlation_binCount_16	0.877821	3.62394e-12	0.619378	0.535675	0.996924	-5.19658
wavelet-LLH_gldm_DependenceNonUniformity_binCount_16	0.877818	3.62386e-12	0.619376	0.535676	0.996924	-5.19658
wavelet-HHH_glrlm_LongRunEmphasis_binCount_16	0.876658	3.62058e-12	0.618557	0.536215	0.996924	-5.19698
wavelet-HHL_gldm_GrayLevelNonUniformity_binCount_16	0.875241	3.62374e-12	0.617557	0.536874	0.996924	-5.19746
wavelet-LLL_gldm_SmallDependenceEmphasis_binCount_16	-0.87489	3.62386e-12	-0.61731	0.537038	0.996924	-5.19758
log-sigma-3-0-mm-3D_gldm_DependenceVariance_binCount_16	0.87125	3.62384e-12	0.614741	0.538733	0.996924	-5.1988
log-sigma-1-0-mm-3D_firstorder_Energy_binCount_16	0.870968	3.62382e-12	0.614542	0.538864	0.996924	-5.1989
log-sigma-3-0-mm-3D_glcm_JointEntropy_binCount_16	-0.870154	3.62295e-12	-0.613968	0.539243	0.996924	-5.19917
original_ngtdm_Busyness_binCount_16	0.868471	3.6238e-12	0.612781	0.540028	0.996924	-5.19974
wavelet-LLH_glrlm_GrayLevelVariance_binCount_16	-0.865528	3.62383e-12	-0.610704	0.541403	0.996924	-5.20073
wavelet-HHH_gldm_DependenceEntropy_binCount_16	-0.861188	3.62396e-12	-0.607642	0.543432	0.996924	-5.20218
wavelet-HLL_glcm_MCC_binCount_16	0.861091	3.62395e-12	0.607573	0.543477	0.996924	-5.20221
log-sigma-3-0-mm-3D_glrlm_RunLengthNonUniformityNormalized_binCount_16	-0.860319	3.62365e-12	-0.607029	0.543839	0.996924	-5.20247
wavelet-LLL_firstorder_Entropy_binCount_16	-0.860211	3.62381e-12	-0.606953	0.543889	0.996924	-5.2025
wavelet-LLL_glszm_GrayLevelNonUniformity_binCount_16	0.858746	3.62379e-12	0.605919	0.544576	0.996924	-5.20299
wavelet-LHH_ngtdm_Busyness_binCount_16	0.855489	3.62383e-12	0.603621	0.546103	0.996924	-5.20407
wavelet-HHL_firstorder_Minimum_binCount_16	-0.854522	3.62379e-12	-0.602938	0.546557	0.996924	-5.20439
wavelet-HLL_gldm_SmallDependenceHighGrayLevelEmphasis_binCount_16	0.852654	3.62364e-12	0.60162	0.547434	0.996924	-5.20501
wavelet-HLL_glszm_HighGrayLevelZoneEmphasis_binCount_16	0.851991	3.62384e-12	0.601153	0.547745	0.996924	-5.20522
wavelet-LHL_gldm_GrayLevelNonUniformity_binCount_16	0.851942	3.62377e-12	0.601118	0.547768	0.996924	-5.20524
wavelet-HLL_glrlm_GrayLevelNonUniformity_binCount_16	0.851332	3.6238e-12	0.600688	0.548055	0.996924	-5.20544
wavelet-LHL_glszm_GrayLevelVariance_binCount_16	-0.848647	3.62375e-12	-0.598793	0.549318	0.996924	-5.20633
original_glszm_ZonePercentage_binCount_16	-0.847956	3.62354e-12	-0.598305	0.549643	0.996924	-5.20655
wavelet-LLH_gldm_GrayLevelVariance_binCount_16	-0.846507	3.62379e-12	-0.597283	0.550325	0.996924	-5.20703
wavelet-HLH_glrlm_LowGrayLevelRunEmphasis_binCount_16	-0.846337	3.62351e-12	-0.597163	0.550405	0.996924	-5.20708
wavelet-HHL_gldm_SmallDependenceHighGrayLevelEmphasis_binCount_16	-0.845847	3.57868e-12	-0.596818	0.550636	0.996924	-5.20724
wavelet-HHL_glcm_MaximumProbability_binCount_16	0.844333	3.62353e-12	0.595749	0.55135	0.996924	-5.20774
wavelet-HLH_firstorder_Variance_binCount_16	-0.84298	3.62377e-12	-0.594795	0.551988	0.996924	-5.20818
wavelet-LLH_glcm_DifferenceEntropy_binCount_16	-0.840263	3.62396e-12	-0.592877	0.55327	0.996924	-5.20906
wavelet-LHL_gldm_LowGrayLevelEmphasis_binCount_16	0.839259	3.6231e-12	0.592169	0.553744	0.996924	-5.20939
original_glszm_LargeAreaEmphasis_binCount_16	0.83885	3.62351e-12	0.59188	0.553938	0.996924	-5.20952
wavelet-HLL_gldm_GrayLevelNonUniformity_binCount_16	0.837372	3.62303e-12	0.590838	0.554636	0.996924	-5.21
wavelet-HHH_glrlm_RunLengthNonUniformityNormalized_binCount_16	-0.837324	3.62323e-12	-0.590804	0.554659	0.996924	-5.21002
wavelet-HHH_glcm_Imc2_binCount_16	0.835796	3.62379e-12	0.589726	0.555381	0.996924	-5.21051
log-sigma-3-0-mm-3D_glcm_Imc1_binCount_16	-0.834205	3.62351e-12	-0.588603	0.556135	0.996924	-5.21103
wavelet-HHH_glrlm_RunVariance_binCount_16	0.834085	3.62348e-12	0.588518	0.556191	0.996924	-5.21107
original_glcm_JointEntropy_binCount_16	0.831254	3.62383e-12	0.586521	0.557532	0.996924	-5.21198
wavelet-LLH_glrlm_RunLengthNonUniformity_binCount_16	0.830394	3.62376e-12	0.585914	0.55794	0.996924	-5.21225
wavelet-HHL_glcm_Imc2_binCount_16	0.830373	3.62377e-12	0.585899	0.55795	0.996924	-5.21226
wavelet-LLH_glszm_HighGrayLevelZoneEmphasis_binCount_16	-0.82968	3.62379e-12	-0.58541	0.558279	0.996924	-5.21248
wavelet-LLL_glszm_SmallAreaHighGrayLevelEmphasis_binCount_16	-0.828667	3.62345e-12	-0.584695	0.558759	0.996924	-5.21281
wavelet-HHH_gldm_DependenceNonUniformityNormalized_binCount_16	-0.828058	3.62342e-12	-0.584266	0.559048	0.996924	-5.213
wavelet-LHL_firstorder_Kurtosis_binCount_16	0.827614	3.62387e-12	0.583953	0.559259	0.996924	-5.21314
wavelet-LHL_firstorder_Energy_binCount_16	0.826972	3.62365e-12	0.5835	0.559564	0.996924	-5.21335
log-sigma-3-0-mm-3D_glszm_ZonePercentage_binCount_16	-0.826405	3.62353e-12	-0.583099	0.559833	0.996924	-5.21353
wavelet-HLH_ngtdm_Busyness_binCount_16	0.825266	3.62368e-12	0.582296	0.560374	0.996924	-5.2139
original_glszm_ZoneVariance_binCount_16	0.81762	3.62354e-12	0.576901	0.564013	0.996924	-5.21633
wavelet-LLL_glrlm_GrayLevelNonUniformity_binCount_16	0.817175	3.62357e-12	0.576587	0.564225	0.996924	-5.21647
log-sigma-1-0-mm-3D_glrlm_LowGrayLevelRunEmphasis_binCount_16	-0.815653	3.62371e-12	-0.575513	0.564951	0.996924	-5.21695
wavelet-LLL_glrlm_GrayLevelNonUniformityNormalized_binCount_16	0.814007	3.62372e-12	0.574351	0.565737	0.996924	-5.21747
wavelet-LHL_gldm_DependenceNonUniformity_binCount_16	0.811906	3.62344e-12	0.572869	0.56674	0.996924	-5.21813
wavelet-LHL_ngtdm_Busyness_binCount_16	0.811824	3.62371e-12	0.572812	0.566779	0.996924	-5.21815
wavelet-HHL_glcm_ClusterTendency_binCount_16	-0.811734	3.6236e-12	-0.572748	0.566822	0.996924	-5.21818
wavelet-HLH_glszm_LowGrayLevelZoneEmphasis_binCount_16	-0.810624	3.62365e-12	-0.571965	0.567353	0.996924	-5.21853
wavelet-LLH_gldm_SmallDependenceLowGrayLevelEmphasis_binCount_16	-0.808116	3.62385e-12	-0.570195	0.568552	0.996924	-5.21931
wavelet-HHL_glcm_ClusterShade_binCount_16	0.807878	3.6237e-12	0.570027	0.568666	0.996924	-5.21939
log-sigma-1-0-mm-3D_ngtdm_Contrast_binCount_16	-0.806528	3.62377e-12	-0.569074	0.569312	0.996924	-5.21981
wavelet-LHH_glrlm_GrayLevelNonUniformity_binCount_16	0.805932	3.62382e-12	0.568654	0.569598	0.996924	-5.22
wavelet-LLL_ngtdm_Busyness_binCount_16	0.805851	3.62381e-12	0.568597	0.569636	0.996924	-5.22002
wavelet-HHL_gldm_LargeDependenceLowGrayLevelEmphasis_binCount_16	-0.805836	3.62343e-12	-0.568586	0.569643	0.996924	-5.22003
wavelet-HHH_glrlm_RunPercentage_binCount_16	-0.799616	3.62335e-12	-0.564197	0.572626	0.996924	-5.22196
wavelet-LLH_glszm_GrayLevelNonUniformity_binCount_16	0.799118	3.6239e-12	0.563846	0.572865	0.996924	-5.22211
wavelet-HLL_glrlm_GrayLevelVariance_binCount_16	-0.79907	3.62325e-12	-0.563812	0.572888	0.996924	-5.22213
wavelet-LHH_glszm_GrayLevelVariance_binCount_16	-0.797306	3.62396e-12	-0.562568	0.573736	0.996924	-5.22267
log-sigma-3-0-mm-3D_firstorder_Energy_binCount_16	0.794181	3.62375e-12	0.560362	0.575239	0.996924	-5.22363
wavelet-HHL_glcm_SumEntropy_binCount_16	-0.794082	3.62396e-12	-0.560293	0.575286	0.996924	-5.22366
original_glszm_GrayLevelNonUniformity_binCount_16	0.79388	3.62393e-12	0.560151	0.575383	0.996924	-5.22373
wavelet-LHH_firstorder_Energy_binCount_16	0.790662	3.62367e-12	0.55788	0.576933	0.996924	-5.22471
wavelet-HLH_firstorder_Energy_binCount_16	0.790662	3.62368e-12	0.55788	0.576933	0.996924	-5.22471
wavelet-HHL_firstorder_Energy_binCount_16	0.790662	3.62368e-12	0.55788	0.576933	0.996924	-5.22471
wavelet-HHH_firstorder_Energy_binCount_16	0.790662	3.62367e-12	0.55788	0.576933	0.996924	-5.22471
wavelet-LHL_glrlm_GrayLevelNonUniformity_binCount_16	0.790089	3.62357e-12	0.557475	0.577209	0.996924	-5.22489
wavelet-HLH_ngtdm_Coarseness_binCount_16	-0.789662	3.62358e-12	-0.557174	0.577415	0.996924	-5.22502
wavelet-HHL_ngtdm_Coarseness_binCount_16	-0.788786	3.6238e-12	-0.556556	0.577837	0.996924	-5.22529
log-sigma-3-0-mm-3D_glszm_SizeZoneNonUniformity_binCount_16	-0.786706	3.62047e-12	-0.555089	0.57884	0.996924	-5.22592
wavelet-LHL_glrlm_RunLengthNonUniformity_binCount_16	0.785345	3.62383e-12	0.554128	0.579497	0.996924	-5.22633
wavelet-HLL_firstorder_Minimum_binCount_16	-0.785021	3.62082e-12	-0.5539	0.579654	0.996924	-5.22643
log-sigma-1-0-mm-3D_glrlm_LongRunLowGrayLevelEmphasis_binCount_16	-0.784413	3.56456e-12	-0.553471	0.579947	0.996924	-5.22662
original_glrlm_ShortRunEmphasis_binCount_16	-0.781857	3.62389e-12	-0.551667	0.581183	0.996924	-5.22739
wavelet-HHL_glszm_SizeZoneNonUniformity_binCount_16	0.78171	3.62339e-12	0.551564	0.581254	0.996924	-5.22744
log-sigma-1-0-mm-3D_firstorder_Minimum_binCount_16	-0.780989	3.62382e-12	-0.551055	0.581602	0.996924	-5.22765
log-sigma-1-0-mm-3D_firstorder_Skewness_binCount_16	-0.780173	3.62377e-12	-0.550479	0.581997	0.996924	-5.2279
wavelet-LLL_ngtdm_Strength_binCount_16	-0.779734	3.62308e-12	-0.550169	0.58221	0.996924	-5.22803
wavelet-LHH_glszm_SizeZoneNonUniformity_binCount_16	0.77849	3.62387e-12	0.549291	0.582812	0.996924	-5.22841
wavelet-HHH_glrlm_RunLengthNonUniformity_binCount_16	0.776639	3.62237e-12	0.547985	0.583708	0.996924	-5.22896
log-sigma-3-0-mm-3D_glrlm_RunVariance_binCount_16	0.775866	3.62361e-12	0.54744	0.584083	0.996924	-5.2292
wavelet-HLL_firstorder_Energy_binCount_16	0.775645	3.62273e-12	0.547284	0.58419	0.996924	-5.22926
wavelet-HHH_glszm_GrayLevelNonUniformity_binCount_16	0.772594	3.62363e-12	0.545131	0.585669	0.996924	-5.23018
log-sigma-1-0-mm-3D_glszm_ZonePercentage_binCount_16	-0.772157	3.62342e-12	-0.544823	0.585882	0.996924	-5.23031
wavelet-HLL_glrlm_RunLengthNonUniformity_binCount_16	0.771207	3.61704e-12	0.544152	0.586343	0.996924	-5.23059
log-sigma-3-0-mm-3D_glrlm_LongRunHighGrayLevelEmphasis_binCount_16	0.764293	3.6233e-12	0.539274	0.589704	0.996924	-5.23264
wavelet-HHL_glrlm_RunLengthNonUniformity_binCount_16	0.763672	3.62356e-12	0.538836	0.590006	0.996924	-5.23283
wavelet-LHH_glrlm_RunLengthNonUniformity_binCount_16	0.76154	3.62364e-12	0.537331	0.591045	0.996924	-5.23346
wavelet-HHL_ngtdm_Busyness_binCount_16	0.760993	3.62284e-12	0.536946	0.591311	0.996924	-5.23362
log-sigma-3-0-mm-3D_firstorder_Maximum_binCount_16	0.760699	3.62376e-12	0.536738	0.591454	0.996924	-5.2337
wavelet-HLL_gldm_DependenceNonUniformity_binCount_16	0.758876	3.62377e-12	0.535452	0.592343	0.996924	-5.23424
wavelet-HHH_gldm_LargeDependenceEmphasis_binCount_16	0.758029	3.62325e-12	0.534855	0.592756	0.996924	-5.23449
wavelet-HHH_gldm_DependenceNonUniformity_binCount_16	0.756948	3.6237e-12	0.534092	0.593284	0.996924	-5.23481
wavelet-LHH_ngtdm_Coarseness_binCount_16	-0.7569	3.62316e-12	-0.534058	0.593308	0.996924	-5.23482
wavelet-LLH_glrlm_ShortRunEmphasis_binCount_16	-0.75685	3.62389e-12	-0.534022	0.593332	0.996924	-5.23483
wavelet-HHL_firstorder_RobustMeanAbsoluteDeviation_binCount_16	-0.756508	3.62341e-12	-0.533781	0.593499	0.996924	-5.23493
wavelet-LHH_glszm_LowGrayLevelZoneEmphasis_binCount_16	-0.752688	3.62381e-12	-0.531086	0.595365	0.996924	-5.23605
wavelet-LLH_glszm_GrayLevelNonUniformityNormalized_binCount_16	0.748729	3.62237e-12	0.528292	0.597302	0.996924	-5.2372
wavelet-LHH_gldm_DependenceNonUniformity_binCount_16	0.74809	3.62386e-12	0.527841	0.597615	0.996924	-5.23738
wavelet-LLH_firstorder_Variance_binCount_16	-0.744548	3.62352e-12	-0.525342	0.599351	0.996924	-5.23841
wavelet-LLH_ngtdm_Busyness_binCount_16	0.741653	3.62378e-12	0.5233	0.600772	0.996924	-5.23924
wavelet-LHH_gldm_GrayLevelNonUniformity_binCount_16	0.740921	3.62362e-12	0.522783	0.601131	0.996924	-5.23945
wavelet-HHL_ngtdm_Contrast_binCount_16	-0.739743	3.62362e-12	-0.521952	0.60171	0.996924	-5.23979
wavelet-HHL_glcm_DifferenceEntropy_binCount_16	-0.739364	3.62357e-12	-0.521685	0.601896	0.996924	-5.2399
wavelet-HLH_glrlm_RunLengthNonUniformity_binCount_16	0.738322	3.62357e-12	0.52095	0.602408	0.996924	-5.24019
wavelet-LLH_glrlm_GrayLevelNonUniformity_binCount_16	0.737676	3.62314e-12	0.520493	0.602726	0.996924	-5.24038
wavelet-LHL_firstorder_10Percentile_binCount_16	-0.735992	3.62371e-12	-0.519305	0.603554	0.996924	-5.24086
wavelet-LHH_ngtdm_Strength_binCount_16	-0.735592	3.62377e-12	-0.519023	0.603751	0.996924	-5.24097
wavelet-HLH_firstorder_Kurtosis_binCount_16	-0.735222	3.62377e-12	-0.518762	0.603933	0.996924	-5.24108
wavelet-HLH_glszm_SizeZoneNonUniformityNormalized_binCount_16	-0.734712	3.62382e-12	-0.518402	0.604184	0.996924	-5.24122
log-sigma-3-0-mm-3D_gldm_GrayLevelNonUniformity_binCount_16	0.730533	3.62092e-12	0.515454	0.606242	0.996924	-5.24241
wavelet-HLL_glszm_SizeZoneNonUniformityNormalized_binCount_16	-0.726832	3.6226e-12	-0.512842	0.608068	0.996924	-5.24345
wavelet-LLH_glszm_SizeZoneNonUniformity_binCount_16	0.725488	3.6238e-12	0.511894	0.608731	0.996924	-5.24383
wavelet-HLL_gldm_DependenceEntropy_binCount_16	0.724898	3.62396e-12	0.511477	0.609023	0.996924	-5.24399
wavelet-HHL_glcm_Idn_binCount_16	0.724124	3.62396e-12	0.510932	0.609405	0.996924	-5.24421
wavelet-LLH_glrlm_GrayLevelNonUniformityNormalized_binCount_16	0.723013	3.61895e-12	0.510147	0.609954	0.996924	-5.24452
wavelet-HHH_glrlm_GrayLevelNonUniformity_binCount_16	0.72292	3.62308e-12	0.510082	0.61	0.996924	-5.24455
log-sigma-3-0-mm-3D_glrlm_GrayLevelNonUniformity_binCount_16	0.721413	3.62319e-12	0.509019	0.610745	0.996924	-5.24497
wavelet-HHL_firstorder_InterquartileRange_binCount_16	-0.718782	3.62325e-12	-0.507162	0.612047	0.996924	-5.2457
wavelet-HLL_gldm_DependenceVariance_binCount_16	0.717682	3.62388e-12	0.506386	0.612591	0.996924	-5.24601
wavelet-HLL_ngtdm_Coarseness_binCount_16	-0.715851	3.62371e-12	-0.505094	0.613499	0.996924	-5.24651
log-sigma-1-0-mm-3D_glrlm_GrayLevelNonUniformity_binCount_16	0.7133	3.62201e-12	0.503294	0.614763	0.996924	-5.24722
original_firstorder_90Percentile_binCount_16	0.712742	3.62358e-12	0.5029	0.61504	0.996924	-5.24737
wavelet-HHL_glcm_JointEntropy_binCount_16	-0.712598	3.62396e-12	-0.502799	0.615111	0.996924	-5.24741
log-sigma-3-0-mm-3D_ngtdm_Busyness_binCount_16	0.71189	3.62375e-12	0.502299	0.615463	0.996924	-5.24761
wavelet-HLH_ngtdm_Strength_binCount_16	-0.711429	3.6237e-12	-0.501974	0.615691	0.996924	-5.24773
wavelet-LHL_ngtdm_Coarseness_binCount_16	-0.710706	3.62369e-12	-0.501464	0.61605	0.996924	-5.24793
log-sigma-3-0-mm-3D_glrlm_RunEntropy_binCount_16	0.710145	3.62396e-12	0.501068	0.616329	0.996924	-5.24809
original_glrlm_GrayLevelVariance_binCount_16	-0.708189	3.62383e-12	-0.499688	0.617301	0.996924	-5.24862
wavelet-LHL_firstorder_Median_binCount_16	0.705411	3.62272e-12	0.497728	0.618681	0.996924	-5.24938
log-sigma-1-0-mm-3D_glrlm_ShortRunLowGrayLevelEmphasis_binCount_16	-0.704263	3.62369e-12	-0.496918	0.619252	0.996924	-5.2497
wavelet-HLL_gldm_GrayLevelVariance_binCount_16	-0.704164	3.62315e-12	-0.496848	0.619302	0.996924	-5.24972
wavelet-HLL_glrlm_ShortRunHighGrayLevelEmphasis_binCount_16	0.702331	3.62341e-12	0.495555	0.620214	0.996924	-5.25022
wavelet-HHL_glcm_DifferenceAverage_binCount_16	-0.699768	3.61345e-12	-0.493746	0.621491	0.996924	-5.25092
wavelet-LLL_glcm_Idmn_binCount_16	0.698359	3.62396e-12	0.492752	0.622193	0.996924	-5.2513
wavelet-HLL_gldm_SmallDependenceLowGrayLevelEmphasis_binCount_16	-0.69704	3.62351e-12	-0.491821	0.622851	0.996924	-5.25166
wavelet-HHL_gldm_SmallDependenceEmphasis_binCount_16	-0.695486	3.62209e-12	-0.490725	0.623626	0.996924	-5.25207
wavelet-LLH_ngtdm_Strength_binCount_16	-0.694154	3.62356e-12	-0.489785	0.624291	0.996924	-5.25243
original_gldm_GrayLevelVariance_binCount_16	-0.69305	3.62367e-12	-0.489006	0.624843	0.996924	-5.25273
log-sigma-1-0-mm-3D_glcm_DifferenceEntropy_binCount_16	-0.691789	3.62375e-12	-0.488116	0.625473	0.996924	-5.25307
wavelet-HHH_gldm_GrayLevelNonUniformity_binCount_16	0.69062	3.62298e-12	0.487291	0.626057	0.996924	-5.25338
wavelet-LLL_gldm_GrayLevelNonUniformity_binCount_16	0.689498	3.6238e-12	0.4865	0.626618	0.996924	-5.25368
wavelet-LHL_firstorder_InterquartileRange_binCount_16	0.688793	3.6237e-12	0.486002	0.626971	0.996924	-5.25387
wavelet-HHL_glcm_DifferenceVariance_binCount_16	-0.688598	3.6238e-12	-0.485865	0.627068	0.996924	-5.25392
wavelet-LLH_firstorder_Energy_binCount_16	0.68851	3.62375e-12	0.485803	0.627112	0.996924	-5.25394
wavelet-LLH_glcm_SumEntropy_binCount_16	-0.687996	3.62334e-12	-0.48544	0.62737	0.996924	-5.25408
wavelet-LLH_gldm_GrayLevelNonUniformity_binCount_16	0.687447	3.62334e-12	0.485052	0.627645	0.996924	-5.25422
original_glcm_SumEntropy_binCount_16	0.683096	3.62396e-12	0.481983	0.629824	0.996924	-5.25538
log-sigma-1-0-mm-3D_gldm_SmallDependenceEmphasis_binCount_16	-0.680861	3.62346e-12	-0.480406	0.630944	0.996924	-5.25597
original_glcm_DifferenceEntropy_binCount_16	0.677568	3.62387e-12	0.478082	0.632597	0.996924	-5.25683
log-sigma-1-0-mm-3D_ngtdm_Strength_binCount_16	-0.677505	3.62341e-12	-0.478038	0.632629	0.996924	-5.25685
wavelet-LLH_glcm_Imc2_binCount_16	-0.676534	3.62384e-12	-0.477353	0.633116	0.996924	-5.2571
original_glcm_JointEnergy_binCount_16	-0.675767	3.62345e-12	-0.476812	0.633502	0.996924	-5.2573
wavelet-HLH_gldm_GrayLevelNonUniformity_binCount_16	0.67477	3.62375e-12	0.476108	0.634003	0.996924	-5.25756
wavelet-LHL_firstorder_Minimum_binCount_16	-0.674325	3.62382e-12	-0.475794	0.634226	0.996924	-5.25768
wavelet-HHH_gldm_DependenceVariance_binCount_16	0.674118	3.62361e-12	0.475648	0.634331	0.996924	-5.25774
wavelet-LLH_glrlm_ShortRunHighGrayLevelEmphasis_binCount_16	-0.673605	3.62354e-12	-0.475286	0.634589	0.996924	-5.25787
wavelet-LLH_ngtdm_Coarseness_binCount_16	-0.673042	3.61743e-12	-0.474889	0.634872	0.996924	-5.25802
wavelet-HLL_ngtdm_Contrast_binCount_16	-0.671504	3.6222e-12	-0.473804	0.635645	0.996924	-5.25842
wavelet-LHH_glcm_JointAverage_binCount_16	-0.67052	3.62396e-12	-0.47311	0.63614	0.996924	-5.25867
wavelet-LHH_glcm_SumAverage_binCount_16	-0.67052	3.62396e-12	-0.47311	0.63614	0.996924	-5.25867
log-sigma-1-0-mm-3D_ngtdm_Busyness_binCount_16	0.67003	3.62338e-12	0.472763	0.636387	0.996924	-5.2588
wavelet-HHL_glrlm_GrayLevelVariance_binCount_16	-0.669844	3.62352e-12	-0.472632	0.636481	0.996924	-5.25885
original_glrlm_GrayLevelNonUniformity_binCount_16	0.669824	3.62368e-12	0.472618	0.636491	0.996924	-5.25885
wavelet-HLL_glcm_DifferenceEntropy_binCount_16	0.669442	3.62343e-12	0.472348	0.636683	0.996924	-5.25895
wavelet-LLL_glcm_Contrast_binCount_16	-0.669235	3.6234e-12	-0.472202	0.636788	0.996924	-5.259
wavelet-HHH_glszm_SizeZoneNonUniformity_binCount_16	0.669232	3.62376e-12	0.4722	0.636789	0.996924	-5.259
wavelet-HHL_glcm_Id_binCount_16	0.669006	3.62396e-12	0.472041	0.636903	0.996924	-5.25906
wavelet-HHL_glcm_Idm_binCount_16	0.669006	3.62395e-12	0.472041	0.636903	0.996924	-5.25906
wavelet-HLH_glrlm_GrayLevelNonUniformity_binCount_16	0.668836	3.62365e-12	0.471921	0.636989	0.996924	-5.25911
original_firstorder_Energy_binCount_16	0.667968	3.62387e-12	0.471308	0.637426	0.996924	-5.25933
wavelet-HLL_firstorder_Range_binCount_16	0.666365	3.62372e-12	0.470178	0.638233	0.996924	-5.25975
wavelet-HLL_glcm_DifferenceVariance_binCount_16	-0.665686	3.62365e-12	-0.469699	0.638575	0.996924	-5.25992
wavelet-HLH_firstorder_90Percentile_binCount_16	-0.665664	3.62366e-12	-0.469683	0.638587	0.996924	-5.25993
wavelet-HHH_ngtdm_Busyness_binCount_16	0.665289	3.6238e-12	0.469419	0.638776	0.996924	-5.26002
wavelet-HLH_gldm_DependenceVariance_binCount_16	-0.663963	3.6211e-12	-0.468483	0.639445	0.996924	-5.26036
wavelet-LLL_firstorder_90Percentile_binCount_16	0.66194	3.62312e-12	0.467056	0.640465	0.996924	-5.26088
wavelet-HHL_glszm_GrayLevelNonUniformity_binCount_16	0.658089	3.62276e-12	0.464338	0.642411	0.996924	-5.26187
wavelet-LLH_gldm_SmallDependenceEmphasis_binCount_16	-0.658034	3.62349e-12	-0.464299	0.642438	0.996924	-5.26188
wavelet-HLH_glszm_SmallAreaEmphasis_binCount_16	-0.65637	3.6237e-12	-0.463125	0.64328	0.996924	-5.2623
wavelet-HHH_ngtdm_Coarseness_binCount_16	-0.656121	3.62378e-12	-0.46295	0.643405	0.996924	-5.26237
wavelet-HHL_glcm_Contrast_binCount_16	-0.653108	3.62352e-12	-0.460824	0.64493	0.996924	-5.26313
wavelet-LLL_glcm_DifferenceVariance_binCount_16	0.650953	3.62355e-12	0.459303	0.646022	0.996924	-5.26367
log-sigma-1-0-mm-3D_glcm_DifferenceAverage_binCount_16	-0.649897	3.62355e-12	-0.458558	0.646557	0.996924	-5.26394
log-sigma-1-0-mm-3D_glcm_Idn_binCount_16	0.649897	3.62396e-12	0.458558	0.646557	0.996924	-5.26394
wavelet-HHL_gldm_GrayLevelVariance_binCount_16	-0.649259	3.6237e-12	-0.458108	0.64688	0.996924	-5.2641
wavelet-LLH_glrlm_ShortRunLowGrayLevelEmphasis_binCount_16	-0.64733	3.61785e-12	-0.456747	0.647858	0.996924	-5.26458
wavelet-HHL_glszm_ZonePercentage_binCount_16	-0.646779	3.6236e-12	-0.456358	0.648138	0.996924	-5.26472
wavelet-LHH_glcm_Autocorrelation_binCount_16	-0.646112	3.62396e-12	-0.455887	0.648476	0.996924	-5.26489
wavelet-HHL_glcm_Idmn_binCount_16	0.644652	3.62396e-12	0.454857	0.649217	0.996924	-5.26525
wavelet-LLH_glszm_ZonePercentage_binCount_16	-0.643735	3.61487e-12	-0.45421	0.649683	0.996924	-5.26548
wavelet-HLL_ngtdm_Busyness_binCount_16	0.643595	3.62365e-12	0.454111	0.649754	0.996924	-5.26552
wavelet-HLL_glszm_SmallAreaEmphasis_binCount_16	-0.643422	3.62301e-12	-0.453989	0.649842	0.996924	-5.26556
wavelet-LHL_glszm_SizeZoneNonUniformity_binCount_16	0.643068	3.62294e-12	0.45374	0.650021	0.996924	-5.26565
wavelet-HHL_glcm_SumSquares_binCount_16	-0.642834	3.62375e-12	-0.453574	0.65014	0.996924	-5.2657
wavelet-HHL_glrlm_GrayLevelNonUniformityNormalized_binCount_16	0.641891	3.62374e-12	0.452909	0.650619	0.996924	-5.26594
log-sigma-3-0-mm-3D_glrlm_HighGrayLevelRunEmphasis_binCount_16	-0.641887	3.62355e-12	-0.452906	0.650621	0.996924	-5.26594
wavelet-HHL_gldm_DependenceNonUniformity_binCount_16	0.639415	3.62356e-12	0.451162	0.651878	0.996924	-5.26655
log-sigma-1-0-mm-3D_gldm_LargeDependenceHighGrayLevelEmphasis_binCount_16	0.638928	3.62333e-12	0.450818	0.652126	0.996924	-5.26667
wavelet-HHL_firstorder_Entropy_binCount_16	-0.637461	3.62391e-12	-0.449784	0.652871	0.996924	-5.26704
original_firstorder_Entropy_binCount_16	-0.636687	3.62349e-12	-0.449237	0.653265	0.996924	-5.26723
original_gldm_GrayLevelNonUniformity_binCount_16	0.634167	3.62344e-12	0.447459	0.654548	0.996924	-5.26785
wavelet-LLL_glrlm_RunEntropy_binCount_16	0.631878	3.62396e-12	0.445844	0.655715	0.996924	-5.26841
wavelet-HHH_glcm_Imc1_binCount_16	-0.629575	3.62358e-12	-0.444219	0.656889	0.996924	-5.26897
original_glcm_Correlation_binCount_16	0.624353	3.62384e-12	0.440534	0.659555	0.996924	-5.27023
log-sigma-3-0-mm-3D_glszm_LargeAreaEmphasis_binCount_16	0.624346	3.62367e-12	0.44053	0.659558	0.996924	-5.27024
original_glrlm_RunLengthNonUniformityNormalized_binCount_16	-0.623924	3.62391e-12	-0.440232	0.659774	0.996924	-5.27034
wavelet-HHL_glcm_JointEnergy_binCount_16	0.623003	3.62248e-12	0.439582	0.660245	0.996924	-5.27056
log-sigma-1-0-mm-3D_gldm_GrayLevelNonUniformity_binCount_16	0.621808	3.62354e-12	0.438739	0.660856	0.996924	-5.27085
wavelet-LLL_glcm_DifferenceAverage_binCount_16	-0.621681	3.62333e-12	-0.438649	0.660921	0.996924	-5.27088
wavelet-LLL_glcm_Idn_binCount_16	0.621681	3.62396e-12	0.438649	0.660921	0.996924	-5.27088
log-sigma-3-0-mm-3D_glszm_GrayLevelNonUniformityNormalized_binCount_16	-0.62061	3.62323e-12	-0.437894	0.661468	0.996924	-5.27114
log-sigma-1-0-mm-3D_ngtdm_Coarseness_binCount_16	-0.619687	3.62351e-12	-0.437242	0.66194	0.996924	-5.27136
wavelet-HLH_glszm_GrayLevelVariance_binCount_16	-0.617641	3.62311e-12	-0.435798	0.662988	0.996924	-5.27185
wavelet-HLH_glszm_ZoneEntropy_binCount_16	0.615841	3.62396e-12	0.434528	0.66391	0.996924	-5.27228
wavelet-HHH_glcm_Autocorrelation_binCount_16	0.615252	3.62396e-12	0.434113	0.664211	0.996924	-5.27242
wavelet-HHH_glcm_JointAverage_binCount_16	0.615252	3.62396e-12	0.434113	0.664211	0.996924	-5.27242
wavelet-HHH_glcm_SumAverage_binCount_16	0.615252	3.62396e-12	0.434113	0.664211	0.996924	-5.27242
log-sigma-1-0-mm-3D_firstorder_RootMeanSquared_binCount_16	0.613738	3.62396e-12	0.433045	0.664987	0.996924	-5.27278
wavelet-LLH_firstorder_Entropy_binCount_16	-0.611149	3.62389e-12	-0.431218	0.666314	0.996924	-5.27339
wavelet-HHH_ngtdm_Strength_binCount_16	-0.610583	3.62336e-12	-0.430819	0.666605	0.996924	-5.27352
wavelet-LLH_glcm_ClusterTendency_binCount_16	-0.607404	3.62383e-12	-0.428576	0.668237	0.996924	-5.27427
wavelet-HLL_glcm_Contrast_binCount_16	-0.607093	3.62362e-12	-0.428356	0.668397	0.996924	-5.27435
wavelet-HHL_ngtdm_Complexity_binCount_16	-0.606018	3.62363e-12	-0.427597	0.668949	0.996924	-5.2746
original_ngtdm_Strength_binCount_16	-0.605841	3.6223e-12	-0.427472	0.66904	0.996924	-5.27464
log-sigma-1-0-mm-3D_glcm_Contrast_binCount_16	-0.605837	3.62375e-12	-0.42747	0.669042	0.996924	-5.27464
log-sigma-1-0-mm-3D_glcm_Idmn_binCount_16	0.605837	3.62396e-12	0.42747	0.669042	0.996924	-5.27464
wavelet-LLH_glrlm_LowGrayLevelRunEmphasis_binCount_16	-0.603333	3.62264e-12	-0.425703	0.670329	0.996924	-5.27523
original_glszm_GrayLevelVariance_binCount_16	0.602803	3.62329e-12	0.425329	0.670601	0.996924	-5.27535
wavelet-HHL_firstorder_Uniformity_binCount_16	0.601332	3.62387e-12	0.424292	0.671358	0.996924	-5.27569
wavelet-HLH_gldm_LowGrayLevelEmphasis_binCount_16	-0.60102	3.62354e-12	-0.424071	0.671519	0.996924	-5.27577
wavelet-HHL_firstorder_Range_binCount_16	0.599917	3.62386e-12	0.423293	0.672086	0.996924	-5.27602
wavelet-HLH_glrlm_LongRunHighGrayLevelEmphasis_binCount_16	-0.597805	3.62367e-12	-0.421803	0.673174	0.996924	-5.27651
wavelet-HHH_firstorder_Maximum_binCount_16	-0.597051	3.62248e-12	-0.421271	0.673562	0.996924	-5.27669
wavelet-LHH_firstorder_Kurtosis_binCount_16	-0.595767	3.62374e-12	-0.420364	0.674224	0.996924	-5.27698
wavelet-LLL_glrlm_GrayLevelVariance_binCount_16	-0.593895	3.62372e-12	-0.419044	0.675189	0.996924	-5.27741
wavelet-HHH_firstorder_Range_binCount_16	-0.591936	3.62387e-12	-0.417662	0.676199	0.996924	-5.27786
wavelet-HLH_firstorder_Maximum_binCount_16	-0.591615	3.62324e-12	-0.417435	0.676365	0.996924	-5.27794
wavelet-HLL_glcm_Idmn_binCount_16	0.586648	3.62396e-12	0.41393	0.67893	0.996924	-5.27907
log-sigma-3-0-mm-3D_gldm_LowGrayLevelEmphasis_binCount_16	-0.585985	3.62388e-12	-0.413462	0.679272	0.996924	-5.27922
wavelet-HHL_gldm_SmallDependenceLowGrayLevelEmphasis_binCount_16	-0.585845	3.62352e-12	-0.413364	0.679345	0.996924	-5.27925
wavelet-HLL_gldm_HighGrayLevelEmphasis_binCount_16	0.583204	3.62396e-12	0.4115	0.68071	0.996924	-5.27985
original_glszm_SmallAreaLowGrayLevelEmphasis_binCount_16	0.5816	3.62356e-12	0.410368	0.68154	0.996924	-5.28021
wavelet-LLH_firstorder_Uniformity_binCount_16	0.581333	3.62358e-12	0.41018	0.681678	0.996924	-5.28027
wavelet-HLH_firstorder_10Percentile_binCount_16	0.580621	3.62353e-12	0.409678	0.682047	0.996924	-5.28043
wavelet-LHL_glszm_GrayLevelNonUniformity_binCount_16	0.580017	3.6238e-12	0.409252	0.682359	0.996924	-5.28056
wavelet-LLL_glcm_ClusterProminence_binCount_16	0.575234	3.62327e-12	0.405877	0.684837	0.996924	-5.28163
wavelet-LLH_glszm_LowGrayLevelZoneEmphasis_binCount_16	-0.574178	3.6237e-12	-0.405131	0.685385	0.996924	-5.28187
wavelet-LLH_gldm_LowGrayLevelEmphasis_binCount_16	-0.5731	3.62276e-12	-0.404371	0.685944	0.996924	-5.28211
original_glszm_SmallAreaEmphasis_binCount_16	-0.57271	3.62386e-12	-0.404096	0.686146	0.996924	-5.28219
original_firstorder_Uniformity_binCount_16	0.570874	3.62384e-12	0.4028	0.687099	0.996924	-5.2826
wavelet-LLH_glcm_ClusterProminence_binCount_16	-0.570758	3.62381e-12	-0.402718	0.68716	0.996924	-5.28263
wavelet-HLL_glrlm_HighGrayLevelRunEmphasis_binCount_16	0.567867	3.62396e-12	0.400679	0.688661	0.996924	-5.28326
wavelet-LLL_ngtdm_Coarseness_binCount_16	-0.564898	3.62339e-12	-0.398584	0.690204	0.996924	-5.28391
log-sigma-1-0-mm-3D_glcm_Id_binCount_16	0.562956	3.62365e-12	0.397214	0.691214	0.996924	-5.28434
log-sigma-1-0-mm-3D_glcm_Idm_binCount_16	0.562956	3.62365e-12	0.397214	0.691214	0.996924	-5.28434
log-sigma-1-0-mm-3D_gldm_HighGrayLevelEmphasis_binCount_16	0.561817	3.62273e-12	0.39641	0.691807	0.996924	-5.28458
wavelet-LLL_firstorder_Energy_binCount_16	0.561022	3.62352e-12	0.395849	0.69222	0.996924	-5.28476
log-sigma-1-0-mm-3D_glszm_LargeAreaHighGrayLevelEmphasis_binCount_16	0.559607	3.62368e-12	0.394851	0.692957	0.996924	-5.28506
wavelet-HHL_ngtdm_Strength_binCount_16	-0.559005	3.62375e-12	-0.394426	0.693271	0.996924	-5.28519
log-sigma-1-0-mm-3D_gldm_LowGrayLevelEmphasis_binCount_16	-0.553122	3.62375e-12	-0.390275	0.696337	0.996924	-5.28646
wavelet-HHL_glszm_LargeAreaLowGrayLevelEmphasis_binCount_16	0.549299	3.6237e-12	0.387578	0.698333	0.996924	-5.28727
log-sigma-1-0-mm-3D_firstorder_Range_binCount_16	0.545733	3.62373e-12	0.385061	0.700196	0.996924	-5.28803
wavelet-LHH_glcm_ClusterProminence_binCount_16	-0.544518	3.62378e-12	-0.384204	0.700831	0.996924	-5.28829
log-sigma-1-0-mm-3D_glrlm_LongRunEmphasis_binCount_16	0.54235	3.62387e-12	0.382674	0.701966	0.996924	-5.28874
log-sigma-3-0-mm-3D_glcm_JointEnergy_binCount_16	0.542339	3.62361e-12	0.382667	0.701971	0.996924	-5.28874
log-sigma-3-0-mm-3D_gldm_LargeDependenceHighGrayLevelEmphasis_binCount_16	0.54152	3.62386e-12	0.382089	0.7024	0.996924	-5.28892
wavelet-HHL_firstorder_Kurtosis_binCount_16	0.538726	3.62379e-12	0.380117	0.703863	0.996924	-5.2895
log-sigma-1-0-mm-3D_glcm_ClusterProminence_binCount_16	0.537915	3.62324e-12	0.379545	0.704287	0.996924	-5.28967
log-sigma-3-0-mm-3D_glszm_ZoneVariance_binCount_16	0.532109	3.62327e-12	0.375448	0.707331	0.996924	-5.29087
original_shape_Maximum2DDiameterColumn_binCount_16	0.531848	3.62377e-12	0.375264	0.707468	0.996924	-5.29092
wavelet-LHL_glszm_LargeAreaLowGrayLevelEmphasis_binCount_16	0.528424	3.62376e-12	0.372848	0.709265	0.996924	-5.29163
log-sigma-3-0-mm-3D_glszm_LowGrayLevelZoneEmphasis_binCount_16	-0.526162	3.62343e-12	-0.371252	0.710454	0.996924	-5.29209
wavelet-HHH_glszm_HighGrayLevelZoneEmphasis_binCount_16	0.52344	3.62355e-12	0.369332	0.711884	0.996924	-5.29264
wavelet-LLL_glcm_Imc1_binCount_16	-0.523336	3.62371e-12	-0.369258	0.711939	0.996924	-5.29266
wavelet-HHL_firstorder_Median_binCount_16	0.519085	3.62361e-12	0.366259	0.714176	0.996924	-5.29352
wavelet-HLH_firstorder_Mean_binCount_16	-0.512202	3.5955e-12	-0.361403	0.717802	0.996924	-5.29489
wavelet-LLL_firstorder_Skewness_binCount_16	0.509799	3.62368e-12	0.359707	0.71907	0.996924	-5.29537
wavelet-HHL_gldm_LargeDependenceHighGrayLevelEmphasis_binCount_16	0.509371	3.62362e-12	0.359405	0.719296	0.996924	-5.29545
wavelet-LHL_ngtdm_Strength_binCount_16	-0.508239	3.62359e-12	-0.358606	0.719894	0.996924	-5.29567
original_firstorder_Median_binCount_16	-0.506632	3.62389e-12	-0.357472	0.720742	0.996924	-5.29599
wavelet-HLH_glszm_SmallAreaLowGrayLevelEmphasis_binCount_16	-0.506632	3.62228e-12	-0.357472	0.720742	0.996924	-5.29599
wavelet-HHH_glcm_MCC_binCount_16	0.505145	3.62344e-12	0.356423	0.721528	0.996924	-5.29628
wavelet-HHH_firstorder_InterquartileRange_binCount_16	-0.50491	3.62357e-12	-0.356258	0.721652	0.996924	-5.29633
wavelet-HLH_firstorder_MeanAbsoluteDeviation_binCount_16	-0.502994	3.62387e-12	-0.354905	0.722664	0.996924	-5.2967
log-sigma-3-0-mm-3D_glcm_Imc2_binCount_16	-0.502484	3.62396e-12	-0.354545	0.722934	0.996924	-5.2968
wavelet-HLL_glcm_DifferenceAverage_binCount_16	-0.502005	3.62231e-12	-0.354208	0.723187	0.996924	-5.29689
wavelet-LLL_gldm_GrayLevelVariance_binCount_16	-0.498074	3.62351e-12	-0.351434	0.725267	0.996924	-5.29765
original_glszm_SizeZoneNonUniformityNormalized_binCount_16	-0.496366	3.62387e-12	-0.350229	0.726171	0.996924	-5.29798
log-sigma-3-0-mm-3D_glszm_LargeAreaLowGrayLevelEmphasis_binCount_16	0.494858	3.6237e-12	0.349165	0.726969	0.996924	-5.29827
log-sigma-1-0-mm-3D_glcm_JointAverage_binCount_16	0.493914	3.6154e-12	0.348499	0.727469	0.996924	-5.29845
log-sigma-1-0-mm-3D_glcm_SumAverage_binCount_16	0.493914	3.6154e-12	0.348499	0.727469	0.996924	-5.29845
wavelet-LLL_glcm_MaximumProbability_binCount_16	0.492427	3.62374e-12	0.347449	0.728258	0.996924	-5.29873
wavelet-LLL_gldm_LargeDependenceEmphasis_binCount_16	0.492095	3.62376e-12	0.347215	0.728434	0.996924	-5.2988
log-sigma-1-0-mm-3D_gldm_LargeDependenceEmphasis_binCount_16	0.490557	3.62375e-12	0.34613	0.729249	0.996924	-5.29909
log-sigma-1-0-mm-3D_firstorder_Mean_binCount_16	-0.490057	3.62358e-12	-0.345777	0.729514	0.996924	-5.29919
wavelet-LLH_firstorder_Maximum_binCount_16	-0.489931	3.62372e-12	-0.345689	0.72958	0.996924	-5.29921
original_ngtdm_Coarseness_binCount_16	-0.487826	3.62346e-12	-0.344203	0.730698	0.996924	-5.29961
wavelet-HLL_glszm_ZonePercentage_binCount_16	-0.487786	3.62273e-12	-0.344175	0.730718	0.996924	-5.29961
wavelet-HHH_gldm_HighGrayLevelEmphasis_binCount_16	0.487708	3.62396e-12	0.344119	0.73076	0.996924	-5.29963
wavelet-HHH_glrlm_HighGrayLevelRunEmphasis_binCount_16	0.487708	3.62396e-12	0.344119	0.73076	0.996924	-5.29963
wavelet-HLL_ngtdm_Strength_binCount_16	-0.487286	3.6238e-12	-0.343822	0.730984	0.996924	-5.29971
wavelet-HLL_glcm_SumSquares_binCount_16	-0.486779	3.62358e-12	-0.343464	0.731253	0.996924	-5.2998
wavelet-HLL_glcm_Idn_binCount_16	0.486626	3.62396e-12	0.343356	0.731334	0.996924	-5.29983
wavelet-HHL_glszm_SmallAreaHighGrayLevelEmphasis_binCount_16	-0.486041	3.62379e-12	-0.342944	0.731645	0.996924	-5.29994
wavelet-LHL_ngtdm_Complexity_binCount_16	-0.485845	3.6239e-12	-0.342805	0.731749	0.996924	-5.29998
log-sigma-1-0-mm-3D_glszm_LargeAreaEmphasis_binCount_16	0.485255	3.62371e-12	0.342389	0.732062	0.996924	-5.30009
wavelet-LLH_firstorder_Minimum_binCount_16	0.485238	3.62379e-12	0.342377	0.732071	0.996924	-5.30009
log-sigma-3-0-mm-3D_glszm_LargeAreaHighGrayLevelEmphasis_binCount_16	0.484713	3.6222e-12	0.342007	0.73235	0.996924	-5.30019
wavelet-LLL_glrlm_RunPercentage_binCount_16	-0.483057	3.62354e-12	-0.340838	0.733229	0.996924	-5.3005
wavelet-LLL_glcm_DifferenceEntropy_binCount_16	0.482567	3.62391e-12	0.340493	0.733489	0.996924	-5.30059
log-sigma-1-0-mm-3D_glrlm_RunLengthNonUniformityNormalized_binCount_16	-0.482405	3.62385e-12	-0.340378	0.733575	0.996924	-5.30062
wavelet-HLH_glcm_InverseVariance_binCount_16	0.480749	3.62337e-12	0.339209	0.734456	0.996924	-5.30093
log-sigma-1-0-mm-3D_glcm_Autocorrelation_binCount_16	0.474782	3.62378e-12	0.335	0.737629	0.996924	-5.30204
wavelet-LLL_glcm_InverseVariance_binCount_16	0.47436	3.62396e-12	0.334702	0.737854	0.996924	-5.30211
wavelet-HLH_glszm_HighGrayLevelZoneEmphasis_binCount_16	0.472284	3.62396e-12	0.333236	0.738959	0.996924	-5.30249
wavelet-HHL_glrlm_ShortRunEmphasis_binCount_16	-0.47215	3.62362e-12	-0.333142	0.739031	0.996924	-5.30252
log-sigma-1-0-mm-3D_glszm_ZoneVariance_binCount_16	0.469904	3.62372e-12	0.331557	0.740227	0.996924	-5.30293
log-sigma-1-0-mm-3D_glrlm_ShortRunEmphasis_binCount_16	-0.46799	3.6239e-12	-0.330207	0.741247	0.996924	-5.30327
wavelet-HLL_glcm_Id_binCount_16	0.467789	3.62396e-12	0.330065	0.741354	0.996924	-5.30331
wavelet-LLL_glcm_JointEntropy_binCount_16	0.467629	3.62384e-12	0.329952	0.741439	0.996924	-5.30334
wavelet-LLH_glrlm_RunLengthNonUniformityNormalized_binCount_16	-0.466741	3.62381e-12	-0.329326	0.741913	0.996924	-5.3035
wavelet-LHL_glcm_Idn_binCount_16	0.465698	3.62396e-12	0.32859	0.742469	0.996924	-5.30369
wavelet-LHL_glcm_Idmn_binCount_16	0.463636	3.62396e-12	0.327135	0.74357	0.996924	-5.30406
log-sigma-1-0-mm-3D_glszm_LargeAreaLowGrayLevelEmphasis_binCount_16	0.463101	3.62365e-12	0.326758	0.743855	0.996924	-5.30416
wavelet-LHL_glszm_LargeAreaEmphasis_binCount_16	0.462454	3.62382e-12	0.326301	0.7442	0.996924	-5.30427
wavelet-LHL_glszm_ZoneVariance_binCount_16	0.462454	3.62382e-12	0.326301	0.7442	0.996924	-5.30427
log-sigma-1-0-mm-3D_glrlm_RunPercentage_binCount_16	-0.461705	3.62374e-12	-0.325772	0.7446	0.996924	-5.30441
wavelet-HHH_firstorder_MeanAbsoluteDeviation_binCount_16	-0.460844	3.62363e-12	-0.325165	0.74506	0.996924	-5.30456
wavelet-LHL_glcm_DifferenceEntropy_binCount_16	-0.460509	3.62328e-12	-0.324929	0.745239	0.996924	-5.30462
wavelet-LHL_glcm_Imc1_binCount_16	-0.460252	3.62307e-12	-0.324747	0.745376	0.996924	-5.30466
wavelet-LHL_glcm_DifferenceAverage_binCount_16	-0.457162	3.62328e-12	-0.322567	0.747027	0.996924	-5.30521
wavelet-HLL_glcm_Idm_binCount_16	0.456186	3.61395e-12	0.321878	0.747548	0.996924	-5.30539
log-sigma-3-0-mm-3D_glcm_SumEntropy_binCount_16	0.456145	3.62396e-12	0.321849	0.74757	0.996924	-5.30539
wavelet-LHL_ngtdm_Contrast_binCount_16	-0.455553	3.62328e-12	-0.321431	0.747887	0.996924	-5.3055
wavelet-LHL_glcm_Contrast_binCount_16	-0.455249	3.62331e-12	-0.321217	0.748049	0.996924	-5.30555
log-sigma-3-0-mm-3D_glszm_HighGrayLevelZoneEmphasis_binCount_16	0.453217	3.62286e-12	0.319784	0.749136	0.996924	-5.30591
wavelet-LHL_glcm_DifferenceVariance_binCount_16	-0.45205	3.62372e-12	-0.31896	0.74976	0.996924	-5.30611
wavelet-HHL_glrlm_RunLengthNonUniformityNormalized_binCount_16	-0.449418	3.62368e-12	-0.317103	0.751169	0.996924	-5.30657
wavelet-HHL_firstorder_Variance_binCount_16	-0.449317	3.62333e-12	-0.317032	0.751223	0.996924	-5.30659
wavelet-HLH_firstorder_RobustMeanAbsoluteDeviation_binCount_16	-0.448857	3.62268e-12	-0.316707	0.751469	0.996924	-5.30667
wavelet-LLL_glszm_SizeZoneNonUniformityNormalized_binCount_16	-0.448761	3.62368e-12	-0.316639	0.751521	0.996924	-5.30668
wavelet-HHH_glcm_ClusterShade_binCount_16	0.448018	3.62305e-12	0.316115	0.751919	0.996924	-5.30681
wavelet-LLH_gldm_LargeDependenceEmphasis_binCount_16	0.447005	3.62387e-12	0.3154	0.752461	0.996924	-5.30699
wavelet-HHH_glrlm_ShortRunHighGrayLevelEmphasis_binCount_16	0.446315	3.62385e-12	0.314913	0.752831	0.996924	-5.30711
log-sigma-3-0-mm-3D_glcm_InverseVariance_binCount_16	-0.444089	3.62384e-12	-0.313343	0.754024	0.996924	-5.30749
wavelet-LHL_glszm_SmallAreaLowGrayLevelEmphasis_binCount_16	-0.442583	3.62388e-12	-0.31228	0.754831	0.996924	-5.30775
wavelet-LLL_glszm_SmallAreaEmphasis_binCount_16	-0.442387	3.62379e-12	-0.312142	0.754936	0.996924	-5.30778
wavelet-HHH_firstorder_Variance_binCount_16	-0.44221	3.62253e-12	-0.312017	0.755031	0.996924	-5.30781
log-sigma-3-0-mm-3D_glszm_GrayLevelNonUniformity_binCount_16	0.434598	3.62366e-12	0.306646	0.759116	0.996924	-5.3091
log-sigma-1-0-mm-3D_glcm_DifferenceVariance_binCount_16	-0.42737	3.62365e-12	-0.301546	0.763001	0.996924	-5.31031
wavelet-HHL_glszm_ZoneVariance_binCount_16	0.426919	3.60977e-12	0.301228	0.763244	0.996924	-5.31038
wavelet-LHH_glcm_Correlation_binCount_16	0.426892	3.62367e-12	0.301209	0.763258	0.996924	-5.31039
wavelet-HHH_firstorder_10Percentile_binCount_16	0.426646	3.62372e-12	0.301035	0.763391	0.996924	-5.31043
wavelet-HHH_firstorder_90Percentile_binCount_16	-0.426646	3.623e-12	-0.301035	0.763391	0.996924	-5.31043
wavelet-LHL_glcm_MCC_binCount_16	0.421682	3.62394e-12	0.297533	0.766063	0.996924	-5.31124
log-sigma-1-0-mm-3D_glrlm_HighGrayLevelRunEmphasis_binCount_16	-0.420301	3.62358e-12	-0.296558	0.766807	0.996924	-5.31147
wavelet-HHL_glszm_LargeAreaEmphasis_binCount_16	0.420154	3.61989e-12	0.296455	0.766886	0.996924	-5.31149
wavelet-HHH_glcm_ClusterProminence_binCount_16	-0.418663	3.62354e-12	-0.295403	0.76769	0.996924	-5.31174
wavelet-LHL_gldm_SmallDependenceEmphasis_binCount_16	-0.417955	3.62385e-12	-0.294903	0.768071	0.996924	-5.31185
wavelet-HHH_firstorder_RobustMeanAbsoluteDeviation_binCount_16	-0.417811	3.62366e-12	-0.294802	0.768148	0.996924	-5.31187
wavelet-LHH_glszm_ZoneEntropy_binCount_16	0.416371	3.62396e-12	0.293785	0.768925	0.996924	-5.31211
wavelet-LHL_glszm_LargeAreaHighGrayLevelEmphasis_binCount_16	0.415033	3.62389e-12	0.292841	0.769646	0.996924	-5.31232
log-sigma-1-0-mm-3D_glrlm_RunVariance_binCount_16	0.411821	3.62393e-12	0.290575	0.771379	0.996924	-5.31283
wavelet-HLL_glcm_Autocorrelation_binCount_16	0.411718	3.62384e-12	0.290502	0.771435	0.996924	-5.31285
wavelet-LLH_glrlm_RunPercentage_binCount_16	-0.410894	3.6239e-12	-0.289921	0.77188	0.996924	-5.31298
wavelet-LLH_gldm_LargeDependenceHighGrayLevelEmphasis_binCount_16	0.409346	3.62231e-12	0.288829	0.772715	0.996924	-5.31323
wavelet-LHH_glszm_LargeAreaEmphasis_binCount_16	0.409195	3.62384e-12	0.288722	0.772797	0.996924	-5.31325
wavelet-LHH_glszm_ZoneVariance_binCount_16	0.409195	3.62385e-12	0.288722	0.772797	0.996924	-5.31325
original_glcm_DifferenceAverage_binCount_16	-0.403392	3.62298e-12	-0.284628	0.775932	0.996924	-5.31416
wavelet-HHH_firstorder_Skewness_binCount_16	0.402947	3.62357e-12	0.284314	0.776173	0.996924	-5.31423
wavelet-LLL_glcm_SumEntropy_binCount_16	-0.401361	3.62384e-12	-0.283195	0.777031	0.996924	-5.31448
wavelet-LLL_glcm_Id_binCount_16	0.400685	3.62352e-12	0.282717	0.777396	0.996924	-5.31458
wavelet-HLL_firstorder_Uniformity_binCount_16	0.398624	3.62383e-12	0.281263	0.778511	0.996924	-5.3149
wavelet-HHL_gldm_DependenceVariance_binCount_16	0.397884	3.6236e-12	0.280741	0.778912	0.996924	-5.31502
wavelet-HLH_glcm_Idm_binCount_16	-0.39644	3.62386e-12	-0.279723	0.779693	0.996924	-5.31524
original_firstorder_Kurtosis_binCount_16	-0.393499	3.62323e-12	-0.277648	0.781286	0.996924	-5.31569
log-sigma-1-0-mm-3D_glcm_JointEntropy_binCount_16	-0.393058	3.62386e-12	-0.277336	0.781525	0.996924	-5.31576
original_firstorder_Mean_binCount_16	0.390197	3.62339e-12	0.275318	0.783075	0.996924	-5.31619
wavelet-HLH_glrlm_ShortRunLowGrayLevelEmphasis_binCount_16	-0.389834	3.62388e-12	-0.275061	0.783272	0.996924	-5.31624
wavelet-LHL_glrlm_LongRunEmphasis_binCount_16	0.389556	3.62387e-12	0.274865	0.783423	0.996924	-5.31629
wavelet-HLH_firstorder_InterquartileRange_binCount_16	-0.386827	3.62369e-12	-0.27294	0.784902	0.996924	-5.3167
wavelet-HLH_glcm_Id_binCount_16	-0.384897	3.62389e-12	-0.271578	0.785949	0.996924	-5.31698
log-sigma-3-0-mm-3D_gldm_DependenceEntropy_binCount_16	0.379536	3.62358e-12	0.267795	0.78886	0.996924	-5.31778
wavelet-LLL_firstorder_RootMeanSquared_binCount_16	0.379283	3.62356e-12	0.267617	0.788997	0.996924	-5.31781
wavelet-LHL_glcm_ClusterTendency_binCount_16	0.378386	3.62352e-12	0.266984	0.789485	0.996924	-5.31795
wavelet-HLL_glrlm_GrayLevelNonUniformityNormalized_binCount_16	0.378272	3.62381e-12	0.266903	0.789546	0.996924	-5.31796
wavelet-HLL_firstorder_Entropy_binCount_16	-0.378184	3.6238e-12	-0.266841	0.789594	0.996924	-5.31797
wavelet-LLL_glcm_SumSquares_binCount_16	-0.377673	3.62374e-12	-0.266481	0.789872	0.996924	-5.31805
wavelet-HHH_glcm_Correlation_binCount_16	0.376149	3.62297e-12	0.265406	0.7907	0.996924	-5.31827
wavelet-LLH_glszm_LargeAreaEmphasis_binCount_16	0.375262	3.62368e-12	0.26478	0.791182	0.996924	-5.3184
wavelet-LLH_glszm_ZoneVariance_binCount_16	0.375262	3.62368e-12	0.26478	0.791182	0.996924	-5.3184
wavelet-LLH_glcm_Id_binCount_16	0.372463	3.62383e-12	0.262805	0.792704	0.996924	-5.31881
wavelet-LLH_glcm_Idm_binCount_16	0.372463	3.62384e-12	0.262805	0.792704	0.996924	-5.31881
wavelet-LLH_firstorder_Skewness_binCount_16	0.369587	3.62385e-12	0.260775	0.794268	0.996924	-5.31922
wavelet-HHL_gldm_LargeDependenceEmphasis_binCount_16	0.366207	3.62375e-12	0.25839	0.796108	0.996924	-5.3197
wavelet-HHH_gldm_LargeDependenceHighGrayLevelEmphasis_binCount_16	-0.366084	3.62356e-12	-0.258304	0.796175	0.996924	-5.31972
wavelet-LLL_glcm_Idm_binCount_16	0.365363	3.62363e-12	0.257795	0.796568	0.996924	-5.31982
wavelet-LHL_glrlm_ShortRunEmphasis_binCount_16	-0.364169	3.62375e-12	-0.256952	0.797218	0.996924	-5.31999
wavelet-HLH_gldm_SmallDependenceLowGrayLevelEmphasis_binCount_16	-0.363961	3.62374e-12	-0.256806	0.797331	0.996924	-5.32002
original_firstorder_RootMeanSquared_binCount_16	0.362196	3.62319e-12	0.25556	0.798293	0.996924	-5.32026
wavelet-HHL_glszm_LargeAreaHighGrayLevelEmphasis_binCount_16	0.358171	3.62308e-12	0.25272	0.800487	0.996924	-5.32083
wavelet-HLH_glcm_ClusterProminence_binCount_16	-0.354274	3.62383e-12	-0.249971	0.802613	0.996924	-5.32136
wavelet-HHL_glrlm_RunPercentage_binCount_16	-0.354046	3.62381e-12	-0.24981	0.802737	0.996924	-5.32139
wavelet-LLH_glszm_LargeAreaHighGrayLevelEmphasis_binCount_16	0.353658	3.57369e-12	0.249536	0.802949	0.996924	-5.32145
log-sigma-3-0-mm-3D_glcm_ClusterShade_binCount_16	-0.352717	3.6238e-12	-0.248872	0.803462	0.996924	-5.32158
log-sigma-3-0-mm-3D_glszm_SmallAreaLowGrayLevelEmphasis_binCount_16	-0.351643	3.62371e-12	-0.248114	0.804049	0.996924	-5.32172
wavelet-LHH_glszm_HighGrayLevelZoneEmphasis_binCount_16	-0.351152	3.62374e-12	-0.247768	0.804317	0.996924	-5.32179
wavelet-HLH_firstorder_RootMeanSquared_binCount_16	-0.350482	3.62396e-12	-0.247295	0.804683	0.996924	-5.32188
wavelet-HHH_glrlm_LongRunLowGrayLevelEmphasis_binCount_16	-0.348548	3.62392e-12	-0.24593	0.805739	0.996924	-5.32214
wavelet-LHH_gldm_HighGrayLevelEmphasis_binCount_16	-0.34833	3.6239e-12	-0.245777	0.805858	0.996924	-5.32217
wavelet-HHH_glcm_MaximumProbability_binCount_16	-0.345293	3.6238e-12	-0.243633	0.807517	0.996924	-5.32258
wavelet-HLL_ngtdm_Complexity_binCount_16	-0.344616	3.62372e-12	-0.243156	0.807887	0.996924	-5.32267
wavelet-LHH_gldm_SmallDependenceHighGrayLevelEmphasis_binCount_16	-0.344196	3.62242e-12	-0.24286	0.808117	0.996924	-5.32272
wavelet-HHL_glrlm_LongRunEmphasis_binCount_16	0.343466	3.62372e-12	0.242345	0.808515	0.996924	-5.32282
wavelet-HHL_gldm_DependenceEntropy_binCount_16	-0.342236	3.62396e-12	-0.241476	0.809188	0.996924	-5.32298
wavelet-HHH_glcm_ClusterTendency_binCount_16	-0.341522	3.62383e-12	-0.240973	0.809578	0.996924	-5.32308
wavelet-LHL_glrlm_RunPercentage_binCount_16	-0.340733	3.62313e-12	-0.240416	0.81001	0.996924	-5.32318
wavelet-LHL_glrlm_RunLengthNonUniformityNormalized_binCount_16	-0.340359	3.61764e-12	-0.240153	0.810214	0.996924	-5.32323
wavelet-HLL_firstorder_Kurtosis_binCount_16	0.340258	3.62364e-12	0.240081	0.81027	0.996924	-5.32325
wavelet-HLH_firstorder_Uniformity_binCount_16	-0.339343	3.62385e-12	-0.239435	0.810771	0.996924	-5.32337
wavelet-HHL_gldm_DependenceNonUniformityNormalized_binCount_16	-0.336821	3.6238e-12	-0.237656	0.81215	0.996924	-5.3237
wavelet-LLL_glcm_Imc2_binCount_16	-0.336598	3.62396e-12	-0.237499	0.812272	0.996924	-5.32372
wavelet-HHH_glcm_SumSquares_binCount_16	-0.3327	3.62382e-12	-0.234748	0.814407	0.996924	-5.32423
wavelet-LHL_glrlm_RunVariance_binCount_16	0.332382	3.62374e-12	0.234524	0.814581	0.996924	-5.32427
wavelet-HLH_glrlm_GrayLevelNonUniformityNormalized_binCount_16	-0.332057	3.62386e-12	-0.234294	0.814759	0.996924	-5.32431
wavelet-HLL_firstorder_90Percentile_binCount_16	-0.331613	3.62336e-12	-0.233982	0.815002	0.996924	-5.32437
log-sigma-3-0-mm-3D_glcm_JointAverage_binCount_16	-0.331441	3.62371e-12	-0.23386	0.815096	0.996924	-5.32439
log-sigma-3-0-mm-3D_glcm_SumAverage_binCount_16	-0.331441	3.62371e-12	-0.23386	0.815096	0.996924	-5.32439
wavelet-LLL_glcm_JointEnergy_binCount_16	-0.330134	3.62342e-12	-0.232938	0.815812	0.996924	-5.32456
log-sigma-3-0-mm-3D_glszm_GrayLevelVariance_binCount_16	0.329745	3.62305e-12	0.232663	0.816026	0.996924	-5.32461
wavelet-HHL_glrlm_RunVariance_binCount_16	0.328614	3.62385e-12	0.231866	0.816645	0.996924	-5.32475
wavelet-HLL_glszm_LargeAreaHighGrayLevelEmphasis_binCount_16	0.327163	3.62379e-12	0.230841	0.81744	0.996924	-5.32494
wavelet-HHL_glszm_SizeZoneNonUniformityNormalized_binCount_16	-0.326374	3.62335e-12	-0.230285	0.817873	0.996924	-5.32504
log-sigma-1-0-mm-3D_glcm_ClusterShade_binCount_16	-0.324032	3.6236e-12	-0.228632	0.819157	0.996924	-5.32533
wavelet-HLL_glszm_LargeAreaEmphasis_binCount_16	0.317325	3.62356e-12	0.2239	0.822838	0.996924	-5.32616
wavelet-HLL_glszm_ZoneVariance_binCount_16	0.317325	3.62354e-12	0.2239	0.822838	0.996924	-5.32616
wavelet-LHH_glrlm_HighGrayLevelRunEmphasis_binCount_16	-0.317129	3.6239e-12	-0.223762	0.822945	0.996924	-5.32619
wavelet-HHH_glszm_LargeAreaHighGrayLevelEmphasis_binCount_16	0.315674	3.62374e-12	0.222735	0.823744	0.996924	-5.32636
wavelet-LHL_firstorder_Entropy_binCount_16	-0.312358	3.62376e-12	-0.220395	0.825566	0.996924	-5.32677
original_shape_SurfaceArea_binCount_16	0.311975	3.62388e-12	0.220125	0.825776	0.996924	-5.32681
log-sigma-3-0-mm-3D_glcm_MCC_binCount_16	0.311765	3.62363e-12	0.219977	0.825891	0.996924	-5.32684
wavelet-LHH_glszm_LargeAreaLowGrayLevelEmphasis_binCount_16	0.311496	3.62381e-12	0.219787	0.826039	0.996924	-5.32687
log-sigma-1-0-mm-3D_glszm_LowGrayLevelZoneEmphasis_binCount_16	-0.31074	3.62378e-12	-0.219254	0.826455	0.996924	-5.32696
wavelet-LLL_glrlm_RunVariance_binCount_16	0.310585	3.62374e-12	0.219144	0.82654	0.996924	-5.32698
wavelet-LHL_gldm_LargeDependenceEmphasis_binCount_16	0.309871	3.62377e-12	0.21864	0.826933	0.996924	-5.32707
log-sigma-1-0-mm-3D_firstorder_Entropy_binCount_16	-0.309495	3.62384e-12	-0.218375	0.827139	0.996924	-5.32711
log-sigma-1-0-mm-3D_gldm_DependenceVariance_binCount_16	0.308751	3.62359e-12	0.21785	0.827548	0.996924	-5.3272
wavelet-HLH_glcm_DifferenceVariance_binCount_16	-0.308454	3.62353e-12	-0.217641	0.827711	0.996924	-5.32724
wavelet-HLH_gldm_DependenceEntropy_binCount_16	0.306369	3.62396e-12	0.21617	0.828858	0.996924	-5.32748
wavelet-HLH_glrlm_RunVariance_binCount_16	-0.306362	3.62357e-12	-0.216165	0.828862	0.996924	-5.32749
wavelet-HHH_ngtdm_Complexity_binCount_16	0.305852	3.62372e-12	0.215805	0.829142	0.996924	-5.32755
wavelet-LLL_firstorder_Kurtosis_binCount_16	-0.30574	3.62366e-12	-0.215726	0.829204	0.996924	-5.32756
log-sigma-1-0-mm-3D_firstorder_Median_binCount_16	-0.304166	3.62363e-12	-0.214615	0.830069	0.996924	-5.32774
wavelet-HHH_glcm_Contrast_binCount_16	-0.303855	3.62373e-12	-0.214395	0.830241	0.996924	-5.32778
wavelet-HHH_glcm_Idmn_binCount_16	0.303855	3.62396e-12	0.214395	0.830241	0.996924	-5.32778
wavelet-HLL_firstorder_Variance_binCount_16	0.30345	3.62368e-12	0.21411	0.830463	0.996924	-5.32783
wavelet-HLL_gldm_SmallDependenceEmphasis_binCount_16	-0.302845	3.62287e-12	-0.213683	0.830797	0.996924	-5.3279
wavelet-LHH_glszm_GrayLevelNonUniformityNormalized_binCount_16	0.301868	3.62387e-12	0.212994	0.831334	0.996924	-5.32801
wavelet-LHH_glrlm_ShortRunHighGrayLevelEmphasis_binCount_16	-0.299817	3.62341e-12	-0.211546	0.832463	0.996924	-5.32825
original_gldm_SmallDependenceLowGrayLevelEmphasis_binCount_16	0.299514	3.62329e-12	0.211333	0.83263	0.996924	-5.32829
wavelet-HLL_glrlm_RunEntropy_binCount_16	0.299263	3.62396e-12	0.211155	0.832768	0.996924	-5.32832
wavelet-HLL_glszm_GrayLevelNonUniformityNormalized_binCount_16	0.298215	3.62388e-12	0.210416	0.833345	0.996924	-5.32844
wavelet-LHL_gldm_LargeDependenceHighGrayLevelEmphasis_binCount_16	-0.291978	3.61871e-12	-0.206016	0.836781	0.996924	-5.32915
wavelet-HHH_glcm_JointEnergy_binCount_16	-0.290733	3.62342e-12	-0.205137	0.837467	0.996924	-5.32929
wavelet-HHH_glcm_JointEntropy_binCount_16	0.289352	3.62117e-12	0.204163	0.838228	0.996924	-5.32945
wavelet-HLL_gldm_LargeDependenceHighGrayLevelEmphasis_binCount_16	0.288824	3.62379e-12	0.20379	0.83852	0.996924	-5.3295
wavelet-HHL_glszm_SmallAreaEmphasis_binCount_16	-0.287414	3.62376e-12	-0.202795	0.839297	0.996924	-5.32966
wavelet-HLH_glcm_DifferenceAverage_binCount_16	0.286304	3.62339e-12	0.202012	0.839909	0.996924	-5.32978
wavelet-HLL_glszm_SmallAreaHighGrayLevelEmphasis_binCount_16	-0.285135	3.62391e-12	-0.201187	0.840554	0.996924	-5.32991
wavelet-HLH_gldm_LargeDependenceEmphasis_binCount_16	-0.282085	3.62184e-12	-0.199035	0.842237	0.996924	-5.33025
wavelet-LHL_glcm_Id_binCount_16	0.280333	3.62396e-12	0.197799	0.843204	0.996924	-5.33044
wavelet-LHL_glcm_Idm_binCount_16	0.280333	3.62387e-12	0.197799	0.843204	0.996924	-5.33044
wavelet-LHH_glrlm_ShortRunLowGrayLevelEmphasis_binCount_16	-0.276721	3.62366e-12	-0.195251	0.845199	0.996924	-5.33083
wavelet-HHH_glrlm_GrayLevelVariance_binCount_16	-0.276491	3.6237e-12	-0.195088	0.845326	0.996924	-5.33085
wavelet-HHL_firstorder_MeanAbsoluteDeviation_binCount_16	-0.270514	3.62344e-12	-0.190871	0.848629	0.996924	-5.33149
wavelet-HLH_glcm_Idn_binCount_16	-0.266677	3.62396e-12	-0.188163	0.850751	0.996924	-5.33188
wavelet-LHH_glszm_ZonePercentage_binCount_16	-0.26648	3.6238e-12	-0.188025	0.850859	0.996924	-5.3319
wavelet-LHH_glrlm_GrayLevelVariance_binCount_16	-0.266405	3.62356e-12	-0.187971	0.850901	0.996924	-5.33191
wavelet-LLH_glcm_JointEntropy_binCount_16	-0.266178	3.62285e-12	-0.187812	0.851026	0.996924	-5.33194
wavelet-HHH_glszm_LargeAreaLowGrayLevelEmphasis_binCount_16	0.265036	3.6234e-12	0.187005	0.851658	0.996924	-5.33205
wavelet-LLH_firstorder_RootMeanSquared_binCount_16	-0.264629	3.62396e-12	-0.186719	0.851883	0.996924	-5.33209
wavelet-LLH_glrlm_RunEntropy_binCount_16	0.263432	3.62396e-12	0.185874	0.852546	0.996924	-5.33222
wavelet-LHH_firstorder_RootMeanSquared_binCount_16	-0.263335	3.62396e-12	-0.185805	0.852599	0.996924	-5.33223
wavelet-LLL_glszm_LargeAreaHighGrayLevelEmphasis_binCount_16	0.262315	3.62379e-12	0.185086	0.853164	0.996924	-5.33233
wavelet-LHH_glcm_DifferenceVariance_binCount_16	-0.261816	3.62341e-12	-0.184733	0.85344	0.996924	-5.33238
wavelet-LLL_gldm_DependenceVariance_binCount_16	0.261559	3.62299e-12	0.184552	0.853582	0.996924	-5.33241
wavelet-LLH_glszm_LargeAreaLowGrayLevelEmphasis_binCount_16	0.261428	3.62386e-12	0.18446	0.853655	0.996924	-5.33242
wavelet-HHH_gldm_SmallDependenceHighGrayLevelEmphasis_binCount_16	-0.25899	3.62349e-12	-0.18274	0.855004	0.996924	-5.33267
wavelet-LLH_glcm_Autocorrelation_binCount_16	0.258782	3.62331e-12	0.182593	0.855119	0.996924	-5.33269
wavelet-LHL_glrlm_GrayLevelNonUniformityNormalized_binCount_16	0.258593	3.62372e-12	0.18246	0.855224	0.996924	-5.33271
wavelet-HHH_glcm_SumEntropy_binCount_16	0.258117	3.62343e-12	0.182123	0.855488	0.996924	-5.33275
wavelet-HLL_glrlm_RunLengthNonUniformityNormalized_binCount_16	-0.253215	3.62338e-12	-0.178665	0.858203	0.996924	-5.33324
wavelet-HLL_glrlm_ShortRunEmphasis_binCount_16	-0.253215	3.62361e-12	-0.178665	0.858203	0.996924	-5.33324
wavelet-LLH_glrlm_LongRunHighGrayLevelEmphasis_binCount_16	0.252532	3.62389e-12	0.178183	0.858581	0.996924	-5.33331
log-sigma-1-0-mm-3D_gldm_GrayLevelVariance_binCount_16	-0.252444	3.62371e-12	-0.178121	0.85863	0.996924	-5.33331
wavelet-LLH_firstorder_Range_binCount_16	-0.25129	3.62389e-12	-0.177307	0.859269	0.996924	-5.33343
wavelet-LHL_firstorder_Uniformity_binCount_16	0.250569	3.62389e-12	0.176798	0.859669	0.996924	-5.3335
wavelet-LLL_glcm_ClusterTendency_binCount_16	-0.250302	3.62382e-12	-0.176609	0.859817	0.996924	-5.33352
wavelet-HHH_glszm_LargeAreaEmphasis_binCount_16	0.246852	3.62298e-12	0.174175	0.861729	0.996924	-5.33385
wavelet-HHH_glszm_ZoneVariance_binCount_16	0.246852	3.62299e-12	0.174175	0.861729	0.996924	-5.33385
wavelet-LLL_firstorder_Mean_binCount_16	0.246033	3.62357e-12	0.173597	0.862184	0.996924	-5.33393
wavelet-LLH_glszm_SmallAreaLowGrayLevelEmphasis_binCount_16	-0.245562	3.62304e-12	-0.173265	0.862445	0.996924	-5.33398
log-sigma-1-0-mm-3D_firstorder_TotalEnergy_binCount_16	-0.245064	3.62369e-12	-0.172913	0.862721	0.996924	-5.33402
wavelet-HLL_glcm_ClusterProminence_binCount_16	-0.243608	3.62367e-12	-0.171886	0.863529	0.996924	-5.33416
wavelet-HLH_glszm_ZoneVariance_binCount_16	0.242459	3.62222e-12	0.171075	0.864166	0.996924	-5.33427
wavelet-HLH_glszm_LargeAreaEmphasis_binCount_16	0.242459	3.62218e-12	0.171075	0.864166	0.996924	-5.33427
wavelet-LHH_ngtdm_Complexity_binCount_16	-0.242076	3.62388e-12	-0.170806	0.864378	0.996924	-5.33431
wavelet-HLH_glrlm_LongRunEmphasis_binCount_16	-0.241393	3.6224e-12	-0.170323	0.864758	0.996924	-5.33437
wavelet-HLH_gldm_LargeDependenceHighGrayLevelEmphasis_binCount_16	-0.240226	3.62295e-12	-0.1695	0.865405	0.996924	-5.33448
wavelet-HLL_gldm_DependenceNonUniformityNormalized_binCount_16	-0.238623	3.62316e-12	-0.168369	0.866295	0.996924	-5.33463
wavelet-LHH_gldm_LowGrayLevelEmphasis_binCount_16	-0.238341	3.62372e-12	-0.16817	0.866451	0.996924	-5.33465
wavelet-HHH_firstorder_Minimum_binCount_16	0.236019	3.62339e-12	0.166531	0.86774	0.996924	-5.33487
wavelet-HHH_gldm_SmallDependenceEmphasis_binCount_16	-0.23402	3.62358e-12	-0.165121	0.868851	0.996924	-5.33505
wavelet-LLH_glrlm_RunVariance_binCount_16	0.233472	3.62359e-12	0.164734	0.869155	0.996924	-5.3351
log-sigma-1-0-mm-3D_gldm_DependenceNonUniformityNormalized_binCount_16	-0.232917	3.62341e-12	-0.164343	0.869463	0.996924	-5.33515
wavelet-LLH_gldm_DependenceVariance_binCount_16	0.232433	3.62374e-12	0.164002	0.869732	0.996924	-5.33519
wavelet-LHH_glszm_LargeAreaHighGrayLevelEmphasis_binCount_16	0.229936	3.62372e-12	0.16224	0.871119	0.996924	-5.33541
wavelet-HHL_glrlm_ShortRunHighGrayLevelEmphasis_binCount_16	-0.229686	3.62396e-12	-0.162063	0.871258	0.996924	-5.33544
log-sigma-3-0-mm-3D_firstorder_TotalEnergy_binCount_16	-0.229402	3.62374e-12	-0.161863	0.871416	0.996924	-5.33546
wavelet-HLH_glcm_ClusterTendency_binCount_16	0.229015	3.62393e-12	0.16159	0.871631	0.996924	-5.3355
log-sigma-1-0-mm-3D_glszm_GrayLevelNonUniformityNormalized_binCount_16	0.227276	3.62157e-12	0.160363	0.872597	0.996924	-5.33565
wavelet-LHL_glcm_ClusterProminence_binCount_16	0.226433	3.62368e-12	0.159768	0.873065	0.996924	-5.33572
wavelet-HLH_gldm_DependenceNonUniformityNormalized_binCount_16	0.226175	3.62348e-12	0.159586	0.873209	0.996924	-5.33575
wavelet-LHH_gldm_SmallDependenceEmphasis_binCount_16	-0.224796	3.62294e-12	-0.158613	0.873976	0.996924	-5.33587
original_shape_LeastAxisLength_binCount_16	0.224462	3.62381e-12	0.158377	0.874161	0.996924	-5.3359
wavelet-HHL_glszm_HighGrayLevelZoneEmphasis_binCount_16	-0.223736	3.61952e-12	-0.157865	0.874565	0.996924	-5.33596
wavelet-LLH_gldm_DependenceNonUniformityNormalized_binCount_16	-0.223682	3.61889e-12	-0.157827	0.874595	0.996924	-5.33596
wavelet-LHH_firstorder_Maximum_binCount_16	-0.221607	3.62378e-12	-0.156363	0.875749	0.996924	-5.33614
wavelet-HLH_glrlm_RunPercentage_binCount_16	0.220436	3.62371e-12	0.155537	0.8764	0.996924	-5.33624
wavelet-LHH_ngtdm_Contrast_binCount_16	-0.219594	3.62231e-12	-0.154942	0.876868	0.996924	-5.33631
wavelet-HLL_glrlm_RunVariance_binCount_16	0.219372	3.62365e-12	0.154786	0.876992	0.996924	-5.33633
wavelet-HLL_glcm_ClusterTendency_binCount_16	-0.218493	3.62223e-12	-0.154165	0.877481	0.996924	-5.33641
wavelet-LHH_gldm_SmallDependenceLowGrayLevelEmphasis_binCount_16	-0.217607	3.62377e-12	-0.15354	0.877974	0.996924	-5.33648
wavelet-LLL_glszm_SmallAreaLowGrayLevelEmphasis_binCount_16	0.217594	3.62371e-12	0.153531	0.877981	0.996924	-5.33648
log-sigma-3-0-mm-3D_glcm_Autocorrelation_binCount_16	-0.216952	3.62367e-12	-0.153078	0.878338	0.996924	-5.33654
wavelet-LLH_glrlm_HighGrayLevelRunEmphasis_binCount_16	-0.215814	3.62374e-12	-0.152275	0.878972	0.996924	-5.33663
wavelet-HLH_firstorder_Median_binCount_16	-0.215318	3.62333e-12	-0.151925	0.879248	0.996924	-5.33667
wavelet-LHL_gldm_GrayLevelVariance_binCount_16	-0.214253	3.6234e-12	-0.151174	0.87984	0.996924	-5.33676
wavelet-LHL_firstorder_TotalEnergy_binCount_16	-0.213465	3.62375e-12	-0.150618	0.880278	0.996924	-5.33683
wavelet-HLL_firstorder_TotalEnergy_binCount_16	-0.213465	3.62369e-12	-0.150618	0.880278	0.996924	-5.33683
wavelet-HHL_glrlm_LongRunHighGrayLevelEmphasis_binCount_16	0.213411	3.62389e-12	0.15058	0.880309	0.996924	-5.33683
wavelet-HLH_firstorder_Range_binCount_16	-0.213245	3.62379e-12	-0.150463	0.880401	0.996924	-5.33684
log-sigma-1-0-mm-3D_firstorder_Uniformity_binCount_16	0.212422	3.62357e-12	0.149882	0.880859	0.996924	-5.33691
original_shape_MeshVolume_binCount_16	-0.212296	3.62354e-12	-0.149793	0.880929	0.996924	-5.33692
original_shape_VoxelVolume_binCount_16	-0.212296	3.6237e-12	-0.149793	0.880929	0.996924	-5.33692
wavelet-HHL_firstorder_TotalEnergy_binCount_16	-0.212296	3.62369e-12	-0.149793	0.880929	0.996924	-5.33692
wavelet-HHH_firstorder_TotalEnergy_binCount_16	-0.212296	3.62368e-12	-0.149793	0.880929	0.996924	-5.33692
wavelet-HLH_glrlm_RunLengthNonUniformityNormalized_binCount_16	0.209753	3.62368e-12	0.147999	0.882345	0.996924	-5.33713
wavelet-LHH_glrlm_LowGrayLevelRunEmphasis_binCount_16	-0.208474	3.62376e-12	-0.147096	0.883058	0.996924	-5.33723
wavelet-HHH_firstorder_Uniformity_binCount_16	-0.208202	3.62367e-12	-0.146905	0.883209	0.996924	-5.33726
wavelet-LHH_firstorder_TotalEnergy_binCount_16	-0.207701	3.62365e-12	-0.146551	0.883488	0.996924	-5.3373
wavelet-LLL_glrlm_LongRunEmphasis_binCount_16	0.207598	3.62378e-12	0.146478	0.883545	0.996924	-5.3373
wavelet-LLH_glrlm_LongRunEmphasis_binCount_16	0.205675	3.62383e-12	0.145121	0.884616	0.996924	-5.33746
log-sigma-3-0-mm-3D_glcm_ClusterTendency_binCount_16	0.205122	3.62373e-12	0.144731	0.884925	0.996924	-5.3375
wavelet-HLH_firstorder_TotalEnergy_binCount_16	-0.202716	3.62366e-12	-0.143033	0.886265	0.996924	-5.33769
wavelet-LHL_gldm_DependenceNonUniformityNormalized_binCount_16	-0.202214	3.62379e-12	-0.142679	0.886545	0.996924	-5.33773
wavelet-LLH_glcm_Imc1_binCount_16	0.202023	3.62382e-12	0.142544	0.886651	0.996924	-5.33775
log-sigma-1-0-mm-3D_glcm_JointEnergy_binCount_16	0.201896	3.62383e-12	0.142455	0.886722	0.996924	-5.33776
wavelet-LHL_gldm_SmallDependenceLowGrayLevelEmphasis_binCount_16	-0.199217	3.6237e-12	-0.140564	0.888215	0.996924	-5.33796
wavelet-HLH_firstorder_Entropy_binCount_16	0.197299	3.62391e-12	0.139211	0.889285	0.996924	-5.33811
wavelet-HLL_glrlm_RunPercentage_binCount_16	-0.197063	3.62372e-12	-0.139045	0.889416	0.996924	-5.33813
wavelet-LHL_glcm_Imc2_binCount_16	-0.196828	3.6239e-12	-0.138879	0.889547	0.996924	-5.33815
wavelet-LHL_glrlm_GrayLevelVariance_binCount_16	-0.19667	3.62254e-12	-0.138767	0.889635	0.996924	-5.33816
wavelet-HLH_firstorder_Minimum_binCount_16	0.196324	3.62386e-12	0.138523	0.889828	0.996924	-5.33819
wavelet-HLH_glszm_LargeAreaHighGrayLevelEmphasis_binCount_16	0.195566	3.62203e-12	0.137988	0.890251	0.996924	-5.33824
wavelet-HLH_glrlm_ShortRunEmphasis_binCount_16	0.194982	3.62339e-12	0.137576	0.890577	0.996924	-5.33829
wavelet-HLH_glcm_Idmn_binCount_16	-0.193466	3.62396e-12	-0.136506	0.891422	0.996924	-5.3384
wavelet-LHH_glcm_MaximumProbability_binCount_16	-0.192006	3.62343e-12	-0.135477	0.892237	0.996924	-5.33851
wavelet-HLL_glrlm_LongRunEmphasis_binCount_16	0.186439	3.61789e-12	0.131549	0.895343	0.996924	-5.33892
log-sigma-1-0-mm-3D_glcm_InverseVariance_binCount_16	-0.186428	3.62389e-12	-0.131541	0.895349	0.996924	-5.33892
wavelet-LHH_gldm_DependenceVariance_binCount_16	-0.185326	3.62299e-12	-0.130764	0.895964	0.996924	-5.339
log-sigma-1-0-mm-3D_glcm_MCC_binCount_16	0.18473	3.62264e-12	0.130343	0.896297	0.996924	-5.33904
original_firstorder_Skewness_binCount_16	0.183925	3.62386e-12	0.129775	0.896746	0.996924	-5.3391
wavelet-HHL_glcm_JointAverage_binCount_16	0.182509	3.62396e-12	0.128776	0.897536	0.996924	-5.3392
wavelet-HHL_glcm_SumAverage_binCount_16	0.182509	3.62396e-12	0.128776	0.897536	0.996924	-5.3392
log-sigma-3-0-mm-3D_glcm_ClusterProminence_binCount_16	-0.182071	3.62388e-12	-0.128466	0.897781	0.996924	-5.33923
log-sigma-3-0-mm-3D_firstorder_Mean_binCount_16	-0.181882	3.62378e-12	-0.128333	0.897887	0.996924	-5.33924
wavelet-LHH_glcm_SumEntropy_binCount_16	0.179565	3.6237e-12	0.126698	0.899181	0.996924	-5.3394
wavelet-HHH_firstorder_Entropy_binCount_16	0.177546	3.62388e-12	0.125274	0.900308	0.996924	-5.33954
wavelet-HHH_glszm_ZoneEntropy_binCount_16	0.176277	3.62396e-12	0.124379	0.901017	0.996924	-5.33963
wavelet-HHL_glszm_ZoneEntropy_binCount_16	-0.165459	3.62396e-12	-0.116745	0.907063	0.996924	-5.34035
original_gldm_DependenceNonUniformityNormalized_binCount_16	0.164336	3.62371e-12	0.115953	0.907691	0.996924	-5.34042
wavelet-LLH_glcm_MaximumProbability_binCount_16	0.161322	3.62374e-12	0.113827	0.909376	0.996924	-5.34061
wavelet-LLL_firstorder_TotalEnergy_binCount_16	-0.16092	3.62375e-12	-0.113543	0.909602	0.996924	-5.34063
wavelet-HHL_firstorder_Mean_binCount_16	-0.160215	3.62329e-12	-0.113046	0.909995	0.996924	-5.34068
wavelet-LHH_gldm_DependenceNonUniformityNormalized_binCount_16	0.157017	3.6236e-12	0.110789	0.911785	0.996924	-5.34087
log-sigma-1-0-mm-3D_glszm_HighGrayLevelZoneEmphasis_binCount_16	-0.156948	3.62146e-12	-0.11074	0.911824	0.996924	-5.34088
wavelet-HHH_glcm_DifferenceVariance_binCount_16	-0.152162	3.62372e-12	-0.107363	0.914502	0.996924	-5.34116
wavelet-LHH_glcm_SumSquares_binCount_16	-0.148085	3.62352e-12	-0.104487	0.916784	0.996924	-5.3414
wavelet-LLH_gldm_HighGrayLevelEmphasis_binCount_16	-0.147474	3.62389e-12	-0.104055	0.917127	0.996924	-5.34143
log-sigma-3-0-mm-3D_firstorder_Uniformity_binCount_16	-0.145656	3.62328e-12	-0.102772	0.918145	0.996924	-5.34154
wavelet-LHH_glcm_Idmn_binCount_16	0.145466	3.62396e-12	0.102639	0.918251	0.996924	-5.34155
wavelet-HLL_gldm_LargeDependenceEmphasis_binCount_16	0.143948	3.62375e-12	0.101567	0.919101	0.996924	-5.34163
wavelet-LHH_gldm_LargeDependenceHighGrayLevelEmphasis_binCount_16	-0.140304	3.62372e-12	-0.0989963	0.921142	0.996924	-5.34183
wavelet-HLH_gldm_SmallDependenceEmphasis_binCount_16	-0.137761	3.62349e-12	-0.0972025	0.922567	0.996924	-5.34197
wavelet-HHH_firstorder_Kurtosis_binCount_16	-0.135913	3.62366e-12	-0.0958984	0.923602	0.996924	-5.34207
original_glcm_Idn_binCount_16	0.133816	3.62396e-12	0.0944185	0.924778	0.996924	-5.34218
wavelet-LLH_glcm_MCC_binCount_16	-0.133571	3.62332e-12	-0.094246	0.924915	0.996924	-5.34219
log-sigma-1-0-mm-3D_glrlm_GrayLevelNonUniformityNormalized_binCount_16	0.131912	3.62006e-12	0.0930753	0.925845	0.996924	-5.34228
original_gldm_LargeDependenceEmphasis_binCount_16	0.127738	3.62375e-12	0.0901304	0.928185	0.996924	-5.34248
wavelet-LHH_gldm_DependenceEntropy_binCount_16	-0.127369	3.62379e-12	-0.0898696	0.928392	0.996924	-5.3425
original_glrlm_RunPercentage_binCount_16	-0.127199	3.62389e-12	-0.0897497	0.928487	0.996924	-5.34251
original_glcm_SumSquares_binCount_16	0.126102	3.62369e-12	0.0889759	0.929102	0.996924	-5.34257
wavelet-LHH_glcm_Contrast_binCount_16	-0.125914	3.61218e-12	-0.0888428	0.929208	0.996924	-5.34257
wavelet-LLH_glcm_JointAverage_binCount_16	0.125817	3.62396e-12	0.0887748	0.929262	0.996924	-5.34258
wavelet-LLH_glcm_SumAverage_binCount_16	0.125817	3.62396e-12	0.0887748	0.929262	0.996924	-5.34258
original_gldm_DependenceVariance_binCount_16	0.123508	3.62378e-12	0.0871455	0.930557	0.996924	-5.34269
wavelet-LHL_firstorder_RobustMeanAbsoluteDeviation_binCount_16	-0.122674	3.62342e-12	-0.086557	0.931025	0.996924	-5.34273
wavelet-LHH_firstorder_Mean_binCount_16	-0.122091	3.62338e-12	-0.0861458	0.931351	0.996924	-5.34276
wavelet-HLL_firstorder_Maximum_binCount_16	-0.121803	3.62385e-12	-0.0859424	0.931513	0.996924	-5.34277
original_glrlm_LongRunEmphasis_binCount_16	0.117501	3.62275e-12	0.0829073	0.933926	0.996924	-5.34297
log-sigma-3-0-mm-3D_glrlm_LongRunLowGrayLevelEmphasis_binCount_16	0.117383	3.62285e-12	0.0828236	0.933993	0.996924	-5.34298
wavelet-HLH_ngtdm_Complexity_binCount_16	0.117104	3.62338e-12	0.0826271	0.934149	0.996924	-5.34299
log-sigma-3-0-mm-3D_firstorder_Median_binCount_16	-0.115164	3.62385e-12	-0.0812579	0.935238	0.996924	-5.34308
wavelet-LHH_gldm_GrayLevelVariance_binCount_16	-0.113714	3.62381e-12	-0.0802353	0.936051	0.996924	-5.34314
original_glcm_Id_binCount_16	-0.112702	3.62389e-12	-0.0795211	0.936619	0.996924	-5.34318
wavelet-LHL_glrlm_RunEntropy_binCount_16	0.107489	3.62385e-12	0.0758426	0.939545	0.996924	-5.34341
wavelet-LHH_gldm_LargeDependenceLowGrayLevelEmphasis_binCount_16	-0.105621	3.6237e-12	-0.0745248	0.940594	0.996924	-5.34348
log-sigma-3-0-mm-3D_firstorder_Skewness_binCount_16	0.100469	3.6237e-12	0.0708893	0.943487	0.996924	-5.34369
log-sigma-1-0-mm-3D_glcm_SumEntropy_binCount_16	0.100397	3.62386e-12	0.070839	0.943527	0.996924	-5.34369
wavelet-HLH_glszm_SmallAreaHighGrayLevelEmphasis_binCount_16	-0.0994659	3.6238e-12	-0.0701817	0.94405	0.996924	-5.34373
wavelet-HLH_glcm_SumSquares_binCount_16	0.0993789	3.6238e-12	0.0701203	0.944099	0.996924	-5.34373
log-sigma-3-0-mm-3D_glcm_MaximumProbability_binCount_16	0.0989333	3.62377e-12	0.0698059	0.944349	0.996924	-5.34375
original_glcm_InverseVariance_binCount_16	-0.0976343	3.62389e-12	-0.0688894	0.945078	0.996924	-5.3438
original_glcm_Idm_binCount_16	-0.0974813	3.62385e-12	-0.0687814	0.945164	0.996924	-5.3438
wavelet-LHH_glcm_Idn_binCount_16	0.0961265	3.62396e-12	0.0678255	0.945925	0.996924	-5.34385
wavelet-LHH_glcm_DifferenceAverage_binCount_16	-0.0936056	3.62365e-12	-0.0660468	0.947341	0.996924	-5.34395
wavelet-HLL_firstorder_MeanAbsoluteDeviation_binCount_16	0.093314	3.62379e-12	0.065841	0.947505	0.996924	-5.34396
wavelet-HHL_glcm_Autocorrelation_binCount_16	0.0886125	3.62392e-12	0.0625237	0.950146	0.996924	-5.34412
wavelet-HHL_firstorder_90Percentile_binCount_16	0.086874	3.6235e-12	0.061297	0.951123	0.996924	-5.34418
wavelet-LHH_glrlm_LongRunEmphasis_binCount_16	-0.0835745	3.62381e-12	-0.058969	0.952977	0.996924	-5.34429
log-sigma-3-0-mm-3D_gldm_HighGrayLevelEmphasis_binCount_16	-0.0825393	3.62378e-12	-0.0582385	0.953559	0.996924	-5.34432
wavelet-HLH_glszm_ZonePercentage_binCount_16	-0.0822367	3.62338e-12	-0.058025	0.953729	0.996924	-5.34433
wavelet-HLH_gldm_GrayLevelVariance_binCount_16	0.0801872	3.62384e-12	0.0565789	0.954881	0.996924	-5.3444
wavelet-LLH_firstorder_TotalEnergy_binCount_16	-0.079097	3.62347e-12	-0.0558097	0.955494	0.996924	-5.34443
original_glrlm_RunVariance_binCount_16	0.0770841	3.6235e-12	0.0543894	0.956625	0.996924	-5.34449
wavelet-HLH_glcm_Contrast_binCount_16	0.0770511	3.62352e-12	0.0543662	0.956644	0.996924	-5.34449
wavelet-HLH_ngtdm_Contrast_binCount_16	0.0768781	3.62352e-12	0.0542441	0.956741	0.996924	-5.3445
wavelet-HHL_gldm_HighGrayLevelEmphasis_binCount_16	-0.0760407	3.62389e-12	-0.0536532	0.957212	0.996924	-5.34452
wavelet-HHL_glrlm_HighGrayLevelRunEmphasis_binCount_16	-0.0760407	3.62389e-12	-0.0536532	0.957212	0.996924	-5.34452
wavelet-LLL_gldm_DependenceNonUniformityNormalized_binCount_16	-0.075514	3.62374e-12	-0.0532816	0.957508	0.996924	-5.34454
original_glcm_MaximumProbability_binCount_16	0.0699122	3.62373e-12	0.049329	0.960658	0.998906	-5.3447
wavelet-HLH_glrlm_RunEntropy_binCount_16	0.0651233	3.62396e-12	0.04595	0.963351	0.998906	-5.34482
wavelet-LLH_glcm_JointEnergy_binCount_16	0.064534	3.62378e-12	0.0455343	0.963682	0.998906	-5.34484
wavelet-LHH_glrlm_RunVariance_binCount_16	0.0588868	3.62368e-12	0.0415497	0.966858	0.998906	-5.34497
wavelet-HHH_glcm_InverseVariance_binCount_16	0.0583458	3.62391e-12	0.0411679	0.967162	0.998906	-5.34498
wavelet-LHL_glcm_MaximumProbability_binCount_16	0.0582384	3.62354e-12	0.0410922	0.967223	0.998906	-5.34499
wavelet-LHH_glcm_ClusterTendency_binCount_16	-0.0568879	3.62373e-12	-0.0401393	0.967982	0.998906	-5.34502
wavelet-LLL_glszm_GrayLevelNonUniformityNormalized_binCount_16	0.0568304	3.62392e-12	0.0400987	0.968015	0.998906	-5.34502
wavelet-HLH_glrlm_ShortRunHighGrayLevelEmphasis_binCount_16	0.0567125	3.62377e-12	0.0400155	0.968081	0.998906	-5.34502
wavelet-HHH_gldm_LargeDependenceLowGrayLevelEmphasis_binCount_16	-0.0540249	3.62262e-12	-0.0381192	0.969593	0.999471	-5.34508
wavelet-LHH_firstorder_Entropy_binCount_16	-0.0506012	3.6239e-12	-0.0357035	0.971519	0.999899	-5.34515
wavelet-LHL_glcm_SumSquares_binCount_16	-0.0497746	3.62332e-12	-0.0351203	0.971984	0.999899	-5.34516
wavelet-LHH_glrlm_ShortRunEmphasis_binCount_16	-0.0474342	3.62396e-12	-0.0334689	0.973301	0.999899	-5.34521
wavelet-HLH_gldm_SmallDependenceHighGrayLevelEmphasis_binCount_16	-0.0427057	3.62352e-12	-0.0301325	0.975962	0.999899	-5.34529
log-sigma-1-0-mm-3D_glcm_MaximumProbability_binCount_16	0.041924	3.62392e-12	0.029581	0.976402	0.999899	-5.3453
log-sigma-3-0-mm-3D_gldm_LargeDependenceLowGrayLevelEmphasis_binCount_16	-0.0412385	3.62383e-12	-0.0290973	0.976787	0.999899	-5.34531
wavelet-HLH_glrlm_GrayLevelVariance_binCount_16	0.0384762	3.62375e-12	0.0271482	0.978342	0.999899	-5.34535
wavelet-HHH_glrlm_RunEntropy_binCount_16	-0.0380032	3.62396e-12	-0.0268145	0.978608	0.999899	-5.34536
wavelet-LLL_gldm_SmallDependenceLowGrayLevelEmphasis_binCount_16	0.0359075	3.61369e-12	0.0253358	0.979787	0.999899	-5.34539
log-sigma-1-0-mm-3D_glcm_SumSquares_binCount_16	-0.0329776	3.62371e-12	-0.0232685	0.981436	0.999899	-5.34543
wavelet-LHH_glrlm_RunLengthNonUniformityNormalized_binCount_16	-0.0326481	3.62365e-12	-0.023036	0.981622	0.999899	-5.34543
original_shape_Maximum2DDiameterSlice_binCount_16	-0.0299913	-0.00170415	-0.0211614	0.983117	0.999899	-5.34547
wavelet-LHH_glcm_Id_binCount_16	-0.0266576	3.62385e-12	-0.0188092	0.984994	0.999899	-5.3455
log-sigma-1-0-mm-3D_firstorder_Kurtosis_binCount_16	0.0247133	3.62362e-12	0.0174374	0.986088	0.999899	-5.34552
wavelet-LHH_gldm_LargeDependenceEmphasis_binCount_16	0.0240139	3.62378e-12	0.0169439	0.986482	0.999899	-5.34553
wavelet-LHH_glcm_Idm_binCount_16	-0.0232108	3.62389e-12	-0.0163772	0.986934	0.999899	-5.34554
log-sigma-3-0-mm-3D_firstorder_RootMeanSquared_binCount_16	0.0221641	3.62396e-12	0.0156387	0.987523	0.999899	-5.34555
wavelet-LHH_firstorder_Uniformity_binCount_16	-0.0206382	3.62308e-12	-0.014562	0.988382	0.999899	-5.34556
original_glszm_LargeAreaHighGrayLevelEmphasis_binCount_16	-0.0192861	3.62378e-12	-0.013608	0.989143	0.999899	-5.34557
wavelet-LHH_glrlm_GrayLevelNonUniformityNormalized_binCount_16	0.0185626	3.6238e-12	0.0130975	0.98955	0.999899	-5.34557
wavelet-LHL_gldm_DependenceVariance_binCount_16	-0.0144326	3.62367e-12	-0.0101834	0.991875	0.999899	-5.3456
wavelet-LHL_glcm_JointEntropy_binCount_16	-0.0144028	3.62396e-12	-0.0101624	0.991892	0.999899	-5.3456
wavelet-HLH_glszm_GrayLevelNonUniformityNormalized_binCount_16	0.0126238	3.62341e-12	0.00890715	0.992893	0.999899	-5.34561
log-sigma-1-0-mm-3D_glrlm_GrayLevelVariance_binCount_16	0.0115923	3.62342e-12	0.00817933	0.993474	0.999899	-5.34562
original_glrlm_GrayLevelNonUniformityNormalized_binCount_16	0.0104554	3.62387e-12	0.00737715	0.994114	0.999899	-5.34562
log-sigma-1-0-mm-3D_glcm_ClusterTendency_binCount_16	0.00633298	3.62291e-12	0.00446846	0.996435	0.999912	-5.34563
wavelet-LHH_glrlm_LongRunLowGrayLevelEmphasis_binCount_16	0.00492903	3.62382e-12	0.00347785	0.997225	0.999912	-5.34564
wavelet-LHH_glrlm_RunPercentage_binCount_16	-0.00352047	3.6239e-12	-0.00248399	0.998018	0.999912	-5.34564
wavelet-LHL_glcm_JointEnergy_binCount_16	-0.00119045	3.62336e-12	-0.000839968	0.99933	0.999912	-5.34564
original_firstorder_TotalEnergy_binCount_16	0.000947374	3.62371e-12	0.000668453	0.999467	0.999912	-5.34564
wavelet-LHL_glszm_GrayLevelNonUniformityNormalized_binCount_16	0.000156882	3.62359e-12	0.000110693	0.999912	0.999912	-5.34564
