# Supplementary material for: Comparative Analysis of CT and MRI Combined with RNA Sequencing for Radiogenomic Staging of Bladder Cancer
Source: Int J Mol Sci. 2025 Sep 30;26(19):9570. doi: 10.3390/ijms26199570 (PMC12524899; doi:10.3390/ijms26199570)
Supplement: Supplementary file 1 [file ijms-26-09570-s001.zip › Table S4_CT_stage.xlsx]

## Sheet: ct_binCount_4
	logFC	AveExpr	t	P.Value	adj.P.Val	B
wavelet-LHL_glszm_ZoneEntropy_binCount_4	4.91489	3.6205e-12	3.31751	0.000909887	0.813002	-4.57243
original_shape_MajorAxisLength_binCount_4	4.42663	3.62381e-12	2.98794	0.00281215	0.813002	-4.57715
wavelet-LLH_firstorder_Median_binCount_4	4.26364	3.62129e-12	2.87792	0.00400731	0.813002	-4.57861
wavelet-HHH_glcm_InverseVariance_binCount_4	-4.2478	3.62396e-12	-2.86723	0.00414522	0.813002	-4.57875
wavelet-LHH_firstorder_Mean_binCount_4	-4.20497	3.62379e-12	-2.83832	0.00453978	0.813002	-4.57912
wavelet-HHH_firstorder_Median_binCount_4	4.11658	3.62374e-12	2.77866	0.00546356	0.813002	-4.57988
wavelet-LHL_glszm_SizeZoneNonUniformityNormalized_binCount_4	-4.06155	3.62255e-12	-2.74151	0.0061212	0.813002	-4.58035
wavelet-LLH_gldm_LargeDependenceLowGrayLevelEmphasis_binCount_4	-4.04969	3.62375e-12	-2.73351	0.00627195	0.813002	-4.58045
original_shape_Sphericity_binCount_4	-3.78471	3.62393e-12	-2.55465	0.0106369	0.966501	-4.58259
wavelet-HHL_glrlm_ShortRunHighGrayLevelEmphasis_binCount_4	-3.76948	3.62346e-12	-2.54437	0.0109552	0.966501	-4.58271
wavelet-HHL_glcm_ClusterShade_binCount_4	3.69101	3.62118e-12	2.4914	0.0127323	0.966501	-4.58332
wavelet-HHH_firstorder_Kurtosis_binCount_4	3.6708	3.62391e-12	2.47776	0.0132294	0.966501	-4.58347
log-sigma-3-0-mm-3D_glszm_SmallAreaEmphasis_binCount_4	3.63255	3.62361e-12	2.45194	0.0142173	0.966501	-4.58376
log-sigma-1-0-mm-3D_ngtdm_Contrast_binCount_4	-3.51281	3.62371e-12	-2.37112	0.017744	0.966501	-4.58464
original_glcm_MaximumProbability_binCount_4	3.47601	3.62374e-12	2.34628	0.0189719	0.966501	-4.58491
wavelet-LLH_glcm_ClusterShade_binCount_4	-3.46677	3.62353e-12	-2.34004	0.0192917	0.966501	-4.58498
log-sigma-3-0-mm-3D_glszm_SmallAreaHighGrayLevelEmphasis_binCount_4	3.42398	3.62345e-12	2.31116	0.0208344	0.966501	-4.58528
original_glszm_SmallAreaLowGrayLevelEmphasis_binCount_4	-3.41348	1.73157e-12	-2.30407	0.0212289	0.966501	-4.58535
original_gldm_GrayLevelVariance_binCount_4	-3.37884	3.62102e-12	-2.28069	0.0225774	0.966501	-4.5856
original_glcm_JointEnergy_binCount_4	3.33178	3.62357e-12	2.24893	0.0245282	0.966501	-4.58592
original_firstorder_Uniformity_binCount_4	3.3303	3.62392e-12	2.24792	0.0245922	0.966501	-4.58593
original_firstorder_Entropy_binCount_4	-3.30999	3.62357e-12	-2.23421	0.0254802	0.966501	-4.58607
log-sigma-3-0-mm-3D_glszm_SmallAreaLowGrayLevelEmphasis_binCount_4	3.24159	3.62342e-12	2.18804	0.028678	0.966501	-4.58654
wavelet-LHH_glszm_LowGrayLevelZoneEmphasis_binCount_4	-3.20718	3.62388e-12	-2.16482	0.0304133	0.966501	-4.58677
wavelet-LLH_glcm_Autocorrelation_binCount_4	3.20595	3.61913e-12	2.16399	0.030477	0.966501	-4.58677
original_glcm_JointEntropy_binCount_4	-3.19311	3.62367e-12	-2.15532	0.0311486	0.966501	-4.58686
wavelet-LHH_firstorder_Median_binCount_4	-3.18458	3.62303e-12	-2.14956	0.0316019	0.966501	-4.58691
wavelet-LLH_glcm_JointAverage_binCount_4	3.18167	3.61682e-12	2.1476	0.0317575	0.966501	-4.58693
wavelet-LLH_glcm_SumAverage_binCount_4	3.18167	3.61682e-12	2.1476	0.0317575	0.966501	-4.58693
original_ngtdm_Contrast_binCount_4	-3.18096	3.6235e-12	-2.14712	0.031796	0.966501	-4.58694
wavelet-HLL_glcm_Imc1_binCount_4	-3.17258	3.62351e-12	-2.14146	0.032249	0.966501	-4.58699
wavelet-HHH_glcm_SumEntropy_binCount_4	-3.1651	3.62396e-12	-2.13642	0.0326578	0.966501	-4.58704
original_glrlm_GrayLevelVariance_binCount_4	-3.15693	3.6239e-12	-2.1309	0.0331098	0.966501	-4.5871
wavelet-HHH_glcm_ClusterTendency_binCount_4	-3.13761	3.62387e-12	-2.11786	0.0341995	0.966501	-4.58722
original_glrlm_GrayLevelNonUniformityNormalized_binCount_4	3.13718	3.6232e-12	2.11757	0.0342241	0.966501	-4.58722
wavelet-LHL_firstorder_Mean_binCount_4	3.12308	3.62319e-12	2.10805	0.0350392	0.966501	-4.58732
wavelet-HHH_glcm_ClusterProminence_binCount_4	-3.11352	3.62369e-12	-2.1016	0.0356011	0.966501	-4.58738
wavelet-LLH_glrlm_LowGrayLevelRunEmphasis_binCount_4	-3.0997	3.62067e-12	-2.09227	0.0364272	0.966501	-4.58747
wavelet-LLH_gldm_LowGrayLevelEmphasis_binCount_4	-3.09904	3.62367e-12	-2.09183	0.0364667	0.966501	-4.58747
original_shape_Flatness_binCount_4	-3.08223	3.62389e-12	-2.08048	0.0374947	0.966501	-4.58758
wavelet-LHL_firstorder_Median_binCount_4	3.07071	3.62374e-12	2.07271	0.0382127	0.966501	-4.58765
log-sigma-3-0-mm-3D_glrlm_GrayLevelVariance_binCount_4	-3.0338	3.6233e-12	-2.04779	0.0405938	0.99403	-4.58788
wavelet-LLH_ngtdm_Complexity_binCount_4	-3.02306	3.62321e-12	-2.04054	0.0413099	0.99403	-4.58795
original_shape_Maximum2DDiameterSlice_binCount_4	3.00653	3.62336e-12	2.02939	0.0424325	0.99403	-4.58805
original_shape_Maximum2DDiameterColumn_binCount_4	2.99208	0.00170415	2.01963	0.0434353	0.99403	-4.58814
wavelet-HLL_firstorder_Range_binCount_4	2.96291	3.62156e-12	1.99994	0.0455203	0.99403	-4.58832
log-sigma-3-0-mm-3D_glcm_InverseVariance_binCount_4	-2.96043	3.62254e-12	-1.99827	0.0457015	0.99403	-4.58834
wavelet-HLL_firstorder_Minimum_binCount_4	-2.95502	3.62376e-12	-1.99461	0.0460987	0.99403	-4.58837
wavelet-LHH_glszm_HighGrayLevelZoneEmphasis_binCount_4	2.94329	3.62382e-12	1.9867	0.0469696	0.99403	-4.58844
wavelet-LLL_glcm_JointEnergy_binCount_4	2.91975	3.62241e-12	1.97081	0.0487599	0.996938	-4.58858
wavelet-LHH_glszm_GrayLevelNonUniformityNormalized_binCount_4	-2.91627	3.62376e-12	-1.96845	0.0490297	0.996938	-4.58861
original_glszm_SizeZoneNonUniformityNormalized_binCount_4	-2.87518	3.62281e-12	-1.94072	0.052306	0.999805	-4.58885
wavelet-HHL_glcm_DifferenceVariance_binCount_4	-2.85776	3.6237e-12	-1.92896	0.0537499	0.999805	-4.58895
wavelet-LLL_glcm_JointEntropy_binCount_4	-2.82778	3.62394e-12	-1.90873	0.0563119	0.999805	-4.58913
wavelet-HHL_glcm_DifferenceEntropy_binCount_4	-2.82469	3.62396e-12	-1.90664	0.0565812	0.999805	-4.58915
log-sigma-1-0-mm-3D_glcm_MaximumProbability_binCount_4	2.81434	3.62311e-12	1.89965	0.0574933	0.999805	-4.58921
log-sigma-3-0-mm-3D_ngtdm_Contrast_binCount_4	-2.81359	3.62372e-12	-1.89915	0.0575596	0.999805	-4.58921
log-sigma-1-0-mm-3D_glcm_JointEnergy_binCount_4	2.77914	3.56897e-12	1.8759	0.0606841	0.999805	-4.58941
log-sigma-3-0-mm-3D_glrlm_GrayLevelNonUniformityNormalized_binCount_4	2.75456	3.58651e-12	1.8593	0.0629989	0.999805	-4.58955
wavelet-LLL_glcm_MaximumProbability_binCount_4	2.75077	3.62189e-12	1.85674	0.0633624	0.999805	-4.58957
original_glszm_SmallAreaEmphasis_binCount_4	-2.75003	3.6238e-12	-1.85625	0.0634329	0.999805	-4.58958
log-sigma-3-0-mm-3D_firstorder_Kurtosis_binCount_4	2.74524	3.6225e-12	1.85301	0.0638952	0.999805	-4.58961
wavelet-LLL_ngtdm_Contrast_binCount_4	-2.74098	3.62203e-12	-1.85014	0.0643085	0.999805	-4.58963
original_shape_Maximum3DDiameter_binCount_4	2.73681	3.62248e-12	1.84732	0.0647153	0.999805	-4.58965
original_glszm_HighGrayLevelZoneEmphasis_binCount_4	2.69389	3.62366e-12	1.81836	0.0690249	0.999805	-4.58989
log-sigma-3-0-mm-3D_glszm_SizeZoneNonUniformityNormalized_binCount_4	-2.68084	-0.000224517	-1.80954	0.0703821	0.999805	-4.58997
wavelet-LLH_glszm_SizeZoneNonUniformityNormalized_binCount_4	-2.66227	3.62392e-12	-1.79701	0.0723496	0.999805	-4.59007
log-sigma-3-0-mm-3D_gldm_GrayLevelVariance_binCount_4	-2.63555	3.6238e-12	-1.77897	0.07526	0.999805	-4.59022
log-sigma-3-0-mm-3D_firstorder_Uniformity_binCount_4	2.62768	3.62386e-12	1.77366	0.0761341	0.999805	-4.59026
log-sigma-1-0-mm-3D_glcm_JointEntropy_binCount_4	-2.61724	3.62376e-12	-1.76661	0.0773087	0.999805	-4.59032
log-sigma-3-0-mm-3D_glcm_MaximumProbability_binCount_4	2.59642	3.62341e-12	1.75256	0.0796929	0.999805	-4.59043
log-sigma-3-0-mm-3D_glcm_JointEntropy_binCount_4	-2.58748	3.6238e-12	-1.74652	0.0807354	0.999805	-4.59048
wavelet-HHL_gldm_HighGrayLevelEmphasis_binCount_4	-2.5754	3.54364e-12	-1.73837	0.0821607	0.999805	-4.59054
log-sigma-3-0-mm-3D_firstorder_Entropy_binCount_4	-2.5223	3.62366e-12	-1.70253	0.0886712	0.999805	-4.59082
wavelet-HLH_firstorder_Energy_binCount_4	2.51137	3.62327e-12	1.69515	0.090062	0.999805	-4.59088
log-sigma-3-0-mm-3D_glcm_JointEnergy_binCount_4	2.48001	3.62205e-12	1.67399	0.094149	0.999805	-4.59104
log-sigma-3-0-mm-3D_glszm_ZoneEntropy_binCount_4	2.47985	0.0018294	1.67388	0.0941708	0.999805	-4.59104
wavelet-HHL_glrlm_HighGrayLevelRunEmphasis_binCount_4	-2.46709	3.62282e-12	-1.66527	0.0958754	0.999805	-4.5911
wavelet-HHL_firstorder_Mean_binCount_4	-2.4097	3.62297e-12	-1.62653	0.103854	0.999805	-4.59139
wavelet-LLL_glrlm_GrayLevelVariance_binCount_4	-2.40556	3.6236e-12	-1.62373	0.104449	0.999805	-4.59141
original_firstorder_Kurtosis_binCount_4	2.38524	3.62309e-12	1.61002	0.10741	0.999805	-4.59151
wavelet-LLH_glrlm_LongRunHighGrayLevelEmphasis_binCount_4	2.3712	3.62387e-12	1.60054	0.109495	0.999805	-4.59158
wavelet-LLL_glrlm_GrayLevelNonUniformityNormalized_binCount_4	2.30622	3.62371e-12	1.55668	0.119562	0.999805	-4.5919
wavelet-HHL_glcm_Autocorrelation_binCount_4	-2.30554	3.62384e-12	-1.55622	0.119671	0.999805	-4.5919
wavelet-HHL_glcm_JointAverage_binCount_4	-2.30554	3.62396e-12	-1.55622	0.119671	0.999805	-4.5919
wavelet-HHL_glcm_SumAverage_binCount_4	-2.30554	3.62396e-12	-1.55622	0.119671	0.999805	-4.5919
wavelet-LLL_firstorder_Kurtosis_binCount_4	2.30534	3.62081e-12	1.55608	0.119704	0.999805	-4.5919
wavelet-HLL_firstorder_Kurtosis_binCount_4	2.29511	3.62372e-12	1.54918	0.121354	0.999805	-4.59195
wavelet-LLL_glcm_InverseVariance_binCount_4	-2.29096	3.617e-12	-1.54638	0.122028	0.999805	-4.59197
wavelet-LHL_glszm_GrayLevelVariance_binCount_4	-2.28805	3.62375e-12	-1.54441	0.122505	0.999805	-4.59198
original_glrlm_ShortRunLowGrayLevelEmphasis_binCount_4	-2.26633	3.62365e-12	-1.52976	0.126093	0.999805	-4.59209
original_glszm_LowGrayLevelZoneEmphasis_binCount_4	-2.24343	3.6236e-12	-1.5143	0.129967	0.999805	-4.59219
wavelet-HLH_firstorder_TotalEnergy_binCount_4	2.23623	3.62276e-12	1.50944	0.131203	0.999805	-4.59223
wavelet-LLL_glcm_DifferenceEntropy_binCount_4	-2.2226	3.62371e-12	-1.50024	0.133569	0.999805	-4.59229
wavelet-LHH_glszm_SizeZoneNonUniformityNormalized_binCount_4	-2.19628	3.6238e-12	-1.48247	0.138231	0.999805	-4.59241
wavelet-LHH_gldm_LargeDependenceLowGrayLevelEmphasis_binCount_4	-2.17394	3.62354e-12	-1.46739	0.142286	0.999805	-4.59251
wavelet-LLH_glrlm_LongRunLowGrayLevelEmphasis_binCount_4	-2.15283	3.62366e-12	-1.45314	0.146201	0.999805	-4.5926
wavelet-HLL_gldm_DependenceEntropy_binCount_4	2.13727	3.62396e-12	1.44264	0.149139	0.999805	-4.59267
log-sigma-3-0-mm-3D_glszm_SizeZoneNonUniformity_binCount_4	2.13458	-0.41499	1.44082	0.149651	0.999805	-4.59268
wavelet-LHH_firstorder_Skewness_binCount_4	-2.11515	3.62367e-12	-1.42771	0.153392	0.999805	-4.59277
wavelet-LLL_glszm_HighGrayLevelZoneEmphasis_binCount_4	2.08456	3.62387e-12	1.40706	0.159426	0.999805	-4.5929
wavelet-LHH_glcm_Autocorrelation_binCount_4	2.07384	3.6236e-12	1.39982	0.161582	0.999805	-4.59295
wavelet-LHH_glcm_JointAverage_binCount_4	2.07384	3.62396e-12	1.39982	0.161582	0.999805	-4.59295
wavelet-LHH_glcm_SumAverage_binCount_4	2.07384	3.62396e-12	1.39982	0.161582	0.999805	-4.59295
wavelet-LHH_glszm_ZoneEntropy_binCount_4	2.06053	3.6239e-12	1.39084	0.164289	0.999805	-4.59301
wavelet-LHH_glszm_SmallAreaEmphasis_binCount_4	-2.05444	0.127056	-1.38673	0.16554	0.999805	-4.59303
wavelet-LLL_glszm_SmallAreaEmphasis_binCount_4	-2.0515	3.62369e-12	-1.38475	0.166145	0.999805	-4.59304
wavelet-LLH_firstorder_Mean_binCount_4	2.04621	3.62356e-12	1.38118	0.16724	0.999805	-4.59307
wavelet-LHH_gldm_HighGrayLevelEmphasis_binCount_4	2.032	3.62382e-12	1.37159	0.170208	0.999805	-4.59313
wavelet-LLL_glszm_SmallAreaLowGrayLevelEmphasis_binCount_4	-2.03042	3.62346e-12	-1.37052	0.170541	0.999805	-4.59313
wavelet-LHH_glszm_SmallAreaLowGrayLevelEmphasis_binCount_4	-1.99756	3.62375e-12	-1.34833	0.177567	0.999805	-4.59327
wavelet-LHH_glcm_MaximumProbability_binCount_4	-1.99007	3.62358e-12	-1.34328	0.179197	0.999805	-4.5933
wavelet-HLL_glcm_InverseVariance_binCount_4	-1.98154	3.62396e-12	-1.33752	0.181068	0.999805	-4.59334
original_shape_SurfaceVolumeRatio_binCount_4	1.97671	3.6236e-12	1.33427	0.182132	0.999805	-4.59336
log-sigma-3-0-mm-3D_glszm_GrayLevelNonUniformity_binCount_4	1.97133	0.00175143	1.33063	0.183326	0.999805	-4.59338
original_glszm_SmallAreaHighGrayLevelEmphasis_binCount_4	1.95818	3.62344e-12	1.32175	0.186265	0.999805	-4.59343
wavelet-HLL_firstorder_Energy_binCount_4	1.95326	3.62323e-12	1.31843	0.187375	0.999805	-4.59345
wavelet-HHH_ngtdm_Busyness_binCount_4	-1.94223	3.62364e-12	-1.31099	0.189877	0.999805	-4.5935
wavelet-LHH_glrlm_HighGrayLevelRunEmphasis_binCount_4	1.93395	3.6238e-12	1.3054	0.191772	0.999805	-4.59353
log-sigma-3-0-mm-3D_glszm_HighGrayLevelZoneEmphasis_binCount_4	-1.9304	3.62386e-12	-1.303	0.192589	0.999805	-4.59354
wavelet-LLL_ngtdm_Complexity_binCount_4	-1.91887	3.62196e-12	-1.29522	0.195258	0.999805	-4.59359
wavelet-HHH_ngtdm_Coarseness_binCount_4	1.8744	3.6238e-12	1.2652	0.205813	0.999805	-4.59376
wavelet-LHL_glszm_GrayLevelNonUniformityNormalized_binCount_4	-1.86706	3.62382e-12	-1.26025	0.207594	0.999805	-4.59379
original_glszm_GrayLevelNonUniformity_binCount_4	1.86232	3.62383e-12	1.25705	0.20875	0.999805	-4.59381
log-sigma-3-0-mm-3D_glszm_ZonePercentage_binCount_4	1.8368	3.62378e-12	1.23982	0.215056	0.999805	-4.59391
wavelet-HLL_firstorder_TotalEnergy_binCount_4	1.82117	3.62374e-12	1.22928	0.218983	0.999805	-4.59397
wavelet-HLH_glrlm_ShortRunHighGrayLevelEmphasis_binCount_4	1.80162	3.62379e-12	1.21608	0.22397	0.999805	-4.59404
original_gldm_LowGrayLevelEmphasis_binCount_4	-1.77203	3.62372e-12	-1.19611	0.231669	0.999805	-4.59415
wavelet-LHH_glrlm_ShortRunHighGrayLevelEmphasis_binCount_4	1.77045	3.62389e-12	1.19504	0.232087	0.999805	-4.59415
log-sigma-1-0-mm-3D_firstorder_Range_binCount_4	1.76036	3.62124e-12	1.18823	0.234759	0.999805	-4.59419
wavelet-LHL_glrlm_LowGrayLevelRunEmphasis_binCount_4	1.75977	3.62207e-12	1.18783	0.234914	0.999805	-4.59419
wavelet-LHH_glrlm_LongRunLowGrayLevelEmphasis_binCount_4	-1.75115	3.62331e-12	-1.18201	0.237215	0.999805	-4.59422
wavelet-HHL_glcm_Correlation_binCount_4	1.74677	3.62331e-12	1.17905	0.238391	0.999805	-4.59424
original_glszm_ZoneEntropy_binCount_4	1.73801	3.6239e-12	1.17314	0.240753	0.999805	-4.59427
wavelet-LLH_gldm_DependenceNonUniformity_binCount_4	1.7338	3.61792e-12	1.1703	0.241895	0.999805	-4.59429
original_shape_SurfaceArea_binCount_4	1.71858	3.6237e-12	1.16002	0.246053	0.999805	-4.59434
wavelet-LHL_gldm_LowGrayLevelEmphasis_binCount_4	1.7176	3.62385e-12	1.15936	0.246322	0.999805	-4.59434
wavelet-LHH_gldm_SmallDependenceHighGrayLevelEmphasis_binCount_4	1.71119	3.62332e-12	1.15504	0.24809	0.999805	-4.59437
wavelet-HHL_glszm_SmallAreaHighGrayLevelEmphasis_binCount_4	-1.70832	3.62386e-12	-1.1531	0.248884	0.999805	-4.59438
original_glszm_ZonePercentage_binCount_4	1.70157	3.62374e-12	1.14855	0.250757	0.999805	-4.5944
wavelet-HHH_ngtdm_Complexity_binCount_4	-1.68613	3.62396e-12	-1.13813	0.255082	0.999805	-4.59446
wavelet-HHH_ngtdm_Strength_binCount_4	1.67256	3.62372e-12	1.12896	0.258928	0.999805	-4.5945
wavelet-LHL_gldm_SmallDependenceEmphasis_binCount_4	1.66628	3.62389e-12	1.12472	0.26072	0.999805	-4.59452
wavelet-LLL_glrlm_LongRunHighGrayLevelEmphasis_binCount_4	-1.66586	3.62335e-12	-1.12444	0.260839	0.999805	-4.59453
wavelet-LLH_ngtdm_Busyness_binCount_4	-1.65809	3.62349e-12	-1.1192	0.26307	0.999805	-4.59455
original_glrlm_LowGrayLevelRunEmphasis_binCount_4	-1.65658	3.62299e-12	-1.11818	0.263503	0.999805	-4.59456
original_gldm_DependenceEntropy_binCount_4	-1.65055	3.62396e-12	-1.11411	0.265248	0.999805	-4.59458
wavelet-HHH_glszm_GrayLevelVariance_binCount_4	-1.63203	3.62395e-12	-1.10161	0.270645	0.999805	-4.59464
log-sigma-1-0-mm-3D_glszm_SmallAreaLowGrayLevelEmphasis_binCount_4	1.626	3.6237e-12	1.09754	0.272421	0.999805	-4.59466
wavelet-HLH_firstorder_Median_binCount_4	-1.62583	3.62368e-12	-1.09742	0.272472	0.999805	-4.59466
wavelet-HHL_glszm_LowGrayLevelZoneEmphasis_binCount_4	1.62439	3.62378e-12	1.09645	0.272895	0.999805	-4.59467
log-sigma-1-0-mm-3D_firstorder_Maximum_binCount_4	1.61931	3.62203e-12	1.09302	0.274397	0.999805	-4.59468
wavelet-LLH_glszm_SmallAreaHighGrayLevelEmphasis_binCount_4	-1.61644	3.62348e-12	-1.09108	0.27525	0.999805	-4.59469
log-sigma-1-0-mm-3D_firstorder_Variance_binCount_4	1.61229	3.6238e-12	1.08828	0.276485	0.999805	-4.59471
wavelet-LLL_glrlm_LongRunLowGrayLevelEmphasis_binCount_4	-1.61175	3.62372e-12	-1.08792	0.276643	0.999805	-4.59471
wavelet-HLH_gldm_LargeDependenceLowGrayLevelEmphasis_binCount_4	-1.60742	3.62378e-12	-1.08499	0.277938	0.999805	-4.59472
log-sigma-3-0-mm-3D_glrlm_LongRunHighGrayLevelEmphasis_binCount_4	-1.60469	3.62196e-12	-1.08315	0.278753	0.999805	-4.59473
wavelet-LHH_glrlm_RunVariance_binCount_4	-1.60111	3.62315e-12	-1.08073	0.279828	0.999805	-4.59474
log-sigma-3-0-mm-3D_glcm_Contrast_binCount_4	-1.59961	3.62351e-12	-1.07972	0.280279	0.999805	-4.59475
wavelet-LHH_glcm_Idm_binCount_4	-1.59886	3.62374e-12	-1.07921	0.280505	0.999805	-4.59475
wavelet-LHH_glcm_Idn_binCount_4	-1.59886	3.62379e-12	-1.07921	0.280505	0.999805	-4.59475
wavelet-LLL_glszm_ZonePercentage_binCount_4	1.59345	3.62382e-12	1.07557	0.282134	0.999805	-4.59477
wavelet-LHL_glrlm_HighGrayLevelRunEmphasis_binCount_4	-1.58989	3.62379e-12	-1.07316	0.283212	0.999805	-4.59478
wavelet-LHH_glcm_InverseVariance_binCount_4	1.58531	3.62394e-12	1.07007	0.2846	0.999805	-4.5948
wavelet-LLH_glszm_LargeAreaLowGrayLevelEmphasis_binCount_4	-1.57208	3.62376e-12	-1.06114	0.28864	0.999805	-4.59484
wavelet-LHH_glrlm_LongRunEmphasis_binCount_4	-1.56793	3.62356e-12	-1.05834	0.289915	0.999805	-4.59485
log-sigma-1-0-mm-3D_gldm_DependenceEntropy_binCount_4	-1.56781	3.62396e-12	-1.05826	0.289951	0.999805	-4.59485
wavelet-LHH_glcm_DifferenceAverage_binCount_4	1.56653	3.62381e-12	1.05739	0.290345	0.999805	-4.59486
wavelet-LHH_glcm_Id_binCount_4	-1.55842	3.62374e-12	-1.05192	0.292847	0.999805	-4.59488
wavelet-LHH_glcm_JointEnergy_binCount_4	-1.54277	3.62372e-12	-1.04136	0.297722	0.999805	-4.59493
wavelet-LHH_gldm_LowGrayLevelEmphasis_binCount_4	-1.54203	3.62395e-12	-1.04085	0.297956	0.999805	-4.59494
log-sigma-3-0-mm-3D_gldm_SmallDependenceEmphasis_binCount_4	1.54141	3.62332e-12	1.04044	0.298148	0.999805	-4.59494
wavelet-HLH_glrlm_RunVariance_binCount_4	-1.53739	3.62358e-12	-1.03773	0.299409	0.999805	-4.59495
wavelet-LHL_glszm_LargeAreaHighGrayLevelEmphasis_binCount_4	-1.53456	3.62204e-12	-1.03582	0.3003	0.999805	-4.59496
wavelet-LHL_glcm_ClusterProminence_binCount_4	1.5299	3.62364e-12	1.03267	0.301772	0.999805	-4.59497
wavelet-LHH_gldm_DependenceVariance_binCount_4	-1.52755	3.62386e-12	-1.03108	0.302516	0.999805	-4.59498
wavelet-LHL_glszm_ZonePercentage_binCount_4	1.52183	3.62369e-12	1.02722	0.304329	0.999805	-4.595
wavelet-LHL_glcm_ClusterTendency_binCount_4	1.51823	3.62379e-12	1.02479	0.305473	0.999805	-4.59501
wavelet-HHH_glcm_MaximumProbability_binCount_4	1.51779	3.62382e-12	1.0245	0.305614	0.999805	-4.59501
wavelet-HHL_glszm_ZoneEntropy_binCount_4	1.5154	3.61198e-12	1.02288	0.306376	0.999805	-4.59502
wavelet-LHH_glrlm_LowGrayLevelRunEmphasis_binCount_4	-1.49925	3.62395e-12	-1.01198	0.311559	0.999805	-4.59507
wavelet-HLH_glcm_MCC_binCount_4	1.49504	3.62362e-12	1.00914	0.312919	0.999805	-4.59508
wavelet-HLH_glszm_GrayLevelNonUniformityNormalized_binCount_4	-1.49401	3.61943e-12	-1.00845	0.313252	0.999805	-4.59509
wavelet-LHH_glcm_JointEntropy_binCount_4	1.4922	3.62387e-12	1.00722	0.31384	0.999805	-4.59509
wavelet-LHH_glcm_Idmn_binCount_4	-1.49089	3.62396e-12	-1.00634	0.314266	0.999805	-4.5951
log-sigma-1-0-mm-3D_firstorder_InterquartileRange_binCount_4	1.49047	3.6234e-12	1.00606	0.3144	0.999805	-4.5951
log-sigma-1-0-mm-3D_firstorder_MeanAbsoluteDeviation_binCount_4	1.48934	3.62384e-12	1.00529	0.314768	0.999805	-4.5951
wavelet-LHL_ngtdm_Complexity_binCount_4	-1.48523	3.62396e-12	-1.00252	0.316105	0.999805	-4.59511
wavelet-LLL_glszm_LowGrayLevelZoneEmphasis_binCount_4	-1.48017	3.62375e-12	-0.999105	0.317756	0.999805	-4.59513
wavelet-HLH_glrlm_LongRunLowGrayLevelEmphasis_binCount_4	-1.47713	3.62338e-12	-0.997047	0.318754	0.999805	-4.59514
original_glszm_LargeAreaLowGrayLevelEmphasis_binCount_4	-1.47382	3.62341e-12	-0.994818	0.319837	0.999805	-4.59515
wavelet-LHL_glcm_Correlation_binCount_4	1.46762	3.62364e-12	0.990628	0.321879	0.999805	-4.59517
log-sigma-1-0-mm-3D_glszm_SmallAreaEmphasis_binCount_4	1.46288	3.62166e-12	0.98743	0.323444	0.999805	-4.59518
log-sigma-1-0-mm-3D_glszm_LowGrayLevelZoneEmphasis_binCount_4	1.45743	3.62321e-12	0.983753	0.325249	0.999805	-4.5952
log-sigma-3-0-mm-3D_glszm_LowGrayLevelZoneEmphasis_binCount_4	1.45301	3.62386e-12	0.98077	0.326718	0.999805	-4.59521
wavelet-HHL_glszm_HighGrayLevelZoneEmphasis_binCount_4	-1.44118	3.62306e-12	-0.972785	0.330672	0.999805	-4.59525
wavelet-HLH_gldm_DependenceNonUniformity_binCount_4	1.43828	3.62368e-12	0.970825	0.331647	0.999805	-4.59526
log-sigma-1-0-mm-3D_glszm_HighGrayLevelZoneEmphasis_binCount_4	-1.43824	3.62391e-12	-0.970798	0.331661	0.999805	-4.59526
wavelet-LHH_glcm_Contrast_binCount_4	1.4381	3.62378e-12	0.970704	0.331708	0.999805	-4.59526
wavelet-LLL_glrlm_RunVariance_binCount_4	-1.43629	3.61901e-12	-0.969485	0.332315	0.999805	-4.59526
wavelet-LLL_glrlm_LongRunEmphasis_binCount_4	-1.43476	3.62321e-12	-0.968448	0.332832	0.999805	-4.59527
wavelet-LHL_gldm_SmallDependenceHighGrayLevelEmphasis_binCount_4	1.4247	3.62383e-12	0.961662	0.336231	0.999805	-4.5953
wavelet-HLH_glcm_Id_binCount_4	-1.42453	3.62352e-12	-0.961546	0.33629	0.999805	-4.5953
wavelet-HLH_ngtdm_Busyness_binCount_4	-1.4245	3.62196e-12	-0.961524	0.336301	0.999805	-4.5953
wavelet-HHL_glszm_SmallAreaEmphasis_binCount_4	-1.41856	3.62365e-12	-0.957516	0.338319	0.999805	-4.59531
wavelet-HHL_glszm_SizeZoneNonUniformityNormalized_binCount_4	-1.41688	3.62379e-12	-0.956385	0.33889	0.999805	-4.59532
wavelet-LHH_ngtdm_Complexity_binCount_4	1.4158	3.62386e-12	0.95565	0.339261	0.999805	-4.59532
log-sigma-1-0-mm-3D_glcm_DifferenceVariance_binCount_4	-1.41209	3.62373e-12	-0.95315	0.340526	0.999805	-4.59533
wavelet-LHL_firstorder_10Percentile_binCount_4	-1.40577	3.62396e-12	-0.94888	0.342693	0.999805	-4.59535
original_gldm_SmallDependenceHighGrayLevelEmphasis_binCount_4	1.40443	3.62386e-12	0.947981	0.343151	0.999805	-4.59535
wavelet-HHL_glrlm_LongRunLowGrayLevelEmphasis_binCount_4	1.40429	3.62357e-12	0.947887	0.343199	0.999805	-4.59536
wavelet-HHL_ngtdm_Coarseness_binCount_4	1.40409	3.62147e-12	0.947751	0.343268	0.999805	-4.59536
wavelet-HLH_firstorder_Mean_binCount_4	-1.40407	3.62377e-12	-0.947734	0.343276	0.999805	-4.59536
wavelet-HHL_ngtdm_Strength_binCount_4	1.3986	3.62155e-12	0.944046	0.345158	0.999805	-4.59537
wavelet-LLL_glszm_GrayLevelVariance_binCount_4	1.39816	3.62347e-12	0.943745	0.345311	0.999805	-4.59537
log-sigma-1-0-mm-3D_firstorder_RobustMeanAbsoluteDeviation_binCount_4	1.39593	3.62338e-12	0.942241	0.346081	0.999805	-4.59538
wavelet-HLH_glrlm_HighGrayLevelRunEmphasis_binCount_4	1.39504	3.62137e-12	0.941639	0.346389	0.999805	-4.59538
wavelet-HHL_gldm_LowGrayLevelEmphasis_binCount_4	1.38756	3.6236e-12	0.936593	0.348979	0.999805	-4.5954
wavelet-LHL_glcm_SumEntropy_binCount_4	1.38338	3.6238e-12	0.933768	0.350435	0.999805	-4.59542
wavelet-LHH_gldm_LargeDependenceEmphasis_binCount_4	-1.38173	3.62378e-12	-0.932655	0.35101	0.999805	-4.59542
log-sigma-1-0-mm-3D_ngtdm_Complexity_binCount_4	-1.37984	3.62358e-12	-0.93138	0.351669	0.999805	-4.59543
wavelet-HLH_gldm_DependenceVariance_binCount_4	-1.37866	3.6232e-12	-0.930581	0.352082	0.999805	-4.59543
wavelet-LHL_gldm_HighGrayLevelEmphasis_binCount_4	-1.37836	3.62384e-12	-0.930381	0.352185	0.999805	-4.59543
wavelet-HLH_gldm_HighGrayLevelEmphasis_binCount_4	1.37765	3.62379e-12	0.929904	0.352432	0.999805	-4.59543
wavelet-HLL_glcm_MCC_binCount_4	1.36779	3.61937e-12	0.923245	0.355891	0.999805	-4.59546
wavelet-LHL_glcm_Autocorrelation_binCount_4	-1.3677	3.62384e-12	-0.923185	0.355922	0.999805	-4.59546
wavelet-LHH_glszm_LargeAreaLowGrayLevelEmphasis_binCount_4	-1.3673	3.62228e-12	-0.922919	0.356061	0.999805	-4.59546
log-sigma-3-0-mm-3D_glszm_LargeAreaEmphasis_binCount_4	-1.36607	3.62384e-12	-0.922085	0.356496	0.999805	-4.59546
wavelet-LHL_gldm_LargeDependenceEmphasis_binCount_4	-1.36584	3.62328e-12	-0.921927	0.356578	0.999805	-4.59547
wavelet-LHH_gldm_SmallDependenceEmphasis_binCount_4	1.36126	3.62357e-12	0.918837	0.358192	0.999805	-4.59548
log-sigma-1-0-mm-3D_glcm_Contrast_binCount_4	-1.35856	3.62313e-12	-0.917013	0.359147	0.999805	-4.59549
wavelet-LHH_firstorder_Uniformity_binCount_4	-1.35588	3.62384e-12	-0.915206	0.360095	0.999805	-4.59549
wavelet-HHL_gldm_SmallDependenceLowGrayLevelEmphasis_binCount_4	1.35572	3.62388e-12	0.915097	0.360152	0.999805	-4.59549
wavelet-LHH_glcm_SumEntropy_binCount_4	1.34981	3.62387e-12	0.911108	0.36225	0.999805	-4.59551
wavelet-HHL_gldm_GrayLevelNonUniformity_binCount_4	-1.34776	3.62361e-12	-0.909727	0.362978	0.999805	-4.59552
wavelet-LHL_glcm_JointAverage_binCount_4	-1.34691	3.6239e-12	-0.909152	0.363281	0.999805	-4.59552
wavelet-LHL_glcm_SumAverage_binCount_4	-1.34691	3.6239e-12	-0.909152	0.363281	0.999805	-4.59552
wavelet-LHL_glszm_ZoneVariance_binCount_4	-1.34224	3.61392e-12	-0.906	0.364947	0.999805	-4.59553
wavelet-LHL_glszm_LargeAreaEmphasis_binCount_4	-1.34224	3.62142e-12	-0.906	0.364947	0.999805	-4.59553
wavelet-LLH_gldm_DependenceEntropy_binCount_4	-1.34	3.62396e-12	-0.904489	0.365747	0.999805	-4.59554
wavelet-LHH_glcm_ClusterTendency_binCount_4	1.336	3.62379e-12	0.90179	0.367179	0.999805	-4.59555
wavelet-HHL_glszm_LargeAreaHighGrayLevelEmphasis_binCount_4	-1.33477	3.62338e-12	-0.900962	0.36762	0.999805	-4.59555
wavelet-HHL_glszm_LargeAreaEmphasis_binCount_4	-1.3336	3.62325e-12	-0.900168	0.368042	0.999805	-4.59556
wavelet-HHL_glszm_ZoneVariance_binCount_4	-1.3336	3.62295e-12	-0.900168	0.368042	0.999805	-4.59556
wavelet-HLL_glszm_GrayLevelVariance_binCount_4	-1.33132	3.62385e-12	-0.898631	0.36886	0.999805	-4.59556
wavelet-HLH_glcm_DifferenceAverage_binCount_4	1.32394	3.62319e-12	0.893649	0.37152	0.999805	-4.59558
log-sigma-3-0-mm-3D_glszm_LargeAreaLowGrayLevelEmphasis_binCount_4	-1.31992	3.62357e-12	-0.890937	0.372974	0.999805	-4.59559
wavelet-HLL_glszm_LargeAreaLowGrayLevelEmphasis_binCount_4	-1.31948	3.62274e-12	-0.890638	0.373134	0.999805	-4.59559
log-sigma-1-0-mm-3D_gldm_DependenceNonUniformityNormalized_binCount_4	1.31838	3.6236e-12	0.889898	0.373531	0.999805	-4.5956
wavelet-LLH_gldm_SmallDependenceHighGrayLevelEmphasis_binCount_4	1.31667	3.6237e-12	0.888738	0.374155	0.999805	-4.5956
wavelet-LHH_ngtdm_Contrast_binCount_4	1.31138	3.62357e-12	0.885172	0.376075	0.999805	-4.59562
wavelet-HLH_gldm_LargeDependenceEmphasis_binCount_4	-1.31135	3.62375e-12	-0.885151	0.376086	0.999805	-4.59562
log-sigma-1-0-mm-3D_ngtdm_Busyness_binCount_4	-1.31133	3.62383e-12	-0.885136	0.376094	0.999805	-4.59562
wavelet-LHH_firstorder_Kurtosis_binCount_4	-1.30929	3.62369e-12	-0.883757	0.376838	0.999805	-4.59562
wavelet-HLH_glcm_SumEntropy_binCount_4	1.30665	3.62377e-12	0.881978	0.3778	0.999805	-4.59563
wavelet-HLL_glszm_LargeAreaHighGrayLevelEmphasis_binCount_4	-1.30467	3.62306e-12	-0.880644	0.378521	0.999805	-4.59563
wavelet-LHH_glcm_DifferenceEntropy_binCount_4	1.30028	3.62385e-12	0.877677	0.38013	0.999805	-4.59565
wavelet-LHH_glcm_SumSquares_binCount_4	1.29892	3.62366e-12	0.876762	0.380627	0.999805	-4.59565
log-sigma-1-0-mm-3D_glrlm_GrayLevelVariance_binCount_4	-1.2974	3.62343e-12	-0.875736	0.381184	0.999805	-4.59565
wavelet-HLH_glcm_JointEntropy_binCount_4	1.29712	3.62386e-12	0.875547	0.381287	0.999805	-4.59565
wavelet-HHH_glszm_LowGrayLevelZoneEmphasis_binCount_4	1.29641	3.62009e-12	0.875068	0.381548	0.999805	-4.59566
wavelet-LHL_firstorder_RobustMeanAbsoluteDeviation_binCount_4	1.29554	3.62293e-12	0.874482	0.381867	0.999805	-4.59566
original_ngtdm_Coarseness_binCount_4	1.29504	3.62378e-12	0.874141	0.382052	0.999805	-4.59566
wavelet-LHL_gldm_LargeDependenceHighGrayLevelEmphasis_binCount_4	-1.29132	3.62031e-12	-0.871629	0.383421	0.999805	-4.59567
log-sigma-1-0-mm-3D_gldm_GrayLevelVariance_binCount_4	-1.28876	3.62377e-12	-0.869902	0.384365	0.999805	-4.59568
wavelet-HLH_glcm_Idn_binCount_4	-1.28832	3.62393e-12	-0.869606	0.384526	0.999805	-4.59568
wavelet-LHL_glcm_SumSquares_binCount_4	1.28251	3.62377e-12	0.865684	0.386674	0.999805	-4.59569
wavelet-LHH_glcm_DifferenceVariance_binCount_4	1.28228	3.6239e-12	0.865527	0.38676	0.999805	-4.59569
log-sigma-1-0-mm-3D_glcm_DifferenceAverage_binCount_4	-1.28067	3.61872e-12	-0.864442	0.387356	0.999805	-4.5957
wavelet-LHH_glcm_ClusterProminence_binCount_4	1.27896	3.62372e-12	0.863284	0.387992	0.999805	-4.5957
wavelet-LHL_glrlm_GrayLevelVariance_binCount_4	1.27758	3.62376e-12	0.862353	0.388504	0.999805	-4.59571
wavelet-HLH_glcm_Idm_binCount_4	-1.27531	3.62363e-12	-0.860826	0.389344	0.999805	-4.59571
wavelet-HLL_glszm_ZoneVariance_binCount_4	-1.27521	3.62071e-12	-0.860755	0.389383	0.999805	-4.59571
log-sigma-1-0-mm-3D_glcm_Idn_binCount_4	1.27325	3.62396e-12	0.859434	0.390112	0.999805	-4.59572
wavelet-LHL_glszm_GrayLevelNonUniformity_binCount_4	1.2708	3.62334e-12	0.857779	0.391025	0.999805	-4.59572
original_glcm_ClusterShade_binCount_4	1.26958	3.62236e-12	0.856955	0.39148	0.999805	-4.59573
original_ngtdm_Strength_binCount_4	1.26945	3.62337e-12	0.856869	0.391528	0.999805	-4.59573
wavelet-LHL_firstorder_InterquartileRange_binCount_4	1.26704	3.62352e-12	0.855241	0.392428	0.999805	-4.59573
wavelet-HLL_glszm_LargeAreaEmphasis_binCount_4	-1.26441	3.62164e-12	-0.853464	0.393413	0.999805	-4.59574
wavelet-LHL_glrlm_RunPercentage_binCount_4	1.26359	3.62385e-12	0.85291	0.393719	0.999805	-4.59574
wavelet-HHL_firstorder_Energy_binCount_4	-1.26349	3.62276e-12	-0.852845	0.393755	0.999805	-4.59574
log-sigma-1-0-mm-3D_glcm_DifferenceEntropy_binCount_4	-1.26313	3.62396e-12	-0.8526	0.393892	0.999805	-4.59574
wavelet-LLH_glszm_SmallAreaEmphasis_binCount_4	-1.26197	3.62392e-12	-0.851818	0.394326	0.999805	-4.59575
log-sigma-3-0-mm-3D_firstorder_Skewness_binCount_4	1.26153	3.62362e-12	0.851521	0.39449	0.999805	-4.59575
wavelet-LHL_glszm_LargeAreaLowGrayLevelEmphasis_binCount_4	-1.26066	3.62339e-12	-0.850938	0.394814	0.999805	-4.59575
log-sigma-1-0-mm-3D_glcm_Idmn_binCount_4	1.25869	3.62396e-12	0.849605	0.395555	0.999805	-4.59576
wavelet-LLL_glszm_LargeAreaEmphasis_binCount_4	-1.25651	3.61333e-12	-0.848133	0.396374	0.999805	-4.59576
wavelet-LHH_glszm_SmallAreaHighGrayLevelEmphasis_binCount_4	1.2559	3.62344e-12	0.847719	0.396605	0.999805	-4.59576
wavelet-LHH_gldm_GrayLevelNonUniformity_binCount_4	-1.25017	3.62356e-12	-0.843854	0.398761	0.999805	-4.59578
wavelet-HLH_gldm_DependenceNonUniformityNormalized_binCount_4	1.24945	3.62386e-12	0.843369	0.399032	0.999805	-4.59578
wavelet-HHL_glrlm_LowGrayLevelRunEmphasis_binCount_4	1.24807	3.62393e-12	0.842439	0.399552	0.999805	-4.59578
log-sigma-3-0-mm-3D_gldm_DependenceEntropy_binCount_4	-1.24315	3.62383e-12	-0.839117	0.401414	0.999805	-4.5958
wavelet-HHH_glszm_GrayLevelNonUniformity_binCount_4	-1.23899	3.62368e-12	-0.836305	0.402993	0.999805	-4.59581
wavelet-HLH_glcm_Idmn_binCount_4	-1.23711	3.62396e-12	-0.83504	0.403706	0.999805	-4.59581
wavelet-HLH_glcm_Autocorrelation_binCount_4	1.23521	3.6237e-12	0.833759	0.404427	0.999805	-4.59582
wavelet-HLH_glcm_JointAverage_binCount_4	1.23521	3.62382e-12	0.833759	0.404427	0.999805	-4.59582
wavelet-HLH_glcm_SumAverage_binCount_4	1.23521	3.62382e-12	0.833759	0.404427	0.999805	-4.59582
wavelet-LLL_glszm_ZoneVariance_binCount_4	-1.22749	3.59908e-12	-0.828546	0.407371	0.999805	-4.59584
wavelet-LLH_glrlm_GrayLevelNonUniformity_binCount_4	-1.22164	3.62387e-12	-0.824597	0.40961	0.999805	-4.59585
wavelet-HLH_glcm_Contrast_binCount_4	1.21988	3.6236e-12	0.823407	0.410287	0.999805	-4.59586
log-sigma-1-0-mm-3D_glszm_LargeAreaEmphasis_binCount_4	-1.21758	3.62363e-12	-0.821858	0.411167	0.999805	-4.59586
log-sigma-1-0-mm-3D_glszm_ZoneVariance_binCount_4	-1.21569	3.62362e-12	-0.820583	0.411894	0.999805	-4.59587
wavelet-LLH_glcm_Imc1_binCount_4	1.21283	3.62383e-12	0.818647	0.412998	0.999805	-4.59587
wavelet-HHL_ngtdm_Busyness_binCount_4	-1.21232	3.62348e-12	-0.818304	0.413194	0.999805	-4.59587
wavelet-HLH_gldm_GrayLevelNonUniformity_binCount_4	-1.20825	3.62276e-12	-0.815561	0.414761	0.999805	-4.59588
wavelet-LHH_firstorder_Entropy_binCount_4	1.20805	3.62388e-12	0.815422	0.414841	0.999805	-4.59588
wavelet-LHH_gldm_GrayLevelVariance_binCount_4	1.20378	3.62332e-12	0.81254	0.416492	0.999805	-4.5959
original_glcm_Imc1_binCount_4	1.20201	3.62384e-12	0.811348	0.417175	0.999805	-4.5959
log-sigma-1-0-mm-3D_firstorder_RootMeanSquared_binCount_4	1.20186	3.6237e-12	0.811245	0.417235	0.999805	-4.5959
wavelet-HLH_glszm_LargeAreaLowGrayLevelEmphasis_binCount_4	-1.20006	3.62371e-12	-0.810032	0.417932	0.999805	-4.5959
log-sigma-1-0-mm-3D_glszm_LargeAreaHighGrayLevelEmphasis_binCount_4	-1.19751	3.6224e-12	-0.808307	0.418924	0.999805	-4.59591
log-sigma-1-0-mm-3D_glszm_LargeAreaLowGrayLevelEmphasis_binCount_4	-1.19621	3.62222e-12	-0.807432	0.419427	0.999805	-4.59591
wavelet-LHH_glszm_ZonePercentage_binCount_4	1.19585	3.62372e-12	0.807186	0.419569	0.999805	-4.59592
wavelet-LHL_glszm_SmallAreaHighGrayLevelEmphasis_binCount_4	-1.19132	3.62374e-12	-0.804132	0.42133	0.999805	-4.59593
wavelet-HLL_glszm_ZoneEntropy_binCount_4	1.19084	3.62391e-12	0.803807	0.421518	0.999805	-4.59593
wavelet-LHH_glrlm_RunLengthNonUniformityNormalized_binCount_4	1.19021	3.6235e-12	0.803383	0.421763	0.999805	-4.59593
wavelet-LHH_glcm_ClusterShade_binCount_4	-1.18874	3.6237e-12	-0.802391	0.422337	0.999805	-4.59593
wavelet-HHL_glszm_LargeAreaLowGrayLevelEmphasis_binCount_4	-1.18778	3.62273e-12	-0.801738	0.422714	0.999805	-4.59594
wavelet-LHL_glcm_JointEntropy_binCount_4	1.18702	3.62333e-12	0.801227	0.42301	0.999805	-4.59594
log-sigma-1-0-mm-3D_gldm_SmallDependenceEmphasis_binCount_4	1.18659	3.6234e-12	0.80094	0.423176	0.999805	-4.59594
wavelet-LHL_gldm_GrayLevelNonUniformity_binCount_4	-1.18392	3.62309e-12	-0.799133	0.424223	0.999805	-4.59594
wavelet-HLH_gldm_SmallDependenceHighGrayLevelEmphasis_binCount_4	1.18242	3.62359e-12	0.798121	0.42481	0.999805	-4.59595
original_glszm_LargeAreaEmphasis_binCount_4	-1.18102	3.62092e-12	-0.797176	0.425358	0.999805	-4.59595
original_glszm_ZoneVariance_binCount_4	-1.18102	3.62152e-12	-0.797176	0.425358	0.999805	-4.59595
wavelet-LHL_firstorder_Entropy_binCount_4	1.1803	3.62385e-12	0.796693	0.425639	0.999805	-4.59595
original_ngtdm_Busyness_binCount_4	-1.18012	3.62371e-12	-0.796573	0.425708	0.999805	-4.59595
wavelet-HHH_glszm_GrayLevelNonUniformityNormalized_binCount_4	-1.17607	3.62349e-12	-0.793837	0.4273	0.999805	-4.59596
wavelet-HLL_firstorder_10Percentile_binCount_4	-1.17349	3.62384e-12	-0.792098	0.428313	0.999805	-4.59597
wavelet-HLH_glszm_LargeAreaEmphasis_binCount_4	-1.17185	3.6237e-12	-0.790986	0.428962	0.999805	-4.59597
log-sigma-3-0-mm-3D_gldm_DependenceNonUniformity_binCount_4	-1.17142	3.6233e-12	-0.790701	0.429128	0.999805	-4.59597
wavelet-HHL_firstorder_Skewness_binCount_4	1.17035	3.62361e-12	0.789974	0.429553	0.999805	-4.59598
wavelet-LLL_glszm_LargeAreaLowGrayLevelEmphasis_binCount_4	-1.16654	3.62262e-12	-0.787407	0.431053	0.999805	-4.59599
wavelet-HLH_glszm_ZoneVariance_binCount_4	-1.16639	3.62365e-12	-0.787306	0.431112	0.999805	-4.59599
original_firstorder_Skewness_binCount_4	-1.1643	3.62385e-12	-0.785895	0.431938	0.999805	-4.59599
original_glcm_SumSquares_binCount_4	-1.16388	3.62375e-12	-0.785608	0.432106	0.999805	-4.59599
wavelet-LHL_glrlm_ShortRunEmphasis_binCount_4	1.16351	3.62396e-12	0.785359	0.432252	0.999805	-4.59599
wavelet-HHH_glcm_Imc1_binCount_4	-1.16202	3.62384e-12	-0.784352	0.432843	0.999805	-4.596
wavelet-LHH_glrlm_RunPercentage_binCount_4	1.16045	3.62352e-12	0.783291	0.433466	0.999805	-4.596
wavelet-LHH_glrlm_ShortRunEmphasis_binCount_4	1.15771	3.62369e-12	0.781441	0.434552	0.999805	-4.59601
wavelet-HHH_firstorder_Energy_binCount_4	-1.15693	3.62318e-12	-0.78092	0.434859	0.999805	-4.59601
original_glcm_ClusterProminence_binCount_4	-1.15674	3.61898e-12	-0.780792	0.434934	0.999805	-4.59601
wavelet-LLH_glrlm_RunLengthNonUniformity_binCount_4	-1.15502	3.62387e-12	-0.779628	0.435619	0.999805	-4.59601
original_glrlm_HighGrayLevelRunEmphasis_binCount_4	1.15402	3.62386e-12	0.778954	0.436016	0.999805	-4.59602
wavelet-LLH_gldm_GrayLevelNonUniformity_binCount_4	-1.14923	3.62374e-12	-0.775722	0.437923	0.999805	-4.59603
wavelet-LLL_glszm_LargeAreaHighGrayLevelEmphasis_binCount_4	-1.1459	3.62224e-12	-0.773475	0.439251	0.999805	-4.59604
wavelet-HLH_firstorder_Skewness_binCount_4	-1.1452	3.62384e-12	-0.773	0.439532	0.999805	-4.59604
wavelet-LHL_gldm_DependenceNonUniformity_binCount_4	-1.14461	3.61897e-12	-0.772601	0.439768	0.999805	-4.59604
log-sigma-3-0-mm-3D_glszm_ZoneVariance_binCount_4	-1.13903	3.62361e-12	-0.768836	0.442	0.999805	-4.59605
wavelet-LLH_glrlm_RunVariance_binCount_4	-1.13834	3.6236e-12	-0.768367	0.442279	0.999805	-4.59605
wavelet-LHL_glcm_JointEnergy_binCount_4	-1.13825	3.62378e-12	-0.76831	0.442312	0.999805	-4.59605
original_glrlm_RunEntropy_binCount_4	-1.13527	3.62378e-12	-0.766295	0.44351	0.999805	-4.59606
wavelet-HLH_gldm_LargeDependenceHighGrayLevelEmphasis_binCount_4	-1.12921	3.6236e-12	-0.762209	0.445945	0.999805	-4.59608
wavelet-LHH_glszm_LargeAreaEmphasis_binCount_4	-1.12893	3.61908e-12	-0.762021	0.446057	0.999805	-4.59608
wavelet-LHH_glszm_ZoneVariance_binCount_4	-1.12893	3.61931e-12	-0.762021	0.446057	0.999805	-4.59608
wavelet-HLH_glcm_DifferenceVariance_binCount_4	1.12891	3.6238e-12	0.762001	0.446068	0.999805	-4.59608
wavelet-LHL_glrlm_GrayLevelNonUniformity_binCount_4	-1.12573	3.62356e-12	-0.759857	0.447349	0.999805	-4.59608
wavelet-LHL_glrlm_RunEntropy_binCount_4	-1.12301	3.62201e-12	-0.758025	0.448445	0.999805	-4.59609
wavelet-HLH_glcm_DifferenceEntropy_binCount_4	1.12276	3.62364e-12	0.757853	0.448548	0.999805	-4.59609
wavelet-LHL_glcm_DifferenceVariance_binCount_4	1.12068	3.62387e-12	0.756452	0.449387	0.999805	-4.5961
wavelet-LHL_glrlm_LongRunEmphasis_binCount_4	-1.11977	3.62283e-12	-0.755837	0.449756	0.999805	-4.5961
wavelet-HHH_glszm_LargeAreaHighGrayLevelEmphasis_binCount_4	-1.11773	3.62302e-12	-0.754458	0.450583	0.999805	-4.5961
wavelet-HHL_glrlm_GrayLevelNonUniformity_binCount_4	-1.11686	3.6237e-12	-0.753874	0.450934	0.999805	-4.5961
log-sigma-3-0-mm-3D_glszm_LargeAreaHighGrayLevelEmphasis_binCount_4	-1.11512	3.62364e-12	-0.752695	0.451642	0.999805	-4.59611
wavelet-HHH_firstorder_Mean_binCount_4	1.11358	3.62371e-12	0.751659	0.452265	0.999805	-4.59611
wavelet-LHL_ngtdm_Coarseness_binCount_4	1.11348	3.62376e-12	0.751591	0.452306	0.999805	-4.59611
wavelet-LHH_glrlm_GrayLevelNonUniformity_binCount_4	-1.11334	3.61932e-12	-0.751494	0.452365	0.999805	-4.59611
wavelet-HLH_glszm_SizeZoneNonUniformityNormalized_binCount_4	-1.11211	3.6237e-12	-0.750666	0.452863	0.999805	-4.59611
original_gldm_HighGrayLevelEmphasis_binCount_4	1.11176	3.62387e-12	0.750431	0.453004	0.999805	-4.59612
wavelet-LHH_firstorder_Energy_binCount_4	-1.10832	3.62368e-12	-0.748109	0.454403	0.999805	-4.59612
log-sigma-1-0-mm-3D_glszm_ZonePercentage_binCount_4	1.10567	3.62213e-12	0.746316	0.455485	0.999805	-4.59613
wavelet-LHL_glszm_SmallAreaEmphasis_binCount_4	-1.10396	3.62396e-12	-0.745165	0.456181	0.999805	-4.59613
log-sigma-1-0-mm-3D_glcm_SumSquares_binCount_4	-1.10237	3.62383e-12	-0.74409	0.456831	0.999805	-4.59614
wavelet-HLL_ngtdm_Busyness_binCount_4	-1.1021	3.62376e-12	-0.743908	0.456941	0.999805	-4.59614
wavelet-HHL_glrlm_RunLengthNonUniformity_binCount_4	-1.09876	3.62379e-12	-0.741651	0.458308	0.999805	-4.59615
wavelet-HLL_glrlm_RunEntropy_binCount_4	-1.09818	3.62384e-12	-0.741264	0.458542	0.999805	-4.59615
wavelet-LHH_glszm_LargeAreaHighGrayLevelEmphasis_binCount_4	-1.09765	3.62208e-12	-0.740904	0.458761	0.999805	-4.59615
wavelet-HLL_gldm_GrayLevelNonUniformity_binCount_4	-1.09738	3.62373e-12	-0.74072	0.458872	0.999805	-4.59615
wavelet-LLH_glszm_ZonePercentage_binCount_4	1.09721	3.62358e-12	0.740607	0.45894	0.999805	-4.59615
wavelet-HHH_glszm_SizeZoneNonUniformity_binCount_4	-1.09369	3.62383e-12	-0.738231	0.460383	0.999805	-4.59616
wavelet-LHL_gldm_GrayLevelVariance_binCount_4	1.09242	3.62361e-12	0.737376	0.460902	0.999805	-4.59616
wavelet-LHL_glrlm_RunLengthNonUniformityNormalized_binCount_4	1.09241	3.62368e-12	0.737366	0.460908	0.999805	-4.59616
wavelet-HHL_glszm_ZonePercentage_binCount_4	1.09229	3.62157e-12	0.737283	0.460959	0.999805	-4.59616
wavelet-HLH_glszm_GrayLevelNonUniformity_binCount_4	-1.09182	3.62374e-12	-0.736967	0.461151	0.999805	-4.59616
log-sigma-1-0-mm-3D_glrlm_RunLengthNonUniformity_binCount_4	-1.08092	3.62371e-12	-0.729613	0.465635	0.999805	-4.59619
wavelet-HHH_firstorder_TotalEnergy_binCount_4	-1.08042	3.62356e-12	-0.729275	0.465842	0.999805	-4.59619
wavelet-LHL_glcm_DifferenceEntropy_binCount_4	1.08004	3.62396e-12	0.72902	0.465998	0.999805	-4.59619
wavelet-HHH_ngtdm_Contrast_binCount_4	-1.07056	3.62387e-12	-0.722621	0.469921	0.999805	-4.59621
wavelet-HLH_glrlm_GrayLevelNonUniformity_binCount_4	-1.0637	3.62378e-12	-0.71799	0.472772	0.999805	-4.59622
original_shape_VoxelVolume_binCount_4	-1.05517	3.62373e-12	-0.712228	0.476332	0.999805	-4.59624
wavelet-HHH_firstorder_Uniformity_binCount_4	1.05481	3.62051e-12	0.711986	0.476482	0.999805	-4.59624
wavelet-LLL_gldm_SmallDependenceEmphasis_binCount_4	1.05439	3.62375e-12	0.711707	0.476654	0.999805	-4.59624
log-sigma-3-0-mm-3D_ngtdm_Coarseness_binCount_4	1.05355	3.62384e-12	0.71114	0.477006	0.999805	-4.59625
wavelet-HHH_glrlm_HighGrayLevelRunEmphasis_binCount_4	-1.05135	3.62396e-12	-0.709654	0.477927	0.999805	-4.59625
wavelet-LHL_glrlm_GrayLevelNonUniformityNormalized_binCount_4	-1.05055	3.62379e-12	-0.709114	0.478262	0.999805	-4.59625
wavelet-HLH_gldm_DependenceEntropy_binCount_4	1.05051	3.62396e-12	0.709086	0.478279	0.999805	-4.59625
original_firstorder_Minimum_binCount_4	-1.04705	0.000138216	-0.706751	0.47973	0.999805	-4.59626
wavelet-HLH_glcm_InverseVariance_binCount_4	1.04538	3.62372e-12	0.70562	0.480433	0.999805	-4.59626
log-sigma-1-0-mm-3D_glcm_ClusterTendency_binCount_4	-1.04442	3.62382e-12	-0.704975	0.480834	0.999805	-4.59627
wavelet-HHL_firstorder_TotalEnergy_binCount_4	-1.04362	3.62366e-12	-0.704435	0.48117	0.999805	-4.59627
wavelet-HHH_firstorder_90Percentile_binCount_4	-1.03961	3.62384e-12	-0.70173	0.482856	0.999805	-4.59628
wavelet-LLH_gldm_SmallDependenceEmphasis_binCount_4	1.03737	3.62377e-12	0.700214	0.483802	0.999805	-4.59628
wavelet-LLL_gldm_GrayLevelNonUniformity_binCount_4	-1.03694	3.62333e-12	-0.699927	0.483981	0.999805	-4.59628
log-sigma-3-0-mm-3D_gldm_GrayLevelNonUniformity_binCount_4	-1.03354	3.62331e-12	-0.697633	0.485415	0.999805	-4.59629
log-sigma-3-0-mm-3D_glrlm_HighGrayLevelRunEmphasis_binCount_4	-1.0318	3.62338e-12	-0.696456	0.486152	0.999805	-4.59629
wavelet-LLL_glcm_Imc1_binCount_4	1.03084	3.62334e-12	0.695812	0.486555	0.999805	-4.59629
original_glcm_ClusterTendency_binCount_4	-1.02744	3.62355e-12	-0.693512	0.487996	0.999805	-4.5963
log-sigma-3-0-mm-3D_glcm_DifferenceVariance_binCount_4	-1.02402	3.62384e-12	-0.691207	0.489444	0.999805	-4.59631
wavelet-LHL_firstorder_90Percentile_binCount_4	1.02338	3.6234e-12	0.690771	0.489718	0.999805	-4.59631
log-sigma-3-0-mm-3D_gldm_SmallDependenceLowGrayLevelEmphasis_binCount_4	1.02303	3.62374e-12	0.690535	0.489866	0.999805	-4.59631
original_glrlm_GrayLevelNonUniformity_binCount_4	-1.02193	3.62373e-12	-0.689792	0.490333	0.999805	-4.59631
original_shape_MeshVolume_binCount_4	-1.02154	3.62371e-12	-0.689529	0.490499	0.999805	-4.59631
wavelet-LLH_ngtdm_Coarseness_binCount_4	1.02144	3.62352e-12	0.689463	0.49054	0.999805	-4.59631
wavelet-LLH_ngtdm_Strength_binCount_4	1.01982	3.6235e-12	0.688369	0.491229	0.999805	-4.59632
wavelet-HLL_glrlm_GrayLevelNonUniformity_binCount_4	-1.01827	3.62378e-12	-0.687325	0.491886	0.999805	-4.59632
wavelet-HLL_glrlm_ShortRunEmphasis_binCount_4	1.01408	3.62375e-12	0.684496	0.49367	0.999805	-4.59633
wavelet-HHH_glszm_ZoneVariance_binCount_4	-1.01275	3.62301e-12	-0.6836	0.494236	0.999805	-4.59633
log-sigma-3-0-mm-3D_glrlm_RunVariance_binCount_4	-1.01141	3.62377e-12	-0.682691	0.49481	0.999805	-4.59634
log-sigma-1-0-mm-3D_gldm_GrayLevelNonUniformity_binCount_4	-1.00799	3.62296e-12	-0.680388	0.496267	0.999805	-4.59634
wavelet-HLL_firstorder_RobustMeanAbsoluteDeviation_binCount_4	1.006	3.62379e-12	0.679042	0.497119	0.999805	-4.59635
log-sigma-3-0-mm-3D_glrlm_LongRunEmphasis_binCount_4	-1.00209	3.62386e-12	-0.676399	0.498795	0.999805	-4.59636
log-sigma-1-0-mm-3D_glcm_ClusterShade_binCount_4	-1.00034	3.62371e-12	-0.675224	0.499541	0.999805	-4.59636
wavelet-HLL_ngtdm_Coarseness_binCount_4	0.999526	3.62374e-12	0.674671	0.499892	0.999805	-4.59636
wavelet-HHH_glrlm_GrayLevelNonUniformity_binCount_4	-0.996145	3.62383e-12	-0.67239	0.501344	0.999805	-4.59637
original_shape_MinorAxisLength_binCount_4	0.994696	3.62298e-12	0.671411	0.501966	0.999805	-4.59637
wavelet-HLL_firstorder_RootMeanSquared_binCount_4	0.994507	3.6239e-12	0.671284	0.502048	0.999805	-4.59637
wavelet-HHH_glcm_Id_binCount_4	0.993937	3.62361e-12	0.670899	0.502293	0.999805	-4.59637
wavelet-HHH_glszm_LargeAreaEmphasis_binCount_4	-0.988151	3.62354e-12	-0.666993	0.504784	0.999805	-4.59638
original_glcm_JointAverage_binCount_4	0.98619	3.62389e-12	0.66567	0.50563	0.999805	-4.59639
original_glcm_SumAverage_binCount_4	0.98619	3.62389e-12	0.66567	0.50563	0.999805	-4.59639
original_glszm_LargeAreaHighGrayLevelEmphasis_binCount_4	-0.986126	3.62253e-12	-0.665627	0.505657	0.999805	-4.59639
wavelet-LLH_glrlm_LongRunEmphasis_binCount_4	-0.984736	3.623e-12	-0.664688	0.506258	0.999805	-4.59639
wavelet-LHH_glcm_Correlation_binCount_4	-0.979116	3.6237e-12	-0.660895	0.508687	0.999805	-4.5964
wavelet-HLL_firstorder_90Percentile_binCount_4	0.978985	3.62386e-12	0.660807	0.508744	0.999805	-4.5964
log-sigma-3-0-mm-3D_glrlm_RunLengthNonUniformity_binCount_4	-0.97768	3.62379e-12	-0.659926	0.509309	0.999805	-4.59641
wavelet-HLL_gldm_SmallDependenceHighGrayLevelEmphasis_binCount_4	0.977513	3.62393e-12	0.659813	0.509382	0.999805	-4.59641
original_gldm_DependenceNonUniformity_binCount_4	-0.975395	3.62215e-12	-0.658384	0.510299	0.999805	-4.59641
wavelet-LLH_glszm_GrayLevelVariance_binCount_4	-0.973016	3.62388e-12	-0.656777	0.511332	0.999805	-4.59641
wavelet-HHH_glcm_DifferenceAverage_binCount_4	-0.970037	3.62392e-12	-0.654767	0.512626	0.999805	-4.59642
wavelet-HHL_gldm_SmallDependenceEmphasis_binCount_4	0.966025	3.62338e-12	0.652059	0.514371	0.999805	-4.59643
log-sigma-1-0-mm-3D_glrlm_GrayLevelNonUniformity_binCount_4	-0.963217	3.62352e-12	-0.650164	0.515594	0.999805	-4.59643
wavelet-LLH_glszm_LargeAreaEmphasis_binCount_4	-0.962539	3.62366e-12	-0.649706	0.51589	0.999805	-4.59644
wavelet-HHH_glcm_Idm_binCount_4	0.96251	3.62352e-12	0.649686	0.515903	0.999805	-4.59644
wavelet-HHH_glcm_Idn_binCount_4	0.96251	3.62384e-12	0.649686	0.515903	0.999805	-4.59644
wavelet-LLL_glrlm_GrayLevelNonUniformity_binCount_4	-0.961506	3.62348e-12	-0.649009	0.51634	0.999805	-4.59644
wavelet-HHL_glrlm_ShortRunLowGrayLevelEmphasis_binCount_4	0.955291	3.62384e-12	0.644814	0.519055	0.999805	-4.59645
wavelet-LLH_gldm_HighGrayLevelEmphasis_binCount_4	0.955115	3.62359e-12	0.644695	0.519133	0.999805	-4.59645
wavelet-HLL_gldm_SmallDependenceLowGrayLevelEmphasis_binCount_4	0.953434	3.62387e-12	0.64356	0.519868	0.999805	-4.59645
wavelet-HHH_firstorder_MeanAbsoluteDeviation_binCount_4	-0.943795	3.6238e-12	-0.637054	0.524097	0.999805	-4.59647
wavelet-LHL_glcm_Idmn_binCount_4	-0.942893	3.62396e-12	-0.636445	0.524494	0.999805	-4.59647
wavelet-LHL_glcm_Contrast_binCount_4	0.942893	3.62385e-12	0.636445	0.524494	0.999805	-4.59647
wavelet-HHH_gldm_GrayLevelNonUniformity_binCount_4	-0.942667	3.62308e-12	-0.636293	0.524593	0.999805	-4.59647
wavelet-HLL_firstorder_InterquartileRange_binCount_4	0.942339	3.62382e-12	0.636071	0.524738	0.999805	-4.59648
log-sigma-1-0-mm-3D_glcm_InverseVariance_binCount_4	0.936019	3.62396e-12	0.631805	0.527522	0.999805	-4.59649
log-sigma-1-0-mm-3D_gldm_LargeDependenceEmphasis_binCount_4	-0.933164	3.59144e-12	-0.629878	0.528782	0.999805	-4.59649
wavelet-HLL_glrlm_RunLengthNonUniformityNormalized_binCount_4	0.928867	3.62389e-12	0.626978	0.530681	0.999805	-4.5965
log-sigma-3-0-mm-3D_glcm_Idmn_binCount_4	0.928216	3.62396e-12	0.626538	0.530969	0.999805	-4.5965
wavelet-HHH_glcm_JointEnergy_binCount_4	0.927984	3.62363e-12	0.626382	0.531072	0.999805	-4.5965
original_shape_Maximum2DDiameterRow_binCount_4	0.926071	-0.00557972	0.62509	0.531919	0.999805	-4.59651
wavelet-HLL_gldm_LargeDependenceEmphasis_binCount_4	-0.923747	3.62356e-12	-0.623522	0.532949	0.999805	-4.59651
wavelet-HLL_firstorder_MeanAbsoluteDeviation_binCount_4	0.916128	3.62031e-12	0.618378	0.536333	0.999805	-4.59653
wavelet-LHL_glrlm_RunVariance_binCount_4	-0.916126	3.62357e-12	-0.618377	0.536334	0.999805	-4.59653
wavelet-HHH_glszm_HighGrayLevelZoneEmphasis_binCount_4	-0.915263	3.62388e-12	-0.617795	0.536718	0.999805	-4.59653
wavelet-HLL_firstorder_Variance_binCount_4	0.914089	3.6232e-12	0.617002	0.53724	0.999805	-4.59653
original_glrlm_RunLengthNonUniformity_binCount_4	-0.911561	3.62343e-12	-0.615296	0.538367	0.999805	-4.59653
wavelet-LLL_gldm_DependenceNonUniformity_binCount_4	-0.910345	3.62242e-12	-0.614475	0.538908	0.999805	-4.59654
log-sigma-1-0-mm-3D_gldm_DependenceNonUniformity_binCount_4	-0.903957	3.62385e-12	-0.610164	0.54176	0.999805	-4.59655
wavelet-HHH_glcm_JointEntropy_binCount_4	-0.902712	3.62369e-12	-0.609323	0.542317	0.999805	-4.59655
wavelet-HLH_glszm_ZoneEntropy_binCount_4	0.900971	3.62393e-12	0.608148	0.543097	0.999805	-4.59655
wavelet-LLH_glszm_ZoneVariance_binCount_4	-0.899213	3.62354e-12	-0.606961	0.543884	0.999805	-4.59656
log-sigma-3-0-mm-3D_glrlm_ShortRunHighGrayLevelEmphasis_binCount_4	-0.897349	3.62383e-12	-0.605703	0.544719	0.999805	-4.59656
wavelet-HHH_glrlm_GrayLevelVariance_binCount_4	-0.897072	3.62335e-12	-0.605516	0.544843	0.999805	-4.59656
wavelet-HHH_gldm_GrayLevelVariance_binCount_4	-0.896961	3.62283e-12	-0.605441	0.544893	0.999805	-4.59656
wavelet-HLL_firstorder_Maximum_binCount_4	0.896488	3.62263e-12	0.605122	0.545105	0.999805	-4.59656
wavelet-LHH_glrlm_GrayLevelVariance_binCount_4	0.896325	3.62391e-12	0.605012	0.545178	0.999805	-4.59656
wavelet-HHH_glcm_Idmn_binCount_4	0.894781	3.62396e-12	0.603969	0.545871	0.999805	-4.59657
wavelet-HHH_glrlm_GrayLevelNonUniformityNormalized_binCount_4	0.894241	3.62376e-12	0.603605	0.546113	0.999805	-4.59657
wavelet-HHH_glcm_SumSquares_binCount_4	-0.89358	3.6234e-12	-0.603159	0.54641	0.999805	-4.59657
original_gldm_SmallDependenceEmphasis_binCount_4	0.890143	3.62381e-12	0.600839	0.547954	0.999805	-4.59657
wavelet-HLH_glrlm_RunPercentage_binCount_4	0.890059	3.62384e-12	0.600782	0.547992	0.999805	-4.59657
wavelet-HLL_glrlm_LongRunLowGrayLevelEmphasis_binCount_4	-0.888743	3.62378e-12	-0.599894	0.548584	0.999805	-4.59658
wavelet-HHH_glcm_Contrast_binCount_4	-0.887872	3.62393e-12	-0.599306	0.548976	0.999805	-4.59658
wavelet-HHH_firstorder_Entropy_binCount_4	-0.887871	3.62321e-12	-0.599305	0.548976	0.999805	-4.59658
original_glcm_SumEntropy_binCount_4	-0.884674	3.62373e-12	-0.597148	0.550416	0.999805	-4.59658
wavelet-LHL_glcm_ClusterShade_binCount_4	-0.884591	3.62303e-12	-0.597091	0.550453	0.999805	-4.59658
wavelet-LHH_firstorder_TotalEnergy_binCount_4	-0.880848	3.62283e-12	-0.594565	0.552141	0.999805	-4.59659
wavelet-HLL_glrlm_RunPercentage_binCount_4	0.879746	3.62334e-12	0.593821	0.552638	0.999805	-4.59659
log-sigma-1-0-mm-3D_firstorder_10Percentile_binCount_4	-0.878645	3.62374e-12	-0.593078	0.553136	0.999805	-4.5966
original_glrlm_ShortRunHighGrayLevelEmphasis_binCount_4	0.875878	3.62347e-12	0.59121	0.554386	0.999805	-4.5966
wavelet-HHH_glrlm_RunLengthNonUniformity_binCount_4	-0.87407	3.62353e-12	-0.58999	0.555204	0.999805	-4.5966
wavelet-LLL_firstorder_Range_binCount_4	0.87401	3.62374e-12	0.589949	0.555232	0.999805	-4.5966
wavelet-LHL_ngtdm_Busyness_binCount_4	-0.872823	3.62091e-12	-0.589148	0.555769	0.999805	-4.59661
wavelet-HLL_gldm_LargeDependenceHighGrayLevelEmphasis_binCount_4	-0.872543	3.6237e-12	-0.588959	0.555895	0.999805	-4.59661
wavelet-HLL_glcm_Imc2_binCount_4	0.872292	3.62384e-12	0.58879	0.556009	0.999805	-4.59661
log-sigma-3-0-mm-3D_ngtdm_Busyness_binCount_4	-0.872036	3.62386e-12	-0.588617	0.556125	0.999805	-4.59661
wavelet-LHL_firstorder_MeanAbsoluteDeviation_binCount_4	0.871863	3.62371e-12	0.5885	0.556203	0.999805	-4.59661
wavelet-HHH_firstorder_RootMeanSquared_binCount_4	-0.868922	3.62349e-12	-0.586515	0.557536	0.999805	-4.59661
wavelet-HHH_firstorder_Variance_binCount_4	-0.868922	3.62362e-12	-0.586515	0.557536	0.999805	-4.59661
wavelet-HHH_glrlm_ShortRunLowGrayLevelEmphasis_binCount_4	0.857626	3.6238e-12	0.57889	0.56267	0.999805	-4.59663
wavelet-HLL_gldm_DependenceNonUniformity_binCount_4	-0.855025	3.62379e-12	-0.577135	0.563855	0.999805	-4.59664
original_firstorder_Range_binCount_4	0.853769	-0.00453107	0.576287	0.564428	0.999805	-4.59664
wavelet-LHH_gldm_DependenceEntropy_binCount_4	0.852374	3.62396e-12	0.575345	0.565064	0.999805	-4.59664
wavelet-LHH_glrlm_GrayLevelNonUniformityNormalized_binCount_4	-0.849636	3.62387e-12	-0.573497	0.566315	0.999805	-4.59665
wavelet-HLH_gldm_LowGrayLevelEmphasis_binCount_4	-0.848047	3.62366e-12	-0.572424	0.567041	0.999805	-4.59665
wavelet-LHL_firstorder_Uniformity_binCount_4	-0.84511	3.62284e-12	-0.570442	0.568384	0.999805	-4.59665
log-sigma-1-0-mm-3D_firstorder_90Percentile_binCount_4	0.841886	3.62378e-12	0.568266	0.569861	0.999805	-4.59666
log-sigma-3-0-mm-3D_glcm_Idm_binCount_4	0.837402	3.62396e-12	0.565239	0.571918	0.999805	-4.59667
log-sigma-3-0-mm-3D_glcm_Idn_binCount_4	0.837402	3.62396e-12	0.565239	0.571918	0.999805	-4.59667
wavelet-HLH_glcm_Imc1_binCount_4	-0.832978	3.61892e-12	-0.562253	0.57395	0.999805	-4.59668
wavelet-HHH_glcm_DifferenceEntropy_binCount_4	-0.829183	3.62396e-12	-0.559691	0.575696	0.999805	-4.59668
wavelet-HHL_glcm_Contrast_binCount_4	-0.828523	3.61638e-12	-0.559246	0.576	0.999805	-4.59668
wavelet-LLH_glszm_GrayLevelNonUniformityNormalized_binCount_4	-0.826488	3.6238e-12	-0.557872	0.576938	0.999805	-4.59669
log-sigma-1-0-mm-3D_glrlm_ShortRunEmphasis_binCount_4	0.823523	3.62396e-12	0.555871	0.578305	0.999805	-4.59669
wavelet-LLH_glszm_HighGrayLevelZoneEmphasis_binCount_4	-0.8228	3.62369e-12	-0.555383	0.578639	0.999805	-4.59669
log-sigma-3-0-mm-3D_ngtdm_Strength_binCount_4	0.820934	3.62312e-12	0.554123	0.579501	0.999805	-4.5967
log-sigma-1-0-mm-3D_ngtdm_Strength_binCount_4	0.815458	3.6237e-12	0.550427	0.582033	0.999805	-4.59671
log-sigma-3-0-mm-3D_glrlm_GrayLevelNonUniformity_binCount_4	-0.811276	3.09216e-12	-0.547605	0.58397	0.999805	-4.59671
log-sigma-1-0-mm-3D_gldm_SmallDependenceLowGrayLevelEmphasis_binCount_4	0.81059	3.62388e-12	0.547141	0.584288	0.999805	-4.59671
wavelet-LLL_gldm_SmallDependenceHighGrayLevelEmphasis_binCount_4	0.808278	3.62384e-12	0.545581	0.58536	0.999805	-4.59672
wavelet-HLL_glcm_ClusterProminence_binCount_4	0.805535	3.6235e-12	0.543729	0.586634	0.999805	-4.59672
log-sigma-1-0-mm-3D_glrlm_LongRunHighGrayLevelEmphasis_binCount_4	-0.805124	3.62361e-12	-0.543452	0.586825	0.999805	-4.59672
wavelet-LHL_glcm_Idm_binCount_4	-0.803655	3.62384e-12	-0.54246	0.587508	0.999805	-4.59673
wavelet-LHL_glcm_Idn_binCount_4	-0.803655	3.6238e-12	-0.54246	0.587508	0.999805	-4.59673
log-sigma-3-0-mm-3D_glcm_DifferenceAverage_binCount_4	-0.801873	3.62325e-12	-0.541257	0.588336	0.999805	-4.59673
log-sigma-3-0-mm-3D_gldm_HighGrayLevelEmphasis_binCount_4	-0.801665	3.62381e-12	-0.541117	0.588433	0.999805	-4.59673
wavelet-LHL_glrlm_ShortRunHighGrayLevelEmphasis_binCount_4	-0.801081	3.62396e-12	-0.540723	0.588705	0.999805	-4.59673
wavelet-LLL_firstorder_InterquartileRange_binCount_4	-0.799872	3.62372e-12	-0.539907	0.589268	0.999805	-4.59673
wavelet-HHH_glszm_LargeAreaLowGrayLevelEmphasis_binCount_4	-0.7996	3.62299e-12	-0.539723	0.589394	0.999805	-4.59673
wavelet-HHL_glcm_Idmn_binCount_4	0.798904	3.62396e-12	0.539253	0.589718	0.999805	-4.59673
original_glcm_Autocorrelation_binCount_4	0.794759	3.6239e-12	0.536456	0.59165	0.999805	-4.59674
original_glszm_SizeZoneNonUniformity_binCount_4	-0.794309	3.62323e-12	-0.536152	0.59186	0.999805	-4.59674
wavelet-LHL_glcm_DifferenceAverage_binCount_4	0.793816	3.6238e-12	0.535819	0.59209	0.999805	-4.59674
log-sigma-3-0-mm-3D_glcm_Id_binCount_4	0.793594	3.62396e-12	0.53567	0.592193	0.999805	-4.59674
log-sigma-1-0-mm-3D_gldm_LargeDependenceHighGrayLevelEmphasis_binCount_4	-0.791401	3.62375e-12	-0.534189	0.593217	0.999805	-4.59675
log-sigma-3-0-mm-3D_glcm_Autocorrelation_binCount_4	-0.791341	3.62363e-12	-0.534149	0.593245	0.999805	-4.59675
wavelet-HHH_glcm_DifferenceVariance_binCount_4	-0.788792	3.62318e-12	-0.532428	0.594436	0.999805	-4.59675
wavelet-LHH_gldm_DependenceNonUniformityNormalized_binCount_4	0.785885	3.62271e-12	0.530465	0.595795	0.999805	-4.59675
log-sigma-1-0-mm-3D_glcm_JointAverage_binCount_4	-0.78481	3.62392e-12	-0.52974	0.596298	0.999805	-4.59676
log-sigma-1-0-mm-3D_glcm_SumAverage_binCount_4	-0.78481	3.62392e-12	-0.52974	0.596298	0.999805	-4.59676
log-sigma-1-0-mm-3D_glszm_ZoneEntropy_binCount_4	0.783957	3.62396e-12	0.529164	0.596697	0.999805	-4.59676
wavelet-LLH_gldm_LargeDependenceEmphasis_binCount_4	-0.780766	3.62277e-12	-0.52701	0.598192	0.999805	-4.59676
wavelet-LHH_glrlm_RunEntropy_binCount_4	-0.777285	3.62374e-12	-0.524661	0.599825	0.999805	-4.59677
wavelet-LHL_glszm_HighGrayLevelZoneEmphasis_binCount_4	-0.775711	3.62361e-12	-0.523598	0.600564	0.999805	-4.59677
log-sigma-3-0-mm-3D_glcm_JointAverage_binCount_4	-0.774041	3.62342e-12	-0.522471	0.601348	0.999805	-4.59677
log-sigma-3-0-mm-3D_glcm_SumAverage_binCount_4	-0.774041	3.62342e-12	-0.522471	0.601348	0.999805	-4.59677
log-sigma-1-0-mm-3D_glcm_Autocorrelation_binCount_4	-0.773233	3.62392e-12	-0.521926	0.601728	0.999805	-4.59677
log-sigma-1-0-mm-3D_ngtdm_Coarseness_binCount_4	0.76916	3.62379e-12	0.519177	0.603643	0.999805	-4.59678
wavelet-LHH_firstorder_10Percentile_binCount_4	-0.766535	3.62393e-12	-0.517405	0.604879	0.999805	-4.59679
log-sigma-1-0-mm-3D_glszm_SmallAreaHighGrayLevelEmphasis_binCount_4	0.764965	3.62369e-12	0.516345	0.605619	0.999805	-4.59679
wavelet-HHL_glcm_JointEnergy_binCount_4	0.761797	3.62368e-12	0.514206	0.607113	0.999805	-4.59679
wavelet-LHL_gldm_DependenceEntropy_binCount_4	0.761668	3.62396e-12	0.51412	0.607174	0.999805	-4.59679
wavelet-HHL_glrlm_LongRunHighGrayLevelEmphasis_binCount_4	-0.760458	3.62373e-12	-0.513302	0.607746	0.999805	-4.5968
original_shape_Elongation_binCount_4	-0.758123	3.62129e-12	-0.511727	0.608848	0.999805	-4.5968
wavelet-LLH_glcm_Id_binCount_4	0.750882	3.62311e-12	0.506839	0.612273	0.999805	-4.59681
wavelet-HLL_gldm_SmallDependenceEmphasis_binCount_4	0.747689	3.62369e-12	0.504684	0.613787	0.999805	-4.59682
wavelet-HHL_glcm_MCC_binCount_4	0.744988	3.62344e-12	0.502861	0.615068	0.999805	-4.59682
wavelet-LHH_firstorder_Maximum_binCount_4	-0.744644	3.61342e-12	-0.502628	0.615231	0.999805	-4.59682
original_gldm_LargeDependenceLowGrayLevelEmphasis_binCount_4	-0.74293	3.62344e-12	-0.501472	0.616045	0.999805	-4.59682
log-sigma-1-0-mm-3D_glrlm_LongRunLowGrayLevelEmphasis_binCount_4	-0.741345	3.62333e-12	-0.500402	0.616798	0.999805	-4.59682
wavelet-LLH_ngtdm_Contrast_binCount_4	-0.737705	3.62338e-12	-0.497945	0.618529	0.999805	-4.59683
wavelet-LLL_gldm_DependenceNonUniformityNormalized_binCount_4	-0.736907	3.62381e-12	-0.497406	0.618908	0.999805	-4.59683
wavelet-HLH_glszm_SmallAreaEmphasis_binCount_4	-0.734351	3.62369e-12	-0.49568	0.620125	0.999805	-4.59684
wavelet-HHH_gldm_LargeDependenceHighGrayLevelEmphasis_binCount_4	-0.733483	3.62377e-12	-0.495095	0.620539	0.999805	-4.59684
wavelet-HHL_glcm_MaximumProbability_binCount_4	-0.732079	3.62376e-12	-0.494147	0.621208	0.999805	-4.59684
wavelet-HHL_gldm_DependenceNonUniformity_binCount_4	-0.730421	3.6238e-12	-0.493028	0.621998	0.999805	-4.59684
wavelet-HLH_glszm_LargeAreaHighGrayLevelEmphasis_binCount_4	-0.730288	3.60567e-12	-0.492938	0.622062	0.999805	-4.59684
wavelet-LLH_glszm_SizeZoneNonUniformity_binCount_4	-0.729471	3.62382e-12	-0.492387	0.622451	0.999805	-4.59684
wavelet-HLL_glcm_ClusterTendency_binCount_4	0.728307	3.6238e-12	0.491601	0.623007	0.999805	-4.59684
wavelet-LHL_glcm_InverseVariance_binCount_4	-0.725677	3.62396e-12	-0.489826	0.624263	0.999805	-4.59685
wavelet-LLL_glcm_ClusterProminence_binCount_4	-0.7244	3.62386e-12	-0.488964	0.624873	0.999805	-4.59685
wavelet-HHL_gldm_LargeDependenceHighGrayLevelEmphasis_binCount_4	-0.724391	3.62385e-12	-0.488958	0.624877	0.999805	-4.59685
wavelet-HHH_glrlm_LongRunHighGrayLevelEmphasis_binCount_4	-0.722815	3.62306e-12	-0.487894	0.625631	0.999805	-4.59685
wavelet-HHH_glszm_SmallAreaHighGrayLevelEmphasis_binCount_4	-0.722297	3.62238e-12	-0.487544	0.625878	0.999805	-4.59685
wavelet-LHH_firstorder_MeanAbsoluteDeviation_binCount_4	0.720824	3.62384e-12	0.48655	0.626583	0.999805	-4.59686
wavelet-LLL_glrlm_RunLengthNonUniformity_binCount_4	-0.7202	3.62063e-12	-0.486129	0.626881	0.999805	-4.59686
wavelet-HHL_glrlm_RunEntropy_binCount_4	-0.719424	3.62386e-12	-0.485605	0.627252	0.999805	-4.59686
wavelet-LHL_glrlm_RunLengthNonUniformity_binCount_4	-0.716585	3.62374e-12	-0.483689	0.628612	0.999805	-4.59686
wavelet-HLH_glszm_SizeZoneNonUniformity_binCount_4	-0.716512	3.62351e-12	-0.48364	0.628647	0.999805	-4.59686
log-sigma-1-0-mm-3D_glrlm_RunPercentage_binCount_4	0.71484	3.62396e-12	0.482511	0.629449	0.999805	-4.59686
wavelet-HLL_glrlm_ShortRunLowGrayLevelEmphasis_binCount_4	0.714501	3.6237e-12	0.482282	0.629611	0.999805	-4.59687
wavelet-HLH_glcm_JointEnergy_binCount_4	-0.712218	3.62375e-12	-0.480741	0.630706	0.999805	-4.59687
wavelet-LHL_glrlm_LongRunLowGrayLevelEmphasis_binCount_4	-0.710477	3.62391e-12	-0.479566	0.631541	0.999805	-4.59687
wavelet-HLL_glszm_GrayLevelNonUniformity_binCount_4	-0.709772	3.62343e-12	-0.47909	0.63188	0.999805	-4.59687
log-sigma-1-0-mm-3D_firstorder_Minimum_binCount_4	-0.707848	3.62379e-12	-0.477791	0.632804	0.999805	-4.59688
wavelet-LHL_glrlm_ShortRunLowGrayLevelEmphasis_binCount_4	0.705248	3.62385e-12	0.476036	0.634054	0.999805	-4.59688
log-sigma-1-0-mm-3D_gldm_LargeDependenceLowGrayLevelEmphasis_binCount_4	-0.70315	3.57573e-12	-0.47462	0.635063	0.999805	-4.59688
original_glcm_InverseVariance_binCount_4	-0.700478	3.62356e-12	-0.472817	0.636349	0.999805	-4.59689
wavelet-LLH_glszm_ZoneEntropy_binCount_4	0.700413	3.62344e-12	0.472773	0.63638	0.999805	-4.59689
wavelet-HLL_glszm_SmallAreaHighGrayLevelEmphasis_binCount_4	-0.698444	3.62381e-12	-0.471444	0.637329	0.999805	-4.59689
wavelet-LHH_gldm_LargeDependenceHighGrayLevelEmphasis_binCount_4	-0.698097	3.62379e-12	-0.471209	0.637496	0.999805	-4.59689
wavelet-LLH_glrlm_HighGrayLevelRunEmphasis_binCount_4	0.696348	3.62372e-12	0.470029	0.638339	0.999805	-4.59689
log-sigma-1-0-mm-3D_glrlm_RunVariance_binCount_4	-0.695862	3.62375e-12	-0.469701	0.638574	0.999805	-4.59689
wavelet-LLL_gldm_DependenceEntropy_binCount_4	-0.693905	3.62396e-12	-0.46838	0.639518	0.999805	-4.5969
wavelet-LLL_firstorder_Skewness_binCount_4	-0.693333	3.62371e-12	-0.467994	0.639794	0.999805	-4.5969
original_ngtdm_Complexity_binCount_4	-0.692433	3.62372e-12	-0.467386	0.640229	0.999805	-4.5969
wavelet-LHL_firstorder_RootMeanSquared_binCount_4	0.691507	3.62254e-12	0.466761	0.640676	0.999805	-4.5969
wavelet-LHL_firstorder_Variance_binCount_4	0.691507	3.60923e-12	0.466761	0.640676	0.999805	-4.5969
wavelet-HLL_glcm_JointAverage_binCount_4	-0.691168	3.6228e-12	-0.466532	0.64084	0.999805	-4.5969
wavelet-HLL_glcm_SumAverage_binCount_4	-0.691168	3.6228e-12	-0.466532	0.64084	0.999805	-4.5969
wavelet-HHL_glszm_GrayLevelVariance_binCount_4	-0.688197	3.62383e-12	-0.464527	0.642275	0.999805	-4.5969
wavelet-LLH_glcm_Idm_binCount_4	0.688017	3.62307e-12	0.464406	0.642362	0.999805	-4.5969
wavelet-HLH_glrlm_ShortRunLowGrayLevelEmphasis_binCount_4	-0.684587	3.62334e-12	-0.46209	0.644022	0.999805	-4.59691
wavelet-LHL_firstorder_Energy_binCount_4	-0.679062	3.62355e-12	-0.458361	0.646698	0.999805	-4.59692
wavelet-HLH_firstorder_Uniformity_binCount_4	-0.675277	3.62379e-12	-0.455806	0.648535	0.999805	-4.59692
wavelet-HLH_ngtdm_Contrast_binCount_4	0.674823	3.62264e-12	0.4555	0.648755	0.999805	-4.59692
wavelet-LHH_glcm_Imc2_binCount_4	0.673524	3.62379e-12	0.454623	0.649386	0.999805	-4.59692
original_gldm_LargeDependenceHighGrayLevelEmphasis_binCount_4	0.672603	3.6237e-12	0.454002	0.649833	0.999805	-4.59693
wavelet-LLL_firstorder_Energy_binCount_4	-0.671992	3.62369e-12	-0.453589	0.65013	0.999805	-4.59693
wavelet-LLH_glrlm_RunPercentage_binCount_4	0.671063	3.62361e-12	0.452962	0.650581	0.999805	-4.59693
wavelet-LLL_glrlm_RunEntropy_binCount_4	-0.670014	3.62389e-12	-0.452254	0.651091	0.999805	-4.59693
wavelet-HHH_gldm_DependenceNonUniformityNormalized_binCount_4	0.668623	3.62365e-12	0.451315	0.651768	0.999805	-4.59693
wavelet-HLH_glrlm_RunLengthNonUniformity_binCount_4	-0.668444	3.62384e-12	-0.451194	0.651855	0.999805	-4.59693
original_gldm_GrayLevelNonUniformity_binCount_4	-0.668324	3.62379e-12	-0.451113	0.651913	0.999805	-4.59693
wavelet-LHH_ngtdm_Strength_binCount_4	0.662115	3.6235e-12	0.446922	0.654936	0.999805	-4.59694
wavelet-LLH_glcm_Idn_binCount_4	0.661807	3.62304e-12	0.446714	0.655086	0.999805	-4.59694
wavelet-HLL_glcm_SumEntropy_binCount_4	0.660667	3.62377e-12	0.445945	0.655642	0.999805	-4.59694
log-sigma-3-0-mm-3D_gldm_DependenceNonUniformityNormalized_binCount_4	-0.66048	3.62377e-12	-0.445819	0.655733	0.999805	-4.59694
wavelet-LLH_gldm_LargeDependenceHighGrayLevelEmphasis_binCount_4	0.660399	3.62381e-12	0.445764	0.655773	0.999805	-4.59694
wavelet-LLH_glrlm_ShortRunEmphasis_binCount_4	0.657517	3.62389e-12	0.443818	0.657179	0.999805	-4.59695
wavelet-HHL_gldm_SmallDependenceHighGrayLevelEmphasis_binCount_4	0.656592	3.62331e-12	0.443194	0.65763	0.999805	-4.59695
wavelet-HHH_gldm_DependenceNonUniformity_binCount_4	-0.65575	3.62362e-12	-0.442626	0.658041	0.999805	-4.59695
original_shape_LeastAxisLength_binCount_4	-0.654298	3.62312e-12	-0.441646	0.65875	0.999805	-4.59695
log-sigma-3-0-mm-3D_glcm_SumSquares_binCount_4	-0.652685	3.62352e-12	-0.440557	0.659538	0.999805	-4.59695
wavelet-LLH_gldm_DependenceVariance_binCount_4	-0.645849	3.62364e-12	-0.435943	0.662883	0.999805	-4.59696
wavelet-LLH_glszm_SmallAreaLowGrayLevelEmphasis_binCount_4	0.644143	3.62144e-12	0.434791	0.663719	0.999805	-4.59696
wavelet-LHL_gldm_DependenceVariance_binCount_4	-0.642693	3.62351e-12	-0.433813	0.664429	0.999805	-4.59697
log-sigma-1-0-mm-3D_glrlm_RunLengthNonUniformityNormalized_binCount_4	0.641367	3.62356e-12	0.432918	0.665079	0.999805	-4.59697
wavelet-LHH_ngtdm_Busyness_binCount_4	-0.639474	3.62353e-12	-0.431639	0.666008	0.999805	-4.59697
wavelet-LLL_glszm_GrayLevelNonUniformityNormalized_binCount_4	-0.638764	3.62362e-12	-0.431161	0.666356	0.999805	-4.59697
wavelet-HLH_glrlm_LowGrayLevelRunEmphasis_binCount_4	-0.634755	3.62365e-12	-0.428455	0.668325	0.999805	-4.59698
wavelet-HLL_glcm_SumSquares_binCount_4	0.633797	3.62386e-12	0.427808	0.668796	0.999805	-4.59698
original_glcm_DifferenceEntropy_binCount_4	-0.633708	3.62387e-12	-0.427748	0.668839	0.999805	-4.59698
wavelet-LLL_firstorder_Entropy_binCount_4	-0.631472	3.62375e-12	-0.426238	0.669939	0.999805	-4.59698
wavelet-LHH_ngtdm_Coarseness_binCount_4	0.631192	3.62386e-12	0.42605	0.670076	0.999805	-4.59698
wavelet-HHL_glcm_Id_binCount_4	0.627746	3.62391e-12	0.423723	0.671772	0.999805	-4.59699
wavelet-LLL_gldm_GrayLevelVariance_binCount_4	-0.621556	3.62379e-12	-0.419545	0.674822	0.999805	-4.59699
wavelet-LHH_gldm_SmallDependenceLowGrayLevelEmphasis_binCount_4	0.62129	3.62346e-12	0.419366	0.674953	0.999805	-4.59699
wavelet-HLL_glcm_Autocorrelation_binCount_4	-0.620903	3.6225e-12	-0.419105	0.675144	0.999805	-4.59699
log-sigma-3-0-mm-3D_glcm_ClusterTendency_binCount_4	-0.619735	3.62371e-12	-0.418316	0.675721	0.999805	-4.597
wavelet-LLH_glrlm_ShortRunHighGrayLevelEmphasis_binCount_4	0.619251	3.62349e-12	0.417989	0.67596	0.999805	-4.597
wavelet-HHL_firstorder_Kurtosis_binCount_4	0.617019	3.62355e-12	0.416482	0.677062	0.999805	-4.597
wavelet-LHL_ngtdm_Strength_binCount_4	0.615135	3.62359e-12	0.415211	0.677992	0.999805	-4.597
original_firstorder_Maximum_binCount_4	-0.614672	-6.98619e-05	-0.414899	0.678221	0.999805	-4.597
wavelet-LHH_glrlm_RunLengthNonUniformity_binCount_4	-0.614616	3.62363e-12	-0.414861	0.678248	0.999805	-4.597
wavelet-LHH_glszm_GrayLevelVariance_binCount_4	0.613067	3.62353e-12	0.413815	0.679014	0.999805	-4.597
wavelet-HLL_gldm_HighGrayLevelEmphasis_binCount_4	-0.611018	3.62353e-12	-0.412432	0.680027	0.999805	-4.59701
wavelet-LLL_ngtdm_Busyness_binCount_4	-0.610683	3.62358e-12	-0.412206	0.680193	0.999805	-4.59701
wavelet-LHL_glcm_Imc2_binCount_4	0.609351	3.62345e-12	0.411306	0.680852	0.999805	-4.59701
wavelet-LLH_glrlm_ShortRunLowGrayLevelEmphasis_binCount_4	-0.606898	3.62184e-12	-0.409651	0.682066	0.999805	-4.59701
wavelet-HLL_glcm_MaximumProbability_binCount_4	-0.606799	3.62338e-12	-0.409584	0.682116	0.999805	-4.59701
log-sigma-1-0-mm-3D_glrlm_HighGrayLevelRunEmphasis_binCount_4	-0.606466	3.62387e-12	-0.409359	0.68228	0.999805	-4.59701
wavelet-LLH_glcm_DifferenceAverage_binCount_4	-0.603434	3.62367e-12	-0.407313	0.683783	0.999805	-4.59702
log-sigma-1-0-mm-3D_glszm_SizeZoneNonUniformityNormalized_binCount_4	-0.602548	3.62393e-12	-0.406715	0.684222	0.999805	-4.59702
wavelet-HHH_gldm_LowGrayLevelEmphasis_binCount_4	0.601398	3.62396e-12	0.405938	0.684792	0.999805	-4.59702
log-sigma-3-0-mm-3D_gldm_LargeDependenceEmphasis_binCount_4	-0.60081	3.62384e-12	-0.405542	0.685084	0.999805	-4.59702
wavelet-HLH_ngtdm_Coarseness_binCount_4	0.599749	3.62356e-12	0.404825	0.68561	0.999805	-4.59702
wavelet-LLH_firstorder_Range_binCount_4	0.599498	3.62337e-12	0.404656	0.685735	0.999805	-4.59702
original_glszm_GrayLevelNonUniformityNormalized_binCount_4	-0.598956	3.62385e-12	-0.40429	0.686004	0.999805	-4.59702
wavelet-HLL_glcm_JointEntropy_binCount_4	0.596857	3.62396e-12	0.402873	0.687046	0.999805	-4.59702
wavelet-HHL_glcm_DifferenceAverage_binCount_4	-0.596297	3.62314e-12	-0.402496	0.687324	0.999805	-4.59703
wavelet-HLL_glcm_JointEnergy_binCount_4	-0.596239	3.62334e-12	-0.402456	0.687353	0.999805	-4.59703
wavelet-HHL_glrlm_GrayLevelNonUniformityNormalized_binCount_4	0.596047	3.62388e-12	0.402327	0.687448	0.999805	-4.59703
wavelet-LLH_firstorder_10Percentile_binCount_4	0.594395	3.62395e-12	0.401212	0.688269	0.999805	-4.59703
wavelet-LHH_firstorder_Range_binCount_4	-0.59344	3.6234e-12	-0.400567	0.688743	0.999805	-4.59703
wavelet-HLH_ngtdm_Strength_binCount_4	0.590225	3.62375e-12	0.398397	0.690342	0.999805	-4.59703
wavelet-HHL_gldm_LargeDependenceLowGrayLevelEmphasis_binCount_4	0.58968	3.62382e-12	0.398029	0.690613	0.999805	-4.59703
wavelet-HHL_glcm_Idm_binCount_4	0.589233	3.62391e-12	0.397727	0.690836	0.999805	-4.59703
wavelet-HHL_glcm_Idn_binCount_4	0.589233	3.62396e-12	0.397727	0.690836	0.999805	-4.59703
wavelet-LHL_ngtdm_Contrast_binCount_4	0.5857	3.62373e-12	0.395343	0.692594	0.999805	-4.59704
original_firstorder_Energy_binCount_4	-0.583685	3.62336e-12	-0.393983	0.693598	0.999805	-4.59704
wavelet-LHL_gldm_SmallDependenceLowGrayLevelEmphasis_binCount_4	0.582323	3.62371e-12	0.393063	0.694277	0.999805	-4.59704
wavelet-HLH_glcm_Imc2_binCount_4	0.579645	3.62389e-12	0.391255	0.695613	0.999805	-4.59705
wavelet-LHH_gldm_DependenceNonUniformity_binCount_4	-0.57773	3.62269e-12	-0.389963	0.696568	0.999805	-4.59705
wavelet-LLL_firstorder_Uniformity_binCount_4	0.576613	3.62367e-12	0.389209	0.697126	0.999805	-4.59705
wavelet-HLL_glszm_ZonePercentage_binCount_4	0.576517	3.62357e-12	0.389144	0.697174	0.999805	-4.59705
wavelet-HLH_glrlm_LongRunEmphasis_binCount_4	-0.576165	3.62269e-12	-0.388907	0.697349	0.999805	-4.59705
wavelet-HHL_glrlm_GrayLevelVariance_binCount_4	-0.571374	3.62375e-12	-0.385673	0.699743	0.999805	-4.59706
wavelet-LHH_glrlm_LongRunHighGrayLevelEmphasis_binCount_4	-0.570593	3.62346e-12	-0.385145	0.700134	0.999805	-4.59706
wavelet-HLL_ngtdm_Strength_binCount_4	0.570365	3.62362e-12	0.384992	0.700248	0.999805	-4.59706
log-sigma-3-0-mm-3D_gldm_LargeDependenceHighGrayLevelEmphasis_binCount_4	-0.567672	3.62383e-12	-0.383174	0.701595	0.999805	-4.59706
log-sigma-1-0-mm-3D_glrlm_GrayLevelNonUniformityNormalized_binCount_4	0.566631	3.62396e-12	0.382471	0.702116	0.999805	-4.59706
wavelet-LLL_glszm_ZoneEntropy_binCount_4	0.565804	3.62389e-12	0.381913	0.70253	0.999805	-4.59706
log-sigma-1-0-mm-3D_gldm_HighGrayLevelEmphasis_binCount_4	-0.564022	3.62385e-12	-0.38071	0.703422	0.999805	-4.59706
wavelet-LLL_glszm_SizeZoneNonUniformityNormalized_binCount_4	-0.563275	6.56964e-05	-0.380206	0.703797	0.999805	-4.59706
log-sigma-1-0-mm-3D_firstorder_Uniformity_binCount_4	0.557295	3.62394e-12	0.376169	0.706795	0.999805	-4.59707
wavelet-LLL_firstorder_Maximum_binCount_4	0.555018	3.62379e-12	0.374632	0.707938	0.999805	-4.59707
wavelet-HLH_glcm_MaximumProbability_binCount_4	-0.552718	3.62377e-12	-0.37308	0.709093	0.999805	-4.59708
wavelet-HHH_gldm_DependenceEntropy_binCount_4	-0.551366	3.62396e-12	-0.372167	0.709772	0.999805	-4.59708
wavelet-LLL_ngtdm_Strength_binCount_4	0.550725	3.62376e-12	0.371735	0.710094	0.999805	-4.59708
wavelet-HLL_glrlm_RunLengthNonUniformity_binCount_4	-0.545358	3.62373e-12	-0.368112	0.712794	0.999805	-4.59709
wavelet-HHH_gldm_LargeDependenceEmphasis_binCount_4	-0.542705	3.62357e-12	-0.366321	0.714129	0.999805	-4.59709
original_glcm_Idmn_binCount_4	0.536936	3.62396e-12	0.362428	0.717036	0.999805	-4.59709
wavelet-HHH_gldm_HighGrayLevelEmphasis_binCount_4	-0.536752	3.62396e-12	-0.362303	0.71713	0.999805	-4.5971
wavelet-LHL_glrlm_LongRunHighGrayLevelEmphasis_binCount_4	-0.536603	3.62037e-12	-0.362203	0.717204	0.999805	-4.5971
wavelet-HHH_glrlm_RunLengthNonUniformityNormalized_binCount_4	0.535574	3.62386e-12	0.361508	0.717723	0.999805	-4.5971
original_gldm_DependenceNonUniformityNormalized_binCount_4	-0.534127	3.62082e-12	-0.360531	0.718454	0.999805	-4.5971
wavelet-HHL_glcm_SumSquares_binCount_4	-0.532709	3.62363e-12	-0.359574	0.71917	0.999805	-4.5971
original_glcm_Id_binCount_4	0.530042	3.62268e-12	0.357774	0.720516	0.999805	-4.5971
original_glcm_DifferenceVariance_binCount_4	-0.527766	3.62388e-12	-0.356237	0.721667	0.999805	-4.5971
original_glcm_Contrast_binCount_4	-0.527089	3.62372e-12	-0.35578	0.722009	0.999805	-4.59711
wavelet-LHL_glcm_Id_binCount_4	-0.525063	3.62385e-12	-0.354413	0.723033	0.999805	-4.59711
wavelet-LLH_firstorder_Minimum_binCount_4	-0.523754	3.62374e-12	-0.353529	0.723695	0.999805	-4.59711
wavelet-LLH_gldm_SmallDependenceLowGrayLevelEmphasis_binCount_4	0.523153	3.62391e-12	0.353124	0.723999	0.999805	-4.59711
wavelet-LHL_firstorder_Skewness_binCount_4	0.523128	3.62189e-12	0.353107	0.724012	0.999805	-4.59711
wavelet-LLH_glcm_ClusterProminence_binCount_4	-0.522926	3.62374e-12	-0.352971	0.724114	0.999805	-4.59711
original_glcm_Idm_binCount_4	0.52254	3.62293e-12	0.35271	0.724309	0.999805	-4.59711
original_glcm_Idn_binCount_4	0.52254	3.62273e-12	0.35271	0.724309	0.999805	-4.59711
log-sigma-3-0-mm-3D_glcm_Correlation_binCount_4	0.520561	3.62388e-12	0.351375	0.725311	0.999805	-4.59711
wavelet-HLL_gldm_DependenceVariance_binCount_4	-0.516679	3.62369e-12	-0.348754	0.727278	0.999805	-4.59712
wavelet-LLH_firstorder_Kurtosis_binCount_4	0.513434	3.62384e-12	0.346563	0.728923	0.999805	-4.59712
wavelet-LLH_firstorder_Energy_binCount_4	-0.511403	3.62389e-12	-0.345193	0.729953	0.999805	-4.59712
wavelet-HLL_firstorder_Entropy_binCount_4	0.511043	3.62389e-12	0.34495	0.730136	0.999805	-4.59712
log-sigma-3-0-mm-3D_gldm_SmallDependenceHighGrayLevelEmphasis_binCount_4	0.509976	3.62385e-12	0.344229	0.730677	0.999805	-4.59712
log-sigma-1-0-mm-3D_glszm_GrayLevelNonUniformity_binCount_4	-0.507283	3.62378e-12	-0.342412	0.732045	0.999805	-4.59713
log-sigma-1-0-mm-3D_glcm_Correlation_binCount_4	-0.505711	3.6226e-12	-0.341351	0.732843	0.999805	-4.59713
log-sigma-1-0-mm-3D_firstorder_Energy_binCount_4	-0.505587	3.62268e-12	-0.341267	0.732906	0.999805	-4.59713
wavelet-LLL_firstorder_Minimum_binCount_4	-0.500282	3.62374e-12	-0.337686	0.735603	0.999805	-4.59713
wavelet-HLL_firstorder_Uniformity_binCount_4	-0.496742	3.62377e-12	-0.335297	0.737405	0.999805	-4.59714
wavelet-HLH_glrlm_RunEntropy_binCount_4	-0.496271	3.62387e-12	-0.334979	0.737645	0.999805	-4.59714
wavelet-HHL_glcm_ClusterTendency_binCount_4	-0.494302	3.62375e-12	-0.33365	0.738647	0.999805	-4.59714
wavelet-LLH_glszm_LowGrayLevelZoneEmphasis_binCount_4	0.494282	3.62384e-12	0.333636	0.738658	0.999805	-4.59714
wavelet-HLL_firstorder_Median_binCount_4	-0.493846	3.62372e-12	-0.333342	0.73888	0.999805	-4.59714
log-sigma-3-0-mm-3D_firstorder_Maximum_binCount_4	0.493646	3.62367e-12	0.333207	0.738982	0.999805	-4.59714
wavelet-HHL_glcm_JointEntropy_binCount_4	-0.488692	3.62358e-12	-0.329863	0.741507	0.999805	-4.59715
log-sigma-3-0-mm-3D_firstorder_RootMeanSquared_binCount_4	0.486103	3.61698e-12	0.328115	0.742828	0.999805	-4.59715
wavelet-LLL_glrlm_ShortRunLowGrayLevelEmphasis_binCount_4	-0.48542	3.61616e-12	-0.327655	0.743176	0.999805	-4.59715
wavelet-LHL_firstorder_TotalEnergy_binCount_4	-0.484927	3.62329e-12	-0.327321	0.743428	0.999805	-4.59715
original_glcm_DifferenceAverage_binCount_4	-0.484184	3.62381e-12	-0.32682	0.743807	0.999805	-4.59715
wavelet-LHL_glcm_MaximumProbability_binCount_4	-0.483039	3.62392e-12	-0.326047	0.744392	0.999805	-4.59715
wavelet-HLL_gldm_GrayLevelVariance_binCount_4	0.480681	3.6235e-12	0.324455	0.745597	0.999805	-4.59715
wavelet-HLH_glszm_HighGrayLevelZoneEmphasis_binCount_4	0.480356	3.62392e-12	0.324237	0.745762	0.999805	-4.59715
wavelet-LLL_ngtdm_Coarseness_binCount_4	0.479283	3.62275e-12	0.323512	0.746311	0.999805	-4.59716
wavelet-LLL_gldm_LargeDependenceEmphasis_binCount_4	-0.476381	3.62366e-12	-0.321553	0.747794	0.999805	-4.59716
wavelet-HHL_firstorder_Uniformity_binCount_4	0.475833	3.62384e-12	0.321183	0.748075	0.999805	-4.59716
wavelet-HLH_glcm_ClusterTendency_binCount_4	0.473942	3.62363e-12	0.319907	0.749042	0.999805	-4.59716
wavelet-HHL_glcm_ClusterProminence_binCount_4	-0.473438	3.61923e-12	-0.319567	0.7493	0.999805	-4.59716
wavelet-LLH_glrlm_RunLengthNonUniformityNormalized_binCount_4	0.471762	3.62251e-12	0.318436	0.750158	0.999805	-4.59716
original_glcm_Correlation_binCount_4	0.470778	3.6236e-12	0.317771	0.750662	0.999805	-4.59716
wavelet-HLH_glcm_SumSquares_binCount_4	0.464415	3.62378e-12	0.313476	0.753922	0.999805	-4.59717
wavelet-LHL_glcm_Imc1_binCount_4	-0.462217	3.62376e-12	-0.311993	0.755049	0.999805	-4.59717
log-sigma-1-0-mm-3D_gldm_DependenceVariance_binCount_4	0.461256	3.62386e-12	0.311344	0.755542	0.999805	-4.59717
wavelet-HLH_ngtdm_Complexity_binCount_4	0.460833	3.62384e-12	0.311058	0.75576	0.999805	-4.59717
wavelet-HLH_firstorder_Variance_binCount_4	0.458814	3.62205e-12	0.309696	0.756796	0.999805	-4.59718
wavelet-HLH_firstorder_Entropy_binCount_4	0.45864	3.62369e-12	0.309578	0.756885	0.999805	-4.59718
log-sigma-3-0-mm-3D_firstorder_Range_binCount_4	0.457342	3.62177e-12	0.308702	0.757552	0.999805	-4.59718
wavelet-LLH_glszm_LargeAreaHighGrayLevelEmphasis_binCount_4	-0.456409	3.62346e-12	-0.308072	0.758031	0.999805	-4.59718
wavelet-HLH_glszm_GrayLevelVariance_binCount_4	-0.455244	3.62307e-12	-0.307286	0.758629	0.999805	-4.59718
wavelet-HHH_glszm_SmallAreaEmphasis_binCount_4	-0.450157	3.62396e-12	-0.303852	0.761244	0.999805	-4.59718
wavelet-LHL_firstorder_Maximum_binCount_4	0.44995	3.62307e-12	0.303712	0.76135	0.999805	-4.59718
wavelet-HLH_glrlm_GrayLevelNonUniformityNormalized_binCount_4	-0.449933	3.62248e-12	-0.303701	0.761359	0.999805	-4.59718
original_glcm_Imc2_binCount_4	-0.447151	3.62385e-12	-0.301823	0.76279	0.999805	-4.59719
wavelet-LLL_glszm_SizeZoneNonUniformity_binCount_4	-0.443205	3.62351e-12	-0.29916	0.764821	0.999805	-4.59719
wavelet-HHL_firstorder_Entropy_binCount_4	-0.442688	3.62396e-12	-0.298811	0.765088	0.999805	-4.59719
wavelet-HHL_gldm_GrayLevelVariance_binCount_4	-0.442688	3.62369e-12	-0.298811	0.765088	0.999805	-4.59719
wavelet-HLL_glcm_Correlation_binCount_4	0.43949	3.62369e-12	0.296652	0.766735	0.999805	-4.59719
wavelet-LLL_firstorder_RootMeanSquared_binCount_4	0.439322	3.62248e-12	0.296539	0.766822	0.999805	-4.59719
log-sigma-1-0-mm-3D_firstorder_Entropy_binCount_4	-0.438999	3.62359e-12	-0.296321	0.766988	0.999805	-4.59719
wavelet-HLL_firstorder_Skewness_binCount_4	0.438262	3.62369e-12	0.295823	0.767368	0.999805	-4.59719
wavelet-HHL_glszm_SmallAreaLowGrayLevelEmphasis_binCount_4	-0.437957	3.62367e-12	-0.295617	0.767526	0.999805	-4.59719
wavelet-HLH_firstorder_RootMeanSquared_binCount_4	0.435669	3.62385e-12	0.294073	0.768705	0.999805	-4.5972
wavelet-HLL_glszm_SizeZoneNonUniformityNormalized_binCount_4	-0.434931	3.62378e-12	-0.293575	0.769086	0.999805	-4.5972
wavelet-HLH_glrlm_GrayLevelVariance_binCount_4	0.434687	3.62358e-12	0.29341	0.769212	0.999805	-4.5972
wavelet-HLH_gldm_GrayLevelVariance_binCount_4	0.434365	3.6236e-12	0.293193	0.769378	0.999805	-4.5972
wavelet-LLH_glcm_JointEntropy_binCount_4	0.432211	3.62387e-12	0.291738	0.77049	0.999805	-4.5972
wavelet-HHL_glcm_SumEntropy_binCount_4	-0.422593	3.62396e-12	-0.285247	0.775458	0.999805	-4.59721
original_glrlm_LongRunLowGrayLevelEmphasis_binCount_4	-0.422374	3.62272e-12	-0.285099	0.775571	0.999805	-4.59721
log-sigma-1-0-mm-3D_glcm_SumEntropy_binCount_4	-0.417885	3.62343e-12	-0.282069	0.777894	0.999805	-4.59721
wavelet-HLH_glcm_ClusterProminence_binCount_4	0.41362	3.62367e-12	0.27919	0.780102	0.999805	-4.59722
wavelet-HHH_glszm_SizeZoneNonUniformityNormalized_binCount_4	-0.413401	3.62392e-12	-0.279042	0.780215	0.999805	-4.59722
original_gldm_LargeDependenceEmphasis_binCount_4	-0.412983	3.62329e-12	-0.27876	0.780432	0.999805	-4.59722
log-sigma-1-0-mm-3D_glcm_Idm_binCount_4	0.409412	3.62344e-12	0.27635	0.782283	0.999805	-4.59722
log-sigma-1-0-mm-3D_glrlm_RunEntropy_binCount_4	-0.40924	3.62396e-12	-0.276234	0.782371	0.999805	-4.59722
log-sigma-1-0-mm-3D_glcm_ClusterProminence_binCount_4	-0.404943	3.62356e-12	-0.273333	0.7846	0.999805	-4.59722
wavelet-HHH_gldm_LargeDependenceLowGrayLevelEmphasis_binCount_4	-0.402228	3.62369e-12	-0.2715	0.786009	0.999805	-4.59723
original_glcm_MCC_binCount_4	-0.400151	3.62389e-12	-0.270099	0.787087	0.999805	-4.59723
wavelet-HHL_firstorder_Minimum_binCount_4	0.398415	3.62365e-12	0.268927	0.787989	0.999805	-4.59723
wavelet-HHH_gldm_DependenceVariance_binCount_4	-0.398062	3.6238e-12	-0.268688	0.788172	0.999805	-4.59723
wavelet-HHH_glrlm_RunPercentage_binCount_4	0.394352	3.62396e-12	0.266184	0.7901	0.999805	-4.59723
wavelet-HHH_glcm_Correlation_binCount_4	-0.393026	3.62343e-12	-0.265289	0.79079	0.999805	-4.59723
wavelet-HLL_glrlm_LowGrayLevelRunEmphasis_binCount_4	0.390825	3.6239e-12	0.263803	0.791934	0.999805	-4.59723
wavelet-HLL_gldm_DependenceNonUniformityNormalized_binCount_4	0.390277	3.62384e-12	0.263433	0.792219	0.999805	-4.59724
wavelet-HHL_glcm_InverseVariance_binCount_4	0.38929	3.62396e-12	0.262767	0.792733	0.999805	-4.59724
wavelet-HHL_glszm_GrayLevelNonUniformity_binCount_4	-0.387936	3.62379e-12	-0.261853	0.793437	0.999805	-4.59724
wavelet-HHH_glrlm_RunEntropy_binCount_4	-0.387353	3.61932e-12	-0.26146	0.793741	0.999805	-4.59724
wavelet-LLL_glcm_Correlation_binCount_4	0.383866	3.62372e-12	0.259106	0.795556	0.999805	-4.59724
log-sigma-1-0-mm-3D_glcm_Id_binCount_4	0.382478	3.62374e-12	0.258169	0.796279	0.999805	-4.59724
wavelet-LLL_firstorder_TotalEnergy_binCount_4	-0.381081	3.62388e-12	-0.257226	0.797007	0.999805	-4.59724
wavelet-HLH_firstorder_Range_binCount_4	-0.381012	3.62368e-12	-0.25718	0.797043	0.999805	-4.59724
log-sigma-3-0-mm-3D_glszm_GrayLevelVariance_binCount_4	-0.380156	3.62224e-12	-0.256602	0.797489	0.999805	-4.59724
wavelet-LHH_glszm_GrayLevelNonUniformity_binCount_4	-0.376145	3.62369e-12	-0.253894	0.79958	0.999805	-4.59725
wavelet-LLL_glcm_ClusterTendency_binCount_4	-0.374462	3.62354e-12	-0.252759	0.800457	0.999805	-4.59725
wavelet-LHH_glcm_Imc1_binCount_4	-0.370887	3.62342e-12	-0.250346	0.802323	0.999805	-4.59725
wavelet-HHL_ngtdm_Contrast_binCount_4	-0.370731	3.62379e-12	-0.25024	0.802404	0.999805	-4.59725
wavelet-HLH_gldm_SmallDependenceEmphasis_binCount_4	0.370111	3.62359e-12	0.249822	0.802728	0.999805	-4.59725
log-sigma-3-0-mm-3D_firstorder_Minimum_binCount_4	0.360298	3.62381e-12	0.243198	0.807854	0.999805	-4.59726
wavelet-HLL_glrlm_HighGrayLevelRunEmphasis_binCount_4	-0.358915	3.62228e-12	-0.242264	0.808578	0.999805	-4.59726
wavelet-LLH_glcm_Imc2_binCount_4	0.358859	3.62356e-12	0.242227	0.808607	0.999805	-4.59726
wavelet-HLL_glrlm_GrayLevelVariance_binCount_4	0.357658	3.6239e-12	0.241416	0.809235	0.999805	-4.59726
wavelet-HHH_glrlm_ShortRunHighGrayLevelEmphasis_binCount_4	-0.35452	3.62137e-12	-0.239298	0.810877	0.999805	-4.59726
wavelet-HHL_glszm_SizeZoneNonUniformity_binCount_4	-0.3534	3.62352e-12	-0.238542	0.811463	0.999805	-4.59726
log-sigma-3-0-mm-3D_glrlm_LowGrayLevelRunEmphasis_binCount_4	0.35289	3.62353e-12	0.238198	0.81173	0.999805	-4.59726
wavelet-HLL_glszm_SmallAreaEmphasis_binCount_4	-0.351788	3.62389e-12	-0.237454	0.812307	0.999805	-4.59726
wavelet-LLH_firstorder_Variance_binCount_4	0.351418	3.62363e-12	0.237204	0.812501	0.999805	-4.59727
log-sigma-3-0-mm-3D_gldm_LowGrayLevelEmphasis_binCount_4	0.348684	3.61687e-12	0.235358	0.813933	0.999805	-4.59727
log-sigma-1-0-mm-3D_firstorder_Kurtosis_binCount_4	0.345747	3.62364e-12	0.233376	0.815472	0.999805	-4.59727
wavelet-LLL_glcm_SumSquares_binCount_4	-0.345477	3.62363e-12	-0.233194	0.815613	0.999805	-4.59727
wavelet-HLH_gldm_SmallDependenceLowGrayLevelEmphasis_binCount_4	-0.344386	3.62348e-12	-0.232458	0.816185	0.999805	-4.59727
wavelet-HLH_glszm_SmallAreaHighGrayLevelEmphasis_binCount_4	0.342068	3.62325e-12	0.230893	0.8174	0.999805	-4.59727
wavelet-LHH_firstorder_RobustMeanAbsoluteDeviation_binCount_4	0.341907	3.62355e-12	0.230784	0.817485	0.999805	-4.59727
wavelet-HLL_glcm_Idmn_binCount_4	-0.340355	3.62396e-12	-0.229736	0.818299	0.999805	-4.59727
wavelet-HLL_glcm_Contrast_binCount_4	0.340355	3.62372e-12	0.229736	0.818299	0.999805	-4.59727
wavelet-HHH_firstorder_10Percentile_binCount_4	0.338858	3.62339e-12	0.228726	0.819084	0.999805	-4.59727
wavelet-LLL_glcm_ClusterShade_binCount_4	0.336811	3.61746e-12	0.227344	0.820158	0.999805	-4.59728
log-sigma-1-0-mm-3D_glrlm_ShortRunLowGrayLevelEmphasis_binCount_4	0.335967	3.62342e-12	0.226775	0.820601	0.999805	-4.59728
original_firstorder_TotalEnergy_binCount_4	-0.335788	3.62374e-12	-0.226654	0.820695	0.999805	-4.59728
wavelet-HLL_glrlm_LongRunHighGrayLevelEmphasis_binCount_4	-0.335578	3.61576e-12	-0.226512	0.820805	0.999805	-4.59728
original_firstorder_Variance_binCount_4	0.334751	3.62261e-12	0.225954	0.821239	0.999805	-4.59728
wavelet-HHH_glcm_Autocorrelation_binCount_4	-0.333089	3.62396e-12	-0.224832	0.822112	0.999805	-4.59728
wavelet-HHH_glcm_JointAverage_binCount_4	-0.331525	3.62396e-12	-0.223777	0.822933	0.999805	-4.59728
wavelet-HHH_glcm_SumAverage_binCount_4	-0.331525	3.62396e-12	-0.223777	0.822933	0.999805	-4.59728
wavelet-LHL_glszm_SmallAreaLowGrayLevelEmphasis_binCount_4	-0.330881	3.62379e-12	-0.223342	0.823272	0.999805	-4.59728
wavelet-LLH_glcm_ClusterTendency_binCount_4	-0.320169	3.62371e-12	-0.216112	0.828903	0.999805	-4.59729
log-sigma-1-0-mm-3D_firstorder_TotalEnergy_binCount_4	-0.315508	3.623e-12	-0.212965	0.831356	0.999805	-4.59729
wavelet-HHH_glrlm_LongRunLowGrayLevelEmphasis_binCount_4	-0.315303	3.62341e-12	-0.212827	0.831464	0.999805	-4.59729
wavelet-HLH_glcm_Correlation_binCount_4	0.314342	3.62379e-12	0.212178	0.83197	0.999805	-4.59729
log-sigma-1-0-mm-3D_glcm_Imc2_binCount_4	0.308276	3.62334e-12	0.208084	0.835166	0.999805	-4.59729
wavelet-HLH_glszm_ZonePercentage_binCount_4	-0.306466	3.62372e-12	-0.206862	0.83612	0.999805	-4.5973
wavelet-HHH_firstorder_Minimum_binCount_4	0.305482	3.62349e-12	0.206198	0.836639	0.999805	-4.5973
wavelet-HLH_firstorder_Kurtosis_binCount_4	-0.304869	3.62202e-12	-0.205784	0.836962	0.999805	-4.5973
log-sigma-3-0-mm-3D_glrlm_ShortRunLowGrayLevelEmphasis_binCount_4	0.304626	3.6238e-12	0.20562	0.83709	0.999805	-4.5973
wavelet-HHL_glcm_Imc2_binCount_4	0.301639	3.6216e-12	0.203604	0.838665	0.999805	-4.5973
wavelet-HLL_ngtdm_Contrast_binCount_4	0.299948	3.62359e-12	0.202463	0.839557	0.999805	-4.5973
log-sigma-1-0-mm-3D_firstorder_Skewness_binCount_4	0.299152	3.62362e-12	0.201925	0.839977	0.999805	-4.5973
wavelet-LLH_glcm_DifferenceEntropy_binCount_4	-0.299048	3.62337e-12	-0.201855	0.840032	0.999805	-4.5973
wavelet-HLL_glcm_Idm_binCount_4	-0.297535	3.6239e-12	-0.200834	0.840831	0.999805	-4.5973
wavelet-HLL_glcm_Idn_binCount_4	-0.297535	3.62396e-12	-0.200834	0.840831	0.999805	-4.5973
log-sigma-3-0-mm-3D_glrlm_ShortRunEmphasis_binCount_4	0.295327	3.62391e-12	0.199343	0.841996	0.999805	-4.5973
wavelet-HLH_glrlm_RunLengthNonUniformityNormalized_binCount_4	0.29435	3.62352e-12	0.198684	0.842512	0.999805	-4.5973
log-sigma-1-0-mm-3D_gldm_LowGrayLevelEmphasis_binCount_4	0.293536	3.62379e-12	0.198134	0.842942	0.999805	-4.5973
wavelet-LLH_firstorder_RootMeanSquared_binCount_4	0.292858	3.62328e-12	0.197676	0.8433	0.999805	-4.5973
wavelet-HHH_glrlm_LongRunEmphasis_binCount_4	-0.291571	3.62252e-12	-0.196808	0.84398	0.999805	-4.5973
wavelet-HLL_gldm_LowGrayLevelEmphasis_binCount_4	0.289319	3.62391e-12	0.195288	0.845169	0.999805	-4.59731
log-sigma-3-0-mm-3D_glcm_SumEntropy_binCount_4	-0.288861	3.61227e-12	-0.194979	0.845411	0.999805	-4.59731
wavelet-LLH_firstorder_Skewness_binCount_4	-0.287773	3.62387e-12	-0.194244	0.845987	0.999805	-4.59731
wavelet-LLL_glcm_Imc2_binCount_4	-0.284584	3.62348e-12	-0.192092	0.847672	0.999805	-4.59731
wavelet-LHL_glszm_SizeZoneNonUniformity_binCount_4	-0.281602	3.62348e-12	-0.190079	0.849249	0.999805	-4.59731
wavelet-HLL_glszm_LowGrayLevelZoneEmphasis_binCount_4	0.280623	3.62369e-12	0.189418	0.849767	0.999805	-4.59731
wavelet-LHH_firstorder_InterquartileRange_binCount_4	0.277894	3.62378e-12	0.187576	0.851211	0.999805	-4.59731
log-sigma-1-0-mm-3D_glrlm_LowGrayLevelRunEmphasis_binCount_4	0.27761	3.62385e-12	0.187384	0.851361	0.999805	-4.59731
wavelet-HHL_glrlm_RunVariance_binCount_4	0.276938	3.62385e-12	0.186931	0.851717	0.999805	-4.59731
wavelet-HLL_glcm_DifferenceVariance_binCount_4	0.275133	3.62342e-12	0.185712	0.852672	0.999805	-4.59731
wavelet-LLH_gldm_DependenceNonUniformityNormalized_binCount_4	0.274148	3.62367e-12	0.185047	0.853194	0.999805	-4.59732
wavelet-HLL_glcm_DifferenceAverage_binCount_4	0.271255	3.62396e-12	0.183095	0.854726	0.999805	-4.59732
wavelet-HHH_glrlm_ShortRunEmphasis_binCount_4	-0.270382	3.62396e-12	-0.182506	0.855188	0.999805	-4.59732
wavelet-LLL_glcm_DifferenceVariance_binCount_4	-0.269028	3.62387e-12	-0.181591	0.855905	0.999805	-4.59732
wavelet-LLH_glcm_MCC_binCount_4	0.268987	3.62373e-12	0.181564	0.855927	0.999805	-4.59732
wavelet-HLH_glszm_SmallAreaLowGrayLevelEmphasis_binCount_4	0.262616	3.62358e-12	0.177264	0.859303	0.999805	-4.59732
wavelet-LLL_glcm_MCC_binCount_4	-0.261695	3.62344e-12	-0.176642	0.859791	0.999805	-4.59732
wavelet-LHH_glszm_SizeZoneNonUniformity_binCount_4	-0.259111	3.62381e-12	-0.174898	0.861162	0.999805	-4.59732
wavelet-LLH_firstorder_Maximum_binCount_4	0.258863	3.62377e-12	0.17473	0.861293	0.999805	-4.59732
log-sigma-3-0-mm-3D_firstorder_Mean_binCount_4	0.258747	3.62374e-12	0.174652	0.861355	0.999805	-4.59732
wavelet-LLH_glcm_InverseVariance_binCount_4	-0.258573	3.62298e-12	-0.174534	0.861447	0.999805	-4.59732
wavelet-LLL_glrlm_LowGrayLevelRunEmphasis_binCount_4	-0.258525	3.62345e-12	-0.174502	0.861473	0.999805	-4.59732
log-sigma-3-0-mm-3D_gldm_DependenceVariance_binCount_4	-0.258045	3.62311e-12	-0.174178	0.861727	0.999805	-4.59732
original_firstorder_Mean_binCount_4	-0.255983	3.62365e-12	-0.172787	0.862821	0.999805	-4.59733
wavelet-HHL_gldm_DependenceVariance_binCount_4	0.254461	3.62354e-12	0.171759	0.863629	0.999805	-4.59733
wavelet-HHH_gldm_SmallDependenceHighGrayLevelEmphasis_binCount_4	-0.254127	3.62326e-12	-0.171534	0.863806	0.999805	-4.59733
log-sigma-3-0-mm-3D_glcm_ClusterProminence_binCount_4	-0.252142	3.62359e-12	-0.170193	0.86486	0.999805	-4.59733
wavelet-HLL_glcm_DifferenceEntropy_binCount_4	0.251376	3.62396e-12	0.169677	0.865266	0.999805	-4.59733
log-sigma-3-0-mm-3D_firstorder_InterquartileRange_binCount_4	-0.247883	3.62361e-12	-0.167319	0.867121	0.999805	-4.59733
log-sigma-1-0-mm-3D_glszm_SizeZoneNonUniformity_binCount_4	-0.246221	3.62225e-12	-0.166197	0.868003	0.999805	-4.59733
wavelet-HLL_glszm_SmallAreaLowGrayLevelEmphasis_binCount_4	-0.240559	3.62347e-12	-0.162376	0.871012	0.999805	-4.59733
wavelet-LLH_glrlm_GrayLevelVariance_binCount_4	-0.23966	3.62344e-12	-0.161769	0.87149	0.999805	-4.59733
log-sigma-3-0-mm-3D_firstorder_10Percentile_binCount_4	0.237325	3.62365e-12	0.160192	0.872731	0.999805	-4.59733
wavelet-HLL_glcm_Id_binCount_4	-0.237246	3.62387e-12	-0.160139	0.872773	0.999805	-4.59733
wavelet-LLL_gldm_HighGrayLevelEmphasis_binCount_4	0.236905	3.62373e-12	0.159909	0.872955	0.999805	-4.59733
wavelet-LLL_firstorder_MeanAbsoluteDeviation_binCount_4	0.236868	3.62389e-12	0.159884	0.872974	0.999805	-4.59733
wavelet-HLL_gldm_LargeDependenceLowGrayLevelEmphasis_binCount_4	-0.229913	3.61583e-12	-0.155189	0.876674	0.999805	-4.59734
wavelet-HLL_glrlm_LongRunEmphasis_binCount_4	-0.227878	3.62353e-12	-0.153816	0.877757	0.999805	-4.59734
log-sigma-3-0-mm-3D_glrlm_RunEntropy_binCount_4	-0.227463	3.62383e-12	-0.153536	0.877977	0.999805	-4.59734
wavelet-HHH_firstorder_Skewness_binCount_4	-0.22723	3.6236e-12	-0.153379	0.878101	0.999805	-4.59734
log-sigma-3-0-mm-3D_glszm_GrayLevelNonUniformityNormalized_binCount_4	0.225017	0.000202256	0.151884	0.87928	0.999805	-4.59734
wavelet-HHL_firstorder_InterquartileRange_binCount_4	-0.221058	3.62383e-12	-0.149213	0.881387	0.999805	-4.59734
wavelet-HHH_firstorder_RobustMeanAbsoluteDeviation_binCount_4	-0.220244	3.62376e-12	-0.148663	0.881821	0.999805	-4.59734
original_firstorder_RobustMeanAbsoluteDeviation_binCount_4	0.21587	3.62355e-12	0.14571	0.884151	0.999805	-4.59734
wavelet-LHL_gldm_DependenceNonUniformityNormalized_binCount_4	-0.215066	3.62352e-12	-0.145168	0.88458	0.999805	-4.59734
wavelet-LLH_glcm_DifferenceVariance_binCount_4	-0.213024	3.62376e-12	-0.14379	0.885668	0.999805	-4.59735
wavelet-LHL_gldm_LargeDependenceLowGrayLevelEmphasis_binCount_4	-0.212368	3.62381e-12	-0.143346	0.886018	0.999805	-4.59735
wavelet-HHL_glrlm_LongRunEmphasis_binCount_4	0.212	3.62323e-12	0.143098	0.886214	0.999805	-4.59735
wavelet-HHH_firstorder_Range_binCount_4	-0.211158	3.6236e-12	-0.14253	0.886663	0.999805	-4.59735
wavelet-HLH_firstorder_RobustMeanAbsoluteDeviation_binCount_4	0.210589	3.62387e-12	0.142146	0.886966	0.999805	-4.59735
log-sigma-3-0-mm-3D_glrlm_RunLengthNonUniformityNormalized_binCount_4	-0.20902	3.62388e-12	-0.141086	0.887803	0.999805	-4.59735
wavelet-LLH_glcm_Correlation_binCount_4	0.207223	3.62337e-12	0.139874	0.888761	0.999805	-4.59735
original_glrlm_RunVariance_binCount_4	-0.206176	3.61176e-12	-0.139167	0.88932	0.999805	-4.59735
wavelet-LLH_glcm_SumEntropy_binCount_4	0.204663	3.62389e-12	0.138146	0.890126	0.999805	-4.59735
wavelet-HHH_glcm_ClusterShade_binCount_4	-0.203989	3.62318e-12	-0.137691	0.890486	0.999805	-4.59735
original_firstorder_MeanAbsoluteDeviation_binCount_4	0.20346	3.62358e-12	0.137334	0.890768	0.999805	-4.59735
wavelet-LLH_firstorder_InterquartileRange_binCount_4	0.203307	3.62374e-12	0.137231	0.89085	0.999805	-4.59735
wavelet-LLL_firstorder_Median_binCount_4	-0.202705	3.62385e-12	-0.136824	0.891171	0.999805	-4.59735
log-sigma-3-0-mm-3D_glcm_DifferenceEntropy_binCount_4	-0.202638	3.62374e-12	-0.136779	0.891207	0.999805	-4.59735
wavelet-LHH_firstorder_Minimum_binCount_4	0.201355	3.62382e-12	0.135913	0.891892	0.999805	-4.59735
wavelet-HHH_glrlm_LowGrayLevelRunEmphasis_binCount_4	0.200617	3.62331e-12	0.135415	0.892286	0.999805	-4.59735
wavelet-HLH_firstorder_InterquartileRange_binCount_4	0.200556	3.62376e-12	0.135374	0.892318	0.999805	-4.59735
wavelet-HLL_glszm_GrayLevelNonUniformityNormalized_binCount_4	-0.199745	3.62395e-12	-0.134826	0.892751	0.999805	-4.59735
wavelet-LLL_glszm_SmallAreaHighGrayLevelEmphasis_binCount_4	0.197259	3.62391e-12	0.133148	0.894078	0.999805	-4.59735
original_glrlm_RunPercentage_binCount_4	0.194558	3.62381e-12	0.131325	0.89552	0.999805	-4.59735
wavelet-HLH_glrlm_ShortRunEmphasis_binCount_4	0.194494	3.62373e-12	0.131282	0.895554	0.999805	-4.59735
original_glszm_GrayLevelVariance_binCount_4	-0.192474	3.62389e-12	-0.129918	0.896632	0.999805	-4.59735
log-sigma-3-0-mm-3D_glcm_ClusterShade_binCount_4	-0.192087	3.62061e-12	-0.129657	0.896839	0.999805	-4.59735
wavelet-LLL_glrlm_HighGrayLevelRunEmphasis_binCount_4	0.190705	3.6236e-12	0.128725	0.897577	0.999805	-4.59736
original_firstorder_RootMeanSquared_binCount_4	0.188603	3.60503e-12	0.127305	0.8987	0.999805	-4.59736
wavelet-HHL_firstorder_RobustMeanAbsoluteDeviation_binCount_4	-0.187461	3.6239e-12	-0.126535	0.89931	0.999805	-4.59736
wavelet-LLH_glcm_JointEnergy_binCount_4	-0.187116	3.62379e-12	-0.126302	0.899494	0.999805	-4.59736
log-sigma-1-0-mm-3D_gldm_SmallDependenceHighGrayLevelEmphasis_binCount_4	0.18223	3.62329e-12	0.123004	0.902106	0.999805	-4.59736
wavelet-LLH_firstorder_Entropy_binCount_4	0.18174	3.62381e-12	0.122673	0.902367	0.999805	-4.59736
wavelet-HHH_glcm_MCC_binCount_4	0.178715	3.62381e-12	0.120631	0.903984	0.999805	-4.59736
log-sigma-1-0-mm-3D_glcm_MCC_binCount_4	0.178251	3.62384e-12	0.120318	0.904233	0.999805	-4.59736
wavelet-HLL_glrlm_RunVariance_binCount_4	-0.177728	3.62345e-12	-0.119965	0.904512	0.999805	-4.59736
wavelet-LHH_firstorder_90Percentile_binCount_4	0.177335	3.62111e-12	0.1197	0.904722	0.999805	-4.59736
log-sigma-3-0-mm-3D_ngtdm_Complexity_binCount_4	-0.172488	3.62385e-12	-0.116428	0.907314	0.999805	-4.59736
wavelet-HHH_glszm_SmallAreaLowGrayLevelEmphasis_binCount_4	0.171865	3.62365e-12	0.116007	0.907648	0.999805	-4.59736
wavelet-LLL_glcm_Contrast_binCount_4	-0.170958	3.62378e-12	-0.115395	0.908133	0.999805	-4.59736
wavelet-LLH_glrlm_RunEntropy_binCount_4	-0.170191	3.62379e-12	-0.114877	0.908543	0.999805	-4.59736
log-sigma-3-0-mm-3D_firstorder_MeanAbsoluteDeviation_binCount_4	-0.168002	3.62295e-12	-0.1134	0.909715	0.999805	-4.59736
wavelet-LLH_glcm_SumSquares_binCount_4	-0.166587	3.62388e-12	-0.112445	0.910472	0.999805	-4.59736
wavelet-LLH_glszm_GrayLevelNonUniformity_binCount_4	0.164751	3.62369e-12	0.111205	0.911455	0.999805	-4.59736
wavelet-HLH_glszm_LowGrayLevelZoneEmphasis_binCount_4	-0.163831	3.62384e-12	-0.110584	0.911947	0.999805	-4.59737
log-sigma-3-0-mm-3D_glcm_Imc1_binCount_4	0.16236	3.62369e-12	0.109592	0.912734	0.999805	-4.59737
wavelet-LLL_gldm_LowGrayLevelEmphasis_binCount_4	-0.158336	3.62366e-12	-0.106876	0.914889	0.999805	-4.59737
wavelet-HLH_glrlm_LongRunHighGrayLevelEmphasis_binCount_4	-0.156659	3.6234e-12	-0.105743	0.915787	0.999805	-4.59737
log-sigma-3-0-mm-3D_firstorder_TotalEnergy_binCount_4	0.150896	3.62379e-12	0.101854	0.918874	0.999805	-4.59737
wavelet-HLL_glrlm_GrayLevelNonUniformityNormalized_binCount_4	-0.149671	3.62362e-12	-0.101027	0.91953	0.999805	-4.59737
wavelet-HHL_glcm_Imc1_binCount_4	-0.148345	3.62373e-12	-0.100132	0.920241	0.999805	-4.59737
wavelet-LLL_firstorder_Variance_binCount_4	0.148223	3.62033e-12	0.100049	0.920306	0.999805	-4.59737
log-sigma-3-0-mm-3D_firstorder_Energy_binCount_4	-0.14701	3.62308e-12	-0.0992303	0.920956	0.999805	-4.59737
original_glrlm_LongRunEmphasis_binCount_4	-0.146936	3.62355e-12	-0.0991805	0.920996	0.999805	-4.59737
wavelet-HHL_firstorder_Range_binCount_4	-0.145745	3.62389e-12	-0.0983769	0.921634	0.999805	-4.59737
wavelet-HHL_firstorder_Maximum_binCount_4	0.144541	3.62368e-12	0.0975637	0.92228	0.999805	-4.59737
log-sigma-1-0-mm-3D_firstorder_Mean_binCount_4	0.142727	3.62343e-12	0.0963393	0.923252	0.999805	-4.59737
wavelet-LLL_glcm_Id_binCount_4	0.140826	3.62371e-12	0.0950562	0.924271	0.999805	-4.59737
log-sigma-3-0-mm-3D_glrlm_RunPercentage_binCount_4	-0.139675	3.62321e-12	-0.0942794	0.924888	0.999805	-4.59737
wavelet-LLL_glrlm_RunPercentage_binCount_4	0.138788	3.62384e-12	0.0936805	0.925364	0.999805	-4.59737
wavelet-LLL_firstorder_10Percentile_binCount_4	-0.135428	3.62384e-12	-0.0914126	0.927166	0.999805	-4.59737
original_gldm_SmallDependenceLowGrayLevelEmphasis_binCount_4	-0.131424	3.62323e-12	-0.0887098	0.929313	0.999805	-4.59737
wavelet-HLL_glrlm_ShortRunHighGrayLevelEmphasis_binCount_4	0.131094	3.62393e-12	0.0884872	0.92949	0.999805	-4.59737
wavelet-LLL_glcm_Idmn_binCount_4	0.130306	3.62396e-12	0.0879557	0.929913	0.999805	-4.59738
original_glrlm_RunLengthNonUniformityNormalized_binCount_4	0.129377	3.62348e-12	0.0873285	0.930411	0.999805	-4.59738
wavelet-LLL_glrlm_ShortRunHighGrayLevelEmphasis_binCount_4	0.128281	3.62391e-12	0.0865885	0.930999	0.999805	-4.59738
log-sigma-1-0-mm-3D_glszm_GrayLevelVariance_binCount_4	0.123746	3.6239e-12	0.0835273	0.933433	0.999805	-4.59738
wavelet-HLL_glszm_SizeZoneNonUniformity_binCount_4	-0.12293	3.61918e-12	-0.0829768	0.933871	0.999805	-4.59738
wavelet-HLL_glszm_HighGrayLevelZoneEmphasis_binCount_4	-0.121663	6.56964e-05	-0.0821217	0.934551	0.999805	-4.59738
wavelet-LLL_firstorder_90Percentile_binCount_4	-0.117699	3.62394e-12	-0.0794457	0.936679	0.999805	-4.59738
wavelet-LLH_firstorder_RobustMeanAbsoluteDeviation_binCount_4	0.117507	3.62269e-12	0.0793165	0.936782	0.999805	-4.59738
wavelet-HLH_firstorder_Maximum_binCount_4	-0.117338	3.62382e-12	-0.0792022	0.936873	0.999805	-4.59738
wavelet-LLL_glrlm_ShortRunEmphasis_binCount_4	0.116483	3.62389e-12	0.0786249	0.937332	0.999805	-4.59738
wavelet-HHH_firstorder_InterquartileRange_binCount_4	-0.114217	3.62261e-12	-0.0770956	0.938548	0.999805	-4.59738
log-sigma-1-0-mm-3D_glrlm_ShortRunHighGrayLevelEmphasis_binCount_4	-0.113324	3.62336e-12	-0.0764931	0.939028	0.999805	-4.59738
log-sigma-3-0-mm-3D_firstorder_90Percentile_binCount_4	0.110899	3.61847e-12	0.0748559	0.94033	0.999805	-4.59738
log-sigma-3-0-mm-3D_firstorder_Variance_binCount_4	0.110221	3.62333e-12	0.0743983	0.940694	0.999805	-4.59738
wavelet-LLL_glcm_DifferenceAverage_binCount_4	-0.109457	3.62372e-12	-0.0738828	0.941104	0.999805	-4.59738
wavelet-HHL_firstorder_Median_binCount_4	-0.108144	3.62366e-12	-0.0729964	0.94181	0.999805	-4.59738
wavelet-LLL_glcm_SumEntropy_binCount_4	-0.108058	3.62396e-12	-0.0729381	0.941856	0.999805	-4.59738
wavelet-HHL_gldm_DependenceEntropy_binCount_4	-0.107832	3.62396e-12	-0.0727855	0.941978	0.999805	-4.59738
wavelet-HHH_glszm_ZonePercentage_binCount_4	-0.106702	3.62378e-12	-0.0720227	0.942585	0.999805	-4.59738
wavelet-HHL_gldm_DependenceNonUniformityNormalized_binCount_4	0.1058	3.62376e-12	0.071414	0.943069	0.999805	-4.59738
original_firstorder_InterquartileRange_binCount_4	0.104826	0.00188411	0.0707566	0.943592	0.999805	-4.59738
log-sigma-3-0-mm-3D_glcm_Imc2_binCount_4	-0.10284	3.62311e-12	-0.0694158	0.944659	0.999805	-4.59738
wavelet-HHL_ngtdm_Complexity_binCount_4	-0.102303	3.62396e-12	-0.0690538	0.944948	0.999805	-4.59738
wavelet-LLL_glrlm_RunLengthNonUniformityNormalized_binCount_4	0.101303	3.6238e-12	0.0683788	0.945485	0.999805	-4.59738
wavelet-LHL_glszm_LowGrayLevelZoneEmphasis_binCount_4	-0.101071	3.62379e-12	-0.0682219	0.94561	0.999805	-4.59738
wavelet-LLH_gldm_GrayLevelVariance_binCount_4	-0.0971381	3.6238e-12	-0.0655674	0.947723	0.999805	-4.59738
wavelet-HHH_glszm_ZoneEntropy_binCount_4	-0.0939526	3.62396e-12	-0.0634172	0.949435	0.999805	-4.59738
log-sigma-3-0-mm-3D_glcm_MCC_binCount_4	0.0938013	3.62364e-12	0.0633151	0.949516	0.999805	-4.59738
wavelet-LLH_firstorder_TotalEnergy_binCount_4	-0.0932418	3.62278e-12	-0.0629374	0.949817	0.999805	-4.59738
wavelet-HHL_gldm_LargeDependenceEmphasis_binCount_4	-0.0927467	3.62387e-12	-0.0626032	0.950083	0.999805	-4.59738
wavelet-LLL_glcm_Idm_binCount_4	0.0909334	3.62369e-12	0.0613793	0.951058	0.999805	-4.59738
wavelet-LLL_glcm_Idn_binCount_4	0.0909334	3.62384e-12	0.0613793	0.951058	0.999805	-4.59738
wavelet-LLL_gldm_SmallDependenceLowGrayLevelEmphasis_binCount_4	0.0876358	3.62349e-12	0.0591534	0.952831	0.999805	-4.59738
wavelet-LHL_firstorder_Kurtosis_binCount_4	-0.0871989	3.62167e-12	-0.0588585	0.953065	0.999805	-4.59738
log-sigma-3-0-mm-3D_glrlm_LongRunLowGrayLevelEmphasis_binCount_4	-0.0870985	3.6239e-12	-0.0587908	0.953119	0.999805	-4.59738
original_firstorder_Median_binCount_4	-0.0799192	-0.0035627	-0.0539448	0.95698	0.999805	-4.59739
wavelet-LLL_gldm_DependenceVariance_binCount_4	-0.0797955	3.62349e-12	-0.0538613	0.957046	0.999805	-4.59739
wavelet-HHL_firstorder_10Percentile_binCount_4	0.079195	3.61658e-12	0.0534559	0.957369	0.999805	-4.59739
wavelet-HLH_firstorder_90Percentile_binCount_4	0.0775788	3.62385e-12	0.052365	0.958238	0.999805	-4.59739
wavelet-LLL_glcm_Autocorrelation_binCount_4	0.0758118	3.62389e-12	0.0511723	0.959189	0.999805	-4.59739
wavelet-HHL_glrlm_RunPercentage_binCount_4	-0.0741793	3.62374e-12	-0.0500704	0.960067	0.999805	-4.59739
wavelet-HLH_firstorder_MeanAbsoluteDeviation_binCount_4	0.0735714	3.6239e-12	0.0496601	0.960394	0.999805	-4.59739
log-sigma-1-0-mm-3D_firstorder_Median_binCount_4	0.0729897	3.62377e-12	0.0492675	0.960707	0.999805	-4.59739
wavelet-LLH_glcm_Idmn_binCount_4	-0.0714932	3.62396e-12	-0.0482573	0.961512	0.999805	-4.59739
log-sigma-1-0-mm-3D_glcm_Imc1_binCount_4	-0.0701701	3.62349e-12	-0.0473642	0.962223	0.999805	-4.59739
wavelet-LHH_firstorder_RootMeanSquared_binCount_4	0.0670163	3.62346e-12	0.0452355	0.96392	0.999805	-4.59739
wavelet-LHH_firstorder_Variance_binCount_4	0.0670163	3.62313e-12	0.0452355	0.96392	0.999805	-4.59739
wavelet-LHH_glcm_MCC_binCount_4	0.0645939	3.61897e-12	0.0436004	0.965223	0.999805	-4.59739
original_gldm_DependenceVariance_binCount_4	0.0628258	3.62359e-12	0.0424069	0.966175	0.999805	-4.59739
wavelet-HLL_firstorder_Mean_binCount_4	-0.0566618	3.62376e-12	-0.0382463	0.969492	0.999805	-4.59739
wavelet-LLL_gldm_LargeDependenceHighGrayLevelEmphasis_binCount_4	0.0548124	3.6237e-12	0.0369979	0.970487	0.999805	-4.59739
wavelet-LHL_firstorder_Minimum_binCount_4	-0.0547224	3.62379e-12	-0.0369372	0.970535	0.999805	-4.59739
wavelet-HHL_glrlm_ShortRunEmphasis_binCount_4	-0.0532545	3.62282e-12	-0.0359464	0.971325	0.999805	-4.59739
wavelet-HLH_glcm_ClusterShade_binCount_4	0.0523679	3.62376e-12	0.0353479	0.971803	0.999805	-4.59739
wavelet-HHL_firstorder_MeanAbsoluteDeviation_binCount_4	-0.0514043	3.62389e-12	-0.0346974	0.972321	0.999805	-4.59739
log-sigma-3-0-mm-3D_firstorder_RobustMeanAbsoluteDeviation_binCount_4	-0.0493751	3.62378e-12	-0.0333278	0.973414	0.999805	-4.59739
wavelet-HHH_glrlm_RunVariance_binCount_4	-0.0485065	3.62364e-12	-0.0327415	0.973881	0.999805	-4.59739
wavelet-LLL_firstorder_Mean_binCount_4	0.0483616	3.62377e-12	0.0326437	0.973959	0.999805	-4.59739
original_firstorder_10Percentile_binCount_4	-0.0466448	0.123397	-0.0314848	0.974883	0.999805	-4.59739
wavelet-HHH_gldm_SmallDependenceEmphasis_binCount_4	0.0443692	3.62375e-12	0.0299488	0.976108	0.999805	-4.59739
wavelet-HLH_firstorder_10Percentile_binCount_4	-0.0434952	3.62393e-12	-0.0293589	0.976579	0.999805	-4.59739
wavelet-HLH_firstorder_Minimum_binCount_4	-0.0425084	3.62391e-12	-0.0286928	0.97711	0.999805	-4.59739
wavelet-LHL_firstorder_Range_binCount_4	0.0424045	3.62336e-12	0.0286227	0.977166	0.999805	-4.59739
original_glrlm_ShortRunEmphasis_binCount_4	0.0416642	3.62357e-12	0.028123	0.977564	0.999805	-4.59739
wavelet-LLH_firstorder_90Percentile_binCount_4	0.0408409	3.62384e-12	0.0275673	0.978008	0.999805	-4.59739
original_firstorder_90Percentile_binCount_4	0.0395405	-0.00426761	0.0266895	0.978708	0.999805	-4.59739
wavelet-LLL_glcm_JointAverage_binCount_4	0.034454	3.62393e-12	0.0232562	0.981446	0.999805	-4.59739
wavelet-LLL_glcm_SumAverage_binCount_4	0.034454	3.62393e-12	0.0232562	0.981446	0.999805	-4.59739
wavelet-LLH_glrlm_GrayLevelNonUniformityNormalized_binCount_4	-0.0340313	3.62331e-12	-0.0229708	0.981674	0.999805	-4.59739
wavelet-LLH_glcm_Contrast_binCount_4	-0.0331259	3.62341e-12	-0.0223597	0.982161	0.999805	-4.59739
wavelet-HHH_glcm_Imc2_binCount_4	-0.031311	3.62333e-12	-0.0211346	0.983138	0.999805	-4.59739
log-sigma-1-0-mm-3D_glszm_GrayLevelNonUniformityNormalized_binCount_4	0.0298835	3.62389e-12	0.0201711	0.983907	0.999805	-4.59739
log-sigma-3-0-mm-3D_firstorder_Median_binCount_4	0.02974	3.62375e-12	0.0200743	0.983984	0.999805	-4.59739
wavelet-HHH_gldm_SmallDependenceLowGrayLevelEmphasis_binCount_4	0.0255375	3.62384e-12	0.0172376	0.986247	0.999805	-4.59739
wavelet-HLL_ngtdm_Complexity_binCount_4	0.0238599	3.62372e-12	0.0161053	0.987151	0.999805	-4.59739
wavelet-LLH_firstorder_MeanAbsoluteDeviation_binCount_4	-0.0235528	3.62386e-12	-0.0158979	0.987316	0.999805	-4.59739
wavelet-LLH_glcm_MaximumProbability_binCount_4	-0.0225747	3.62378e-12	-0.0152377	0.987843	0.999805	-4.59739
original_glrlm_LongRunHighGrayLevelEmphasis_binCount_4	0.0215833	3.62334e-12	0.0145686	0.988377	0.999805	-4.59739
wavelet-LLL_glszm_GrayLevelNonUniformity_binCount_4	-0.0214189	-0.00448796	-0.0144576	0.988465	0.999805	-4.59739
wavelet-LLH_firstorder_Uniformity_binCount_4	-0.0211956	3.62373e-12	-0.0143069	0.988585	0.999805	-4.59739
log-sigma-1-0-mm-3D_glrlm_LongRunEmphasis_binCount_4	-0.0206555	3.62379e-12	-0.0139423	0.988876	0.999805	-4.59739
log-sigma-3-0-mm-3D_gldm_LargeDependenceLowGrayLevelEmphasis_binCount_4	0.0200555	3.62358e-12	0.0135373	0.989199	0.999805	-4.59739
wavelet-LHH_glrlm_ShortRunLowGrayLevelEmphasis_binCount_4	-0.0181721	3.62352e-12	-0.012266	0.990214	0.999855	-4.59739
wavelet-HHL_glrlm_RunLengthNonUniformityNormalized_binCount_4	0.00487232	3.6232e-12	0.00328877	0.997376	0.999881	-4.59739
wavelet-HHL_firstorder_90Percentile_binCount_4	0.00481419	3.62377e-12	0.00324954	0.997407	0.999881	-4.59739
wavelet-HHL_glszm_GrayLevelNonUniformityNormalized_binCount_4	-0.00414532	3.62378e-12	-0.00279806	0.997768	0.999881	-4.59739
wavelet-LLL_gldm_LargeDependenceLowGrayLevelEmphasis_binCount_4	0.00401591	3.62385e-12	0.0027107	0.997837	0.999881	-4.59739
wavelet-LHL_glcm_MCC_binCount_4	0.00324094	3.62333e-12	0.0021876	0.998255	0.999881	-4.59739
wavelet-HLL_glcm_ClusterShade_binCount_4	0.00267186	3.62351e-12	0.00180348	0.998561	0.999881	-4.59739
wavelet-HHL_firstorder_RootMeanSquared_binCount_4	-0.002557	3.6238e-12	-0.00172596	0.998623	0.999881	-4.59739
wavelet-HHL_firstorder_Variance_binCount_4	-0.002557	3.62386e-12	-0.00172596	0.998623	0.999881	-4.59739
wavelet-HHH_firstorder_Maximum_binCount_4	0.00130378	3.62346e-12	0.000880042	0.999298	0.999881	-4.59739
wavelet-LLL_firstorder_RobustMeanAbsoluteDeviation_binCount_4	0.000220377	3.62369e-12	0.000148753	0.999881	0.999881	-4.59739

## Sheet: ct_binCount_8
	logFC	AveExpr	t	P.Value	adj.P.Val	B
wavelet-HHL_glrlm_LongRunLowGrayLevelEmphasis_binCount_8	4.52362	3.62148e-12	3.02397	0.00249803	0.99717	-4.57701
original_shape_MajorAxisLength_binCount_8	4.42663	3.62381e-12	2.95913	0.00308877	0.99717	-4.57787
wavelet-LLH_firstorder_Median_binCount_8	4.26364	3.62129e-12	2.85018	0.004374	0.99717	-4.57928
wavelet-HHL_glrlm_ShortRunHighGrayLevelEmphasis_binCount_8	-4.21891	3.6236e-12	-2.82027	0.0048031	0.99717	-4.57966
wavelet-LHH_firstorder_Mean_binCount_8	-4.20497	3.62379e-12	-2.81096	0.0049443	0.99717	-4.57977
wavelet-HHH_firstorder_Median_binCount_8	4.11658	3.62374e-12	2.75187	0.00593103	0.99717	-4.5805
log-sigma-3-0-mm-3D_glszm_SmallAreaLowGrayLevelEmphasis_binCount_8	4.02654	3.62344e-12	2.69168	0.0071153	0.99717	-4.58123
log-sigma-3-0-mm-3D_glszm_SmallAreaEmphasis_binCount_8	3.8976	3.62387e-12	2.60548	0.00918141	0.99717	-4.58225
original_shape_Sphericity_binCount_8	-3.78471	3.62393e-12	-2.53002	0.0114133	0.99717	-4.58311
wavelet-LLL_ngtdm_Contrast_binCount_8	-3.76641	3.62377e-12	-2.51779	0.0118174	0.99717	-4.58325
wavelet-HHH_firstorder_Kurtosis_binCount_8	3.6708	3.62391e-12	2.45387	0.0141414	0.99717	-4.58395
wavelet-HHL_glcm_ClusterShade_binCount_8	3.52044	3.62372e-12	2.35336	0.0186145	0.99717	-4.58503
wavelet-LLH_glcm_ClusterShade_binCount_8	-3.43573	3.62373e-12	-2.29673	0.0216446	0.99717	-4.58562
wavelet-HHH_glcm_MaximumProbability_binCount_8	3.3276	3.62377e-12	2.22444	0.0261299	0.99717	-4.58634
wavelet-HHH_glcm_JointEnergy_binCount_8	3.19484	3.62351e-12	2.1357	0.032716	0.99717	-4.5872
wavelet-LHH_firstorder_Median_binCount_8	-3.18458	3.62303e-12	-2.12884	0.0332799	0.99717	-4.58727
wavelet-HHH_glcm_ClusterTendency_binCount_8	-3.1804	3.62393e-12	-2.12605	0.0335118	0.99717	-4.58729
wavelet-HHH_glcm_SumSquares_binCount_8	-3.15758	3.62377e-12	-2.11079	0.0348029	0.99717	-4.58744
wavelet-HHH_glcm_SumEntropy_binCount_8	-3.1393	3.62396e-12	-2.09857	0.0358675	0.99717	-4.58755
wavelet-LHL_firstorder_Mean_binCount_8	3.12308	3.62319e-12	2.08773	0.0368353	0.99717	-4.58765
wavelet-LLH_glrlm_LowGrayLevelRunEmphasis_binCount_8	-3.09981	3.62324e-12	-2.07217	0.0382622	0.99717	-4.5878
original_shape_Flatness_binCount_8	-3.08223	3.62389e-12	-2.06042	0.0393715	0.99717	-4.58791
wavelet-LHL_firstorder_Median_binCount_8	3.07071	3.62374e-12	2.05272	0.0401127	0.99717	-4.58798
wavelet-HHH_glszm_GrayLevelNonUniformityNormalized_binCount_8	3.06651	3.62372e-12	2.04991	0.040386	0.99717	-4.588
wavelet-HHH_glszm_GrayLevelVariance_binCount_8	-3.06314	3.62395e-12	-2.04766	0.0406066	0.99717	-4.58802
original_glszm_GrayLevelVariance_binCount_8	-3.03766	3.62321e-12	-2.03063	0.0423064	0.99717	-4.58818
wavelet-LLH_gldm_LowGrayLevelEmphasis_binCount_8	-3.03683	3.62365e-12	-2.03007	0.0423627	0.99717	-4.58818
original_glrlm_GrayLevelNonUniformityNormalized_binCount_8	3.03318	3.6238e-12	2.02763	0.0426113	0.99717	-4.5882
original_gldm_GrayLevelVariance_binCount_8	-3.02437	3.60395e-12	-2.02174	0.0432164	0.99717	-4.58826
wavelet-LLL_glcm_JointEntropy_binCount_8	-3.00936	3.62387e-12	-2.01171	0.044264	0.99717	-4.58835
original_shape_Maximum2DDiameterSlice_binCount_8	3.00653	3.62336e-12	2.00982	0.0444638	0.99717	-4.58836
original_glcm_MaximumProbability_binCount_8	3.00569	3.6238e-12	2.00925	0.0445238	0.99717	-4.58837
wavelet-HHL_glcm_JointEnergy_binCount_8	3.00364	3.62372e-12	2.00789	0.0446688	0.99717	-4.58838
original_glrlm_GrayLevelVariance_binCount_8	-3.00104	3.62381e-12	-2.00615	0.0448543	0.99717	-4.5884
wavelet-LLH_glrlm_ShortRunLowGrayLevelEmphasis_binCount_8	-2.99646	3.62387e-12	-2.00308	0.0451821	0.99717	-4.58842
wavelet-LLL_glcm_JointEnergy_binCount_8	2.99319	3.62352e-12	2.0009	0.045417	0.99717	-4.58844
wavelet-HHL_glszm_SmallAreaHighGrayLevelEmphasis_binCount_8	-2.99304	3.6239e-12	-2.0008	0.0454276	0.99717	-4.58844
original_shape_Maximum2DDiameterColumn_binCount_8	2.99208	0.00170415	2.00016	0.0454968	0.99717	-4.58845
original_firstorder_Uniformity_binCount_8	2.97694	3.62389e-12	1.99003	0.046601	0.99717	-4.58854
original_firstorder_Entropy_binCount_8	-2.9739	3.62377e-12	-1.98801	0.0468247	0.99717	-4.58856
wavelet-HLL_firstorder_Range_binCount_8	2.96291	3.62156e-12	1.98066	0.0476433	0.99717	-4.58862
wavelet-HHL_glcm_DifferenceEntropy_binCount_8	-2.96033	3.62396e-12	-1.97893	0.0478377	0.99717	-4.58864
wavelet-HLL_firstorder_Minimum_binCount_8	-2.95502	3.62376e-12	-1.97538	0.0482385	0.99717	-4.58867
wavelet-HHL_glcm_JointEntropy_binCount_8	-2.8132	3.62396e-12	-1.88058	0.0600435	0.99717	-4.58948
log-sigma-3-0-mm-3D_firstorder_Kurtosis_binCount_8	2.74524	3.6225e-12	1.83515	0.0664985	0.99717	-4.58986
original_shape_Maximum3DDiameter_binCount_8	2.73681	3.62248e-12	1.82951	0.0673378	0.99717	-4.5899
wavelet-HLH_glszm_SmallAreaLowGrayLevelEmphasis_binCount_8	-2.6986	3.62384e-12	-1.80397	0.0712515	0.99717	-4.59011
original_glcm_JointEnergy_binCount_8	2.66697	3.62389e-12	1.78283	0.0746294	0.99717	-4.59028
log-sigma-3-0-mm-3D_glrlm_GrayLevelNonUniformityNormalized_binCount_8	2.64566	3.62375e-12	1.76858	0.0769797	0.99717	-4.59039
original_glszm_SizeZoneNonUniformityNormalized_binCount_8	-2.61201	3.62389e-12	-1.74609	0.0808114	0.99717	-4.59057
original_ngtdm_Contrast_binCount_8	-2.60886	3.62378e-12	-1.74398	0.0811785	0.99717	-4.59058
log-sigma-1-0-mm-3D_glcm_DifferenceVariance_binCount_8	-2.60716	3.6238e-12	-1.74284	0.0813766	0.99717	-4.59059
log-sigma-3-0-mm-3D_firstorder_Entropy_binCount_8	-2.58476	3.62381e-12	-1.72787	0.0840276	0.99717	-4.59071
log-sigma-3-0-mm-3D_firstorder_Uniformity_binCount_8	2.55713	3.62272e-12	1.7094	0.0873925	0.99717	-4.59085
log-sigma-3-0-mm-3D_glcm_JointEntropy_binCount_8	-2.54301	3.62396e-12	-1.69996	0.0891534	0.99717	-4.59092
wavelet-LLL_glcm_InverseVariance_binCount_8	2.51734	3.62394e-12	1.6828	0.0924299	0.99717	-4.59105
wavelet-LLL_glcm_DifferenceEntropy_binCount_8	-2.51542	3.62385e-12	-1.68152	0.0926776	0.99717	-4.59106
wavelet-HLH_firstorder_Energy_binCount_8	2.51137	3.62327e-12	1.67881	0.0932047	0.99717	-4.59108
original_glcm_InverseVariance_binCount_8	2.5107	3.62396e-12	1.67836	0.093292	0.99717	-4.59108
log-sigma-1-0-mm-3D_glszm_GrayLevelNonUniformityNormalized_binCount_8	2.49023	3.62386e-12	1.66468	0.0959925	0.99717	-4.59119
log-sigma-3-0-mm-3D_glrlm_GrayLevelVariance_binCount_8	-2.48428	3.62355e-12	-1.6607	0.0967889	0.99717	-4.59121
original_glcm_JointEntropy_binCount_8	-2.46983	3.62396e-12	-1.65104	0.0987459	0.99717	-4.59129
wavelet-HHL_glszm_HighGrayLevelZoneEmphasis_binCount_8	-2.45099	3.6239e-12	-1.63845	0.101345	0.99717	-4.59138
log-sigma-3-0-mm-3D_glcm_InverseVariance_binCount_8	2.43565	3.62396e-12	1.6282	0.103499	0.99717	-4.59145
wavelet-HHL_gldm_HighGrayLevelEmphasis_binCount_8	-2.43007	3.62329e-12	-1.62446	0.104294	0.99717	-4.59148
wavelet-LLH_glrlm_LongRunHighGrayLevelEmphasis_binCount_8	2.42638	3.62375e-12	1.622	0.104819	0.99717	-4.5915
original_glszm_SmallAreaEmphasis_binCount_8	-2.42512	3.62396e-12	-1.62115	0.105001	0.99717	-4.5915
wavelet-HHL_glszm_LowGrayLevelZoneEmphasis_binCount_8	2.41852	3.62387e-12	1.61674	0.10595	0.99717	-4.59153
wavelet-HHL_firstorder_Mean_binCount_8	-2.4097	3.62297e-12	-1.61084	0.10723	0.99717	-4.59158
wavelet-HHH_glcm_ClusterProminence_binCount_8	-2.39342	3.62383e-12	-1.59996	0.109623	0.99717	-4.59166
wavelet-HHH_glszm_SmallAreaHighGrayLevelEmphasis_binCount_8	-2.38983	3.62396e-12	-1.59756	0.110156	0.99717	-4.59167
wavelet-HHL_glrlm_HighGrayLevelRunEmphasis_binCount_8	-2.38769	3.62319e-12	-1.59613	0.110475	0.99717	-4.59168
original_firstorder_Kurtosis_binCount_8	2.38524	3.62309e-12	1.5945	0.110841	0.99717	-4.59169
original_glszm_GrayLevelNonUniformityNormalized_binCount_8	2.37657	3.62378e-12	1.5887	0.112144	0.99717	-4.59173
log-sigma-3-0-mm-3D_glcm_JointEnergy_binCount_8	2.37602	3.62383e-12	1.58833	0.112228	0.99717	-4.59174
wavelet-HHL_glszm_SmallAreaLowGrayLevelEmphasis_binCount_8	2.3373	3.62382e-12	1.56245	0.118198	0.99717	-4.59192
wavelet-HHH_gldm_DependenceEntropy_binCount_8	-2.31311	3.62396e-12	-1.54628	0.122054	0.99717	-4.59203
wavelet-LLL_firstorder_Kurtosis_binCount_8	2.30534	3.62081e-12	1.54108	0.123313	0.99717	-4.59207
log-sigma-3-0-mm-3D_glcm_MaximumProbability_binCount_8	2.30495	3.62385e-12	1.54082	0.123377	0.99717	-4.59207
log-sigma-3-0-mm-3D_ngtdm_Contrast_binCount_8	-2.30072	3.6237e-12	-1.53799	0.124067	0.99717	-4.59209
wavelet-HLL_firstorder_Kurtosis_binCount_8	2.29511	3.62372e-12	1.53424	0.124985	0.99717	-4.59211
log-sigma-1-0-mm-3D_ngtdm_Contrast_binCount_8	-2.2832	3.62337e-12	-1.52629	0.126955	0.99717	-4.59217
log-sigma-1-0-mm-3D_glcm_JointEnergy_binCount_8	2.27403	3.62385e-12	1.52015	0.128489	0.99717	-4.59221
log-sigma-1-0-mm-3D_ngtdm_Complexity_binCount_8	-2.27338	3.62372e-12	-1.51972	0.128598	0.99717	-4.59221
wavelet-HHL_glcm_JointAverage_binCount_8	-2.26924	3.62396e-12	-1.51695	0.129295	0.99717	-4.59223
wavelet-HHL_glcm_SumAverage_binCount_8	-2.26924	3.62396e-12	-1.51695	0.129295	0.99717	-4.59223
log-sigma-3-0-mm-3D_gldm_GrayLevelVariance_binCount_8	-2.25753	3.62379e-12	-1.50912	0.131283	0.99717	-4.59228
log-sigma-1-0-mm-3D_glcm_JointEntropy_binCount_8	-2.2488	3.62396e-12	-1.50329	0.13278	0.99717	-4.59232
original_gldm_DependenceEntropy_binCount_8	-2.24064	3.62396e-12	-1.49783	0.134194	0.99717	-4.59236
wavelet-HLH_firstorder_TotalEnergy_binCount_8	2.23623	3.62276e-12	1.49489	0.13496	0.99717	-4.59238
wavelet-HHL_glcm_Autocorrelation_binCount_8	-2.22929	3.62389e-12	-1.49024	0.136177	0.99717	-4.59241
log-sigma-3-0-mm-3D_glszm_ZoneEntropy_binCount_8	2.22225	0.00170415	1.48554	0.137418	0.99717	-4.59244
log-sigma-1-0-mm-3D_glcm_DifferenceEntropy_binCount_8	-2.1957	3.6238e-12	-1.46779	0.142176	0.99717	-4.59256
log-sigma-3-0-mm-3D_glszm_SizeZoneNonUniformity_binCount_8	2.18517	0.00170415	1.46075	0.1441	0.99717	-4.5926
original_glszm_LowGrayLevelZoneEmphasis_binCount_8	-2.15326	3.62374e-12	-1.43942	0.150048	0.99717	-4.59274
wavelet-HLH_glrlm_HighGrayLevelRunEmphasis_binCount_8	2.14801	3.59536e-12	1.43591	0.151044	0.99717	-4.59276
wavelet-HLH_gldm_HighGrayLevelEmphasis_binCount_8	2.13405	3.62322e-12	1.42658	0.153717	0.99717	-4.59282
original_glcm_DifferenceEntropy_binCount_8	-2.1194	3.62355e-12	-1.41678	0.156562	0.99717	-4.59288
wavelet-LHH_firstorder_Skewness_binCount_8	-2.11515	3.62367e-12	-1.41394	0.157394	0.99717	-4.5929
wavelet-LHH_glcm_Autocorrelation_binCount_8	2.08396	3.62294e-12	1.39309	0.163607	0.99717	-4.59303
wavelet-LHH_glcm_JointAverage_binCount_8	2.08121	3.62074e-12	1.39125	0.164164	0.99717	-4.59304
wavelet-LHH_glcm_SumAverage_binCount_8	2.08121	3.62074e-12	1.39125	0.164164	0.99717	-4.59304
wavelet-HLL_glszm_ZoneEntropy_binCount_8	2.06707	3.62396e-12	1.3818	0.167049	0.99717	-4.5931
log-sigma-3-0-mm-3D_glszm_GrayLevelNonUniformity_binCount_8	2.06078	3.62371e-12	1.3776	0.168343	0.99717	-4.59313
wavelet-LLH_glrlm_LongRunLowGrayLevelEmphasis_binCount_8	-2.05046	3.62288e-12	-1.3707	0.170485	0.99717	-4.59317
wavelet-LLH_firstorder_Mean_binCount_8	2.04621	3.62356e-12	1.36786	0.171371	0.99717	-4.59319
wavelet-LLL_glcm_Imc1_binCount_8	2.01929	3.62214e-12	1.34987	0.177074	0.99717	-4.5933
wavelet-LHH_glrlm_HighGrayLevelRunEmphasis_binCount_8	1.99209	3.62384e-12	1.33168	0.18298	0.99717	-4.5934
original_shape_SurfaceVolumeRatio_binCount_8	1.97671	3.6236e-12	1.3214	0.186383	0.99717	-4.59347
wavelet-HLH_ngtdm_Busyness_binCount_8	-1.96006	3.62368e-12	-1.31027	0.190119	0.99717	-4.59353
wavelet-LLL_ngtdm_Complexity_binCount_8	-1.95765	3.62396e-12	-1.30866	0.190666	0.99717	-4.59354
wavelet-HLL_firstorder_Energy_binCount_8	1.95326	3.62323e-12	1.30572	0.191663	0.99717	-4.59356
wavelet-HLL_glcm_Correlation_binCount_8	1.9401	3.62335e-12	1.29693	0.194672	0.99717	-4.59361
wavelet-HLH_glcm_InverseVariance_binCount_8	-1.92656	3.62396e-12	-1.28787	0.197806	0.99717	-4.59366
wavelet-LHL_glszm_GrayLevelNonUniformity_binCount_8	1.9261	3.62378e-12	1.28757	0.197911	0.99717	-4.59366
original_glszm_HighGrayLevelZoneEmphasis_binCount_8	1.92198	3.6233e-12	1.28481	0.198873	0.99717	-4.59368
wavelet-LHL_glszm_ZoneEntropy_binCount_8	1.90026	3.62396e-12	1.27029	0.203995	0.99717	-4.59376
original_glcm_ClusterShade_binCount_8	1.88846	3.62372e-12	1.26241	0.206817	0.99717	-4.5938
wavelet-HHH_glszm_SizeZoneNonUniformityNormalized_binCount_8	1.87781	3.62365e-12	1.25529	0.209389	0.99717	-4.59384
wavelet-HHH_glszm_SmallAreaEmphasis_binCount_8	1.87781	3.62396e-12	1.25529	0.209389	0.99717	-4.59384
wavelet-LHH_gldm_HighGrayLevelEmphasis_binCount_8	1.87279	3.62385e-12	1.25193	0.210611	0.99717	-4.59386
wavelet-HLH_glszm_GrayLevelNonUniformityNormalized_binCount_8	-1.85702	3.62348e-12	-1.24139	0.214478	0.99717	-4.59392
wavelet-HLH_glcm_Correlation_binCount_8	1.85661	3.62337e-12	1.24111	0.214578	0.99717	-4.59392
log-sigma-3-0-mm-3D_gldm_DependenceEntropy_binCount_8	-1.84872	3.62396e-12	-1.23584	0.216534	0.99717	-4.59395
wavelet-HHL_glcm_Correlation_binCount_8	1.82441	3.6239e-12	1.21959	0.222636	0.99717	-4.59404
wavelet-HLL_firstorder_TotalEnergy_binCount_8	1.82117	3.62374e-12	1.21743	0.223457	0.99717	-4.59405
wavelet-HLH_glcm_JointAverage_binCount_8	1.81396	3.62374e-12	1.21261	0.225295	0.99717	-4.59408
wavelet-HLH_glcm_SumAverage_binCount_8	1.81396	3.62374e-12	1.21261	0.225295	0.99717	-4.59408
wavelet-HLH_glcm_Autocorrelation_binCount_8	1.7966	3.62297e-12	1.201	0.229766	0.99717	-4.59414
wavelet-HHH_gldm_HighGrayLevelEmphasis_binCount_8	-1.79413	3.62396e-12	-1.19934	0.230408	0.99717	-4.59415
wavelet-LLH_gldm_LargeDependenceLowGrayLevelEmphasis_binCount_8	-1.7906	3.62352e-12	-1.19699	0.231327	0.99717	-4.59416
wavelet-LHH_glszm_HighGrayLevelZoneEmphasis_binCount_8	1.78007	3.62361e-12	1.18995	0.23408	0.99717	-4.5942
wavelet-HHH_glrlm_HighGrayLevelRunEmphasis_binCount_8	-1.77801	3.62396e-12	-1.18857	0.234621	0.99717	-4.59421
original_glszm_SmallAreaLowGrayLevelEmphasis_binCount_8	-1.76711	3.6237e-12	-1.18128	0.237504	0.99717	-4.59425
log-sigma-1-0-mm-3D_firstorder_Range_binCount_8	1.76036	3.62124e-12	1.17677	0.239302	0.99717	-4.59427
wavelet-HHH_glrlm_ShortRunHighGrayLevelEmphasis_binCount_8	-1.75486	3.62306e-12	-1.1731	0.240772	0.99717	-4.59429
wavelet-LHH_glszm_SmallAreaHighGrayLevelEmphasis_binCount_8	1.75393	3.60132e-12	1.17247	0.241021	0.99717	-4.59429
wavelet-LLH_glszm_SizeZoneNonUniformity_binCount_8	-1.74935	3.62376e-12	-1.16941	0.242252	0.99717	-4.59431
wavelet-LHH_glrlm_ShortRunHighGrayLevelEmphasis_binCount_8	1.74298	3.62209e-12	1.16516	0.24397	0.99717	-4.59433
wavelet-LHL_glszm_HighGrayLevelZoneEmphasis_binCount_8	-1.73572	3.62214e-12	-1.1603	0.245941	0.99717	-4.59435
wavelet-LHL_glrlm_LowGrayLevelRunEmphasis_binCount_8	1.73	3.62393e-12	1.15648	0.247501	0.99717	-4.59437
wavelet-LHH_glrlm_LongRunLowGrayLevelEmphasis_binCount_8	-1.72722	3.62255e-12	-1.15462	0.248261	0.99717	-4.59438
wavelet-HLH_ngtdm_Coarseness_binCount_8	1.72365	3.62374e-12	1.15223	0.249241	0.99717	-4.5944
wavelet-LLH_gldm_DependenceEntropy_binCount_8	-1.72323	3.62396e-12	-1.15195	0.249355	0.99717	-4.5944
original_shape_SurfaceArea_binCount_8	1.71858	3.6237e-12	1.14884	0.250635	0.99717	-4.59441
wavelet-LLL_glcm_ClusterProminence_binCount_8	-1.71802	3.62374e-12	-1.14847	0.250788	0.99717	-4.59442
original_glrlm_RunEntropy_binCount_8	-1.71416	3.62368e-12	-1.14589	0.251856	0.99717	-4.59443
wavelet-HHL_glszm_SmallAreaEmphasis_binCount_8	-1.71145	3.62396e-12	-1.14407	0.252607	0.99717	-4.59444
original_ngtdm_Complexity_binCount_8	-1.71074	3.62396e-12	-1.1436	0.252804	0.99717	-4.59444
wavelet-LHL_gldm_LowGrayLevelEmphasis_binCount_8	1.70996	3.62391e-12	1.14308	0.25302	0.99717	-4.59444
wavelet-HHL_gldm_SmallDependenceLowGrayLevelEmphasis_binCount_8	1.70427	3.62382e-12	1.13928	0.254601	0.99717	-4.59446
wavelet-LHH_gldm_SmallDependenceHighGrayLevelEmphasis_binCount_8	1.70401	3.62321e-12	1.1391	0.254675	0.99717	-4.59446
wavelet-HHL_glszm_SizeZoneNonUniformityNormalized_binCount_8	-1.69367	3.62396e-12	-1.13219	0.257567	0.99717	-4.5945
original_glrlm_LongRunLowGrayLevelEmphasis_binCount_8	-1.68352	3.62335e-12	-1.12541	0.260431	0.99717	-4.59453
wavelet-HLL_glszm_SmallAreaLowGrayLevelEmphasis_binCount_8	-1.6742	3.6238e-12	-1.11918	0.263079	0.99717	-4.59456
wavelet-LHH_glcm_Imc1_binCount_8	-1.66313	3.62381e-12	-1.11178	0.266248	0.99717	-4.5946
wavelet-LHH_gldm_LargeDependenceLowGrayLevelEmphasis_binCount_8	-1.63889	3.62364e-12	-1.09557	0.27328	0.99717	-4.59468
original_glszm_SmallAreaHighGrayLevelEmphasis_binCount_8	1.63104	3.62366e-12	1.09033	0.275583	0.99717	-4.5947
wavelet-HLH_firstorder_Median_binCount_8	-1.62583	3.62368e-12	-1.08684	0.277121	0.99717	-4.59472
log-sigma-1-0-mm-3D_firstorder_Maximum_binCount_8	1.61931	3.62203e-12	1.08248	0.279051	0.99717	-4.59474
wavelet-LHH_glszm_LargeAreaLowGrayLevelEmphasis_binCount_8	-1.61679	3.62318e-12	-1.0808	0.279799	0.99717	-4.59475
log-sigma-1-0-mm-3D_firstorder_Variance_binCount_8	1.61229	3.6238e-12	1.07779	0.281142	0.99717	-4.59477
wavelet-LHL_glszm_GrayLevelVariance_binCount_8	-1.60587	3.62379e-12	-1.0735	0.28306	0.99717	-4.59479
wavelet-LLL_glszm_ZonePercentage_binCount_8	1.58807	3.62353e-12	1.0616	0.288431	0.99717	-4.59484
wavelet-LHL_glcm_JointAverage_binCount_8	-1.58584	3.6239e-12	-1.06011	0.289108	0.99717	-4.59485
wavelet-LHL_glcm_SumAverage_binCount_8	-1.58584	3.6239e-12	-1.06011	0.289108	0.99717	-4.59485
wavelet-HLL_glcm_MaximumProbability_binCount_8	1.58099	3.62374e-12	1.05687	0.290585	0.99717	-4.59486
wavelet-LHH_glszm_ZonePercentage_binCount_8	1.56101	3.62364e-12	1.04351	0.296726	0.99717	-4.59493
log-sigma-3-0-mm-3D_glszm_GrayLevelVariance_binCount_8	-1.55188	3.62391e-12	-1.03741	0.299559	0.99717	-4.59496
wavelet-LLL_glcm_SumSquares_binCount_8	-1.54568	3.62372e-12	-1.03326	0.301495	0.99717	-4.59497
wavelet-LHH_glcm_MaximumProbability_binCount_8	-1.54538	3.62347e-12	-1.03306	0.301588	0.99717	-4.59498
log-sigma-1-0-mm-3D_gldm_DependenceEntropy_binCount_8	-1.53755	3.62396e-12	-1.02783	0.304043	0.99717	-4.595
wavelet-LHH_glszm_GrayLevelNonUniformityNormalized_binCount_8	-1.53754	3.62301e-12	-1.02782	0.304045	0.99717	-4.595
wavelet-LHL_glrlm_HighGrayLevelRunEmphasis_binCount_8	-1.52485	3.62352e-12	-1.01934	0.308054	0.99717	-4.59504
wavelet-HHH_glcm_Imc1_binCount_8	-1.51988	3.62374e-12	-1.01602	0.309634	0.99717	-4.59505
wavelet-LHH_glszm_ZoneVariance_binCount_8	-1.51637	3.62178e-12	-1.01367	0.310754	0.99717	-4.59506
wavelet-LHH_glszm_LargeAreaEmphasis_binCount_8	-1.50614	3.62236e-12	-1.00683	0.314028	0.99717	-4.59509
wavelet-LLL_glcm_ClusterTendency_binCount_8	-1.49897	3.62368e-12	-1.00204	0.316338	0.99717	-4.59512
log-sigma-1-0-mm-3D_firstorder_InterquartileRange_binCount_8	1.49047	3.6234e-12	0.996358	0.319089	0.99717	-4.59514
wavelet-LHH_gldm_LowGrayLevelEmphasis_binCount_8	-1.48972	3.62384e-12	-0.995856	0.319332	0.99717	-4.59514
log-sigma-1-0-mm-3D_firstorder_MeanAbsoluteDeviation_binCount_8	1.48934	3.62384e-12	0.995602	0.319456	0.99717	-4.59514
wavelet-LLH_gldm_DependenceNonUniformity_binCount_8	1.48737	3.62376e-12	0.994285	0.320096	0.99717	-4.59515
wavelet-LHL_glcm_Autocorrelation_binCount_8	-1.48719	3.62383e-12	-0.99416	0.320157	0.99717	-4.59515
wavelet-LHL_glcm_Correlation_binCount_8	1.48575	3.62365e-12	0.9932	0.320625	0.99717	-4.59515
wavelet-LHL_gldm_HighGrayLevelEmphasis_binCount_8	-1.47123	3.62374e-12	-0.983492	0.325377	0.99717	-4.5952
wavelet-LHL_glszm_GrayLevelNonUniformityNormalized_binCount_8	-1.468	3.62306e-12	-0.981338	0.326438	0.99717	-4.59521
wavelet-LLL_gldm_GrayLevelVariance_binCount_8	-1.46266	3.62377e-12	-0.977762	0.328204	0.99717	-4.59522
wavelet-HLH_glszm_HighGrayLevelZoneEmphasis_binCount_8	1.46081	3.62388e-12	0.976526	0.328816	0.99717	-4.59523
wavelet-LHH_glszm_ZoneEntropy_binCount_8	1.4579	3.62396e-12	0.974586	0.329778	0.99717	-4.59524
wavelet-HLH_glszm_LargeAreaLowGrayLevelEmphasis_binCount_8	-1.45444	3.62354e-12	-0.972273	0.330927	0.99717	-4.59525
wavelet-HLH_glcm_ClusterProminence_binCount_8	1.45425	3.62379e-12	0.972144	0.330991	0.99717	-4.59525
wavelet-LLL_gldm_DependenceEntropy_binCount_8	-1.45357	3.62396e-12	-0.97169	0.331217	0.99717	-4.59525
log-sigma-3-0-mm-3D_glcm_Imc1_binCount_8	1.44106	3.6231e-12	0.963323	0.335397	0.99717	-4.59528
original_glszm_SizeZoneNonUniformity_binCount_8	-1.43873	3.6236e-12	-0.961765	0.336179	0.99717	-4.59529
original_glrlm_LowGrayLevelRunEmphasis_binCount_8	-1.43638	3.62358e-12	-0.9602	0.336966	0.99717	-4.5953
wavelet-HLH_glrlm_ShortRunHighGrayLevelEmphasis_binCount_8	1.4361	3.62369e-12	0.960008	0.337063	0.99717	-4.5953
log-sigma-3-0-mm-3D_glszm_LargeAreaHighGrayLevelEmphasis_binCount_8	-1.43392	3.62352e-12	-0.958549	0.337798	0.99717	-4.59531
wavelet-HHL_glrlm_LowGrayLevelRunEmphasis_binCount_8	1.43245	3.62389e-12	0.957569	0.338292	0.99717	-4.59531
log-sigma-3-0-mm-3D_glszm_ZonePercentage_binCount_8	1.42311	3.62368e-12	0.951325	0.341451	0.99717	-4.59534
wavelet-HLH_glrlm_ShortRunLowGrayLevelEmphasis_binCount_8	-1.41514	3.62348e-12	-0.946	0.34416	0.99717	-4.59536
wavelet-HHL_gldm_LowGrayLevelEmphasis_binCount_8	1.40869	3.62394e-12	0.941685	0.346365	0.99717	-4.59538
wavelet-LHL_firstorder_10Percentile_binCount_8	-1.40577	3.62396e-12	-0.939732	0.347367	0.99717	-4.59538
wavelet-LHL_gldm_DependenceNonUniformityNormalized_binCount_8	1.40434	3.6237e-12	0.938782	0.347854	0.99717	-4.59539
wavelet-HLH_firstorder_Mean_binCount_8	-1.40407	3.62377e-12	-0.938597	0.347949	0.99717	-4.59539
original_gldm_LowGrayLevelEmphasis_binCount_8	-1.4028	3.62367e-12	-0.937747	0.348386	0.99717	-4.59539
log-sigma-1-0-mm-3D_glszm_HighGrayLevelZoneEmphasis_binCount_8	-1.40157	3.62352e-12	-0.936929	0.348807	0.99717	-4.5954
log-sigma-1-0-mm-3D_firstorder_RobustMeanAbsoluteDeviation_binCount_8	1.39593	3.62338e-12	0.933156	0.350751	0.99717	-4.59541
wavelet-LHH_gldm_SmallDependenceEmphasis_binCount_8	1.39225	3.62381e-12	0.9307	0.35202	0.99717	-4.59542
wavelet-HLH_glrlm_GrayLevelVariance_binCount_8	1.39204	3.62211e-12	0.93056	0.352093	0.99717	-4.59542
wavelet-LLL_ngtdm_Busyness_binCount_8	-1.39197	3.62252e-12	-0.930513	0.352117	0.99717	-4.59542
wavelet-LHH_glszm_LowGrayLevelZoneEmphasis_binCount_8	-1.38068	3.62373e-12	-0.922965	0.356037	0.99717	-4.59545
log-sigma-3-0-mm-3D_glszm_LargeAreaEmphasis_binCount_8	-1.37953	3.62326e-12	-0.92219	0.356441	0.99717	-4.59546
wavelet-LLL_firstorder_Entropy_binCount_8	-1.36986	3.62389e-12	-0.915729	0.35982	0.99717	-4.59548
wavelet-HLH_glrlm_LongRunHighGrayLevelEmphasis_binCount_8	1.36646	3.62383e-12	0.913459	0.361012	0.99717	-4.59549
wavelet-LHH_glcm_Id_binCount_8	-1.35424	3.62372e-12	-0.905289	0.365323	0.99717	-4.59553
wavelet-HLH_glcm_MCC_binCount_8	1.35411	3.62376e-12	0.9052	0.36537	0.99717	-4.59553
wavelet-LHH_glcm_Idn_binCount_8	-1.35361	3.61723e-12	-0.904866	0.365547	0.99717	-4.59553
wavelet-LHL_gldm_SmallDependenceEmphasis_binCount_8	1.35029	3.62384e-12	0.90265	0.366723	0.99717	-4.59554
log-sigma-3-0-mm-3D_gldm_SmallDependenceEmphasis_binCount_8	1.34985	3.62385e-12	0.902351	0.366882	0.99717	-4.59554
log-sigma-3-0-mm-3D_ngtdm_Busyness_binCount_8	-1.34465	3.62371e-12	-0.898874	0.368731	0.99717	-4.59555
wavelet-LHL_firstorder_Entropy_binCount_8	1.3428	3.62396e-12	0.897642	0.369387	0.99717	-4.59556
wavelet-LHH_glcm_Idm_binCount_8	-1.34201	3.62357e-12	-0.897109	0.369672	0.99717	-4.59556
wavelet-LHH_glcm_DifferenceAverage_binCount_8	1.34008	3.62326e-12	0.895822	0.370359	0.99717	-4.59556
wavelet-LHL_glrlm_RunLengthNonUniformityNormalized_binCount_8	1.33454	3.62342e-12	0.892118	0.372341	0.99717	-4.59558
wavelet-LHH_glszm_LargeAreaHighGrayLevelEmphasis_binCount_8	-1.32661	3.62336e-12	-0.886815	0.375189	0.99717	-4.5956
wavelet-HHL_glszm_LargeAreaHighGrayLevelEmphasis_binCount_8	-1.32414	3.62207e-12	-0.885168	0.376077	0.99717	-4.59561
log-sigma-1-0-mm-3D_glszm_SmallAreaLowGrayLevelEmphasis_binCount_8	1.32173	3.62362e-12	0.883555	0.376947	0.99717	-4.59561
wavelet-LHH_gldm_LargeDependenceEmphasis_binCount_8	-1.32087	3.62315e-12	-0.88298	0.377258	0.99717	-4.59561
wavelet-HHL_glszm_LargeAreaEmphasis_binCount_8	-1.31807	3.60472e-12	-0.881112	0.378268	0.99717	-4.59562
wavelet-HHL_glszm_ZoneVariance_binCount_8	-1.31807	3.62336e-12	-0.881112	0.378268	0.99717	-4.59562
log-sigma-3-0-mm-3D_glrlm_ShortRunEmphasis_binCount_8	1.31192	3.62381e-12	0.877	0.380497	0.99717	-4.59564
wavelet-LHH_glrlm_LowGrayLevelRunEmphasis_binCount_8	-1.3115	3.6239e-12	-0.876718	0.380651	0.99717	-4.59564
wavelet-LHL_ngtdm_Coarseness_binCount_8	1.31092	3.62375e-12	0.876327	0.380863	0.99717	-4.59564
wavelet-LHL_glszm_LargeAreaHighGrayLevelEmphasis_binCount_8	-1.30964	3.62293e-12	-0.875473	0.381327	0.99717	-4.59564
wavelet-LHH_firstorder_Kurtosis_binCount_8	-1.30929	3.62369e-12	-0.875236	0.381456	0.99717	-4.59565
original_glrlm_ShortRunLowGrayLevelEmphasis_binCount_8	-1.30886	3.62021e-12	-0.874949	0.381612	0.99717	-4.59565
wavelet-HLH_glszm_ZoneVariance_binCount_8	-1.30688	3.36729e-12	-0.873629	0.382331	0.99717	-4.59565
wavelet-HLH_glszm_LargeAreaEmphasis_binCount_8	-1.30688	3.48536e-12	-0.873629	0.382331	0.99717	-4.59565
wavelet-LLL_glrlm_LongRunLowGrayLevelEmphasis_binCount_8	-1.30433	3.62374e-12	-0.871923	0.383261	0.99717	-4.59566
wavelet-HHH_glcm_Autocorrelation_binCount_8	-1.30341	3.62396e-12	-0.871307	0.383597	0.99717	-4.59566
log-sigma-1-0-mm-3D_glcm_ClusterShade_binCount_8	-1.30185	3.62384e-12	-0.870269	0.384164	0.99717	-4.59566
wavelet-LHL_glszm_SmallAreaHighGrayLevelEmphasis_binCount_8	-1.29989	3.62373e-12	-0.868959	0.38488	0.99717	-4.59567
original_gldm_LargeDependenceLowGrayLevelEmphasis_binCount_8	-1.29947	3.62383e-12	-0.868673	0.385036	0.99717	-4.59567
wavelet-HHH_glcm_JointAverage_binCount_8	-1.29671	3.62396e-12	-0.866833	0.386044	0.99717	-4.59568
wavelet-HHH_glcm_SumAverage_binCount_8	-1.29671	3.62396e-12	-0.866833	0.386044	0.99717	-4.59568
wavelet-LHL_firstorder_RobustMeanAbsoluteDeviation_binCount_8	1.29554	3.62293e-12	0.866051	0.386473	0.99717	-4.59568
wavelet-LHL_glrlm_GrayLevelNonUniformityNormalized_binCount_8	-1.28944	3.62366e-12	-0.86197	0.388714	0.99717	-4.5957
wavelet-LHL_glszm_ZoneVariance_binCount_8	-1.28529	3.62289e-12	-0.859198	0.390242	0.99717	-4.59571
wavelet-LHH_glcm_Contrast_binCount_8	1.28437	3.62385e-12	0.858584	0.390581	0.99717	-4.59571
wavelet-LHH_glcm_Idmn_binCount_8	-1.28437	3.62396e-12	-0.858584	0.390581	0.99717	-4.59571
wavelet-LHL_glszm_LargeAreaEmphasis_binCount_8	-1.28379	3.62288e-12	-0.858194	0.390796	0.99717	-4.59571
wavelet-LHH_gldm_DependenceVariance_binCount_8	-1.27897	3.62375e-12	-0.854972	0.392577	0.99717	-4.59572
wavelet-LLL_glrlm_LongRunHighGrayLevelEmphasis_binCount_8	-1.27428	3.62362e-12	-0.851836	0.394316	0.99717	-4.59574
wavelet-LLL_glrlm_GrayLevelVariance_binCount_8	-1.27343	3.6239e-12	-0.85127	0.39463	0.99717	-4.59574
wavelet-HLH_gldm_SmallDependenceHighGrayLevelEmphasis_binCount_8	1.27303	3.62201e-12	0.850997	0.394781	0.99717	-4.59574
wavelet-HHL_glszm_GrayLevelVariance_binCount_8	-1.27271	3.62394e-12	-0.850785	0.394899	0.99717	-4.59574
wavelet-LHL_gldm_SmallDependenceHighGrayLevelEmphasis_binCount_8	1.27005	3.62364e-12	0.849007	0.395888	0.99717	-4.59575
original_ngtdm_Busyness_binCount_8	-1.26723	3.6238e-12	-0.84712	0.396939	0.99717	-4.59575
wavelet-LHL_firstorder_InterquartileRange_binCount_8	1.26704	3.62352e-12	0.846996	0.397008	0.99717	-4.59575
wavelet-HHL_glrlm_ShortRunLowGrayLevelEmphasis_binCount_8	1.26559	3.62373e-12	0.846023	0.39755	0.99717	-4.59576
wavelet-HHL_firstorder_Energy_binCount_8	-1.26349	3.62276e-12	-0.844623	0.398332	0.99717	-4.59576
wavelet-LHH_glcm_JointEnergy_binCount_8	-1.26181	3.62374e-12	-0.8435	0.398959	0.99717	-4.59577
log-sigma-3-0-mm-3D_firstorder_Skewness_binCount_8	1.26153	3.62362e-12	0.843312	0.399064	0.99717	-4.59577
wavelet-LHL_glszm_ZonePercentage_binCount_8	1.26121	3.62362e-12	0.843101	0.399182	0.99717	-4.59577
original_glrlm_HighGrayLevelRunEmphasis_binCount_8	1.2593	3.62385e-12	0.841819	0.399899	0.99717	-4.59577
wavelet-HHL_glcm_InverseVariance_binCount_8	-1.25774	3.62396e-12	-0.840777	0.400483	0.99717	-4.59578
wavelet-LLL_glrlm_RunLengthNonUniformity_binCount_8	-1.25629	3.6237e-12	-0.839808	0.401026	0.99717	-4.59578
wavelet-HLH_gldm_LargeDependenceLowGrayLevelEmphasis_binCount_8	-1.25026	3.62378e-12	-0.83578	0.403289	0.99717	-4.5958
wavelet-HLH_gldm_DependenceVariance_binCount_8	-1.24773	3.6231e-12	-0.83409	0.40424	0.99717	-4.5958
wavelet-LHL_glcm_Contrast_binCount_8	1.24649	3.62382e-12	0.833262	0.404707	0.99717	-4.5958
wavelet-LHH_glcm_DifferenceEntropy_binCount_8	1.24561	3.62394e-12	0.832668	0.405042	0.99717	-4.59581
wavelet-LHH_glcm_SumEntropy_binCount_8	1.24203	3.62379e-12	0.830279	0.406391	0.99717	-4.59582
wavelet-LHL_glcm_DifferenceVariance_binCount_8	1.24089	3.62356e-12	0.829515	0.406823	0.99717	-4.59582
wavelet-LLL_glcm_DifferenceVariance_binCount_8	-1.23806	3.62363e-12	-0.827624	0.407894	0.99717	-4.59583
wavelet-LHL_glszm_LargeAreaLowGrayLevelEmphasis_binCount_8	-1.23653	3.62268e-12	-0.826598	0.408475	0.99717	-4.59583
wavelet-LHL_gldm_LargeDependenceEmphasis_binCount_8	-1.23532	3.62346e-12	-0.825794	0.408931	0.99717	-4.59583
wavelet-LHH_glcm_MCC_binCount_8	1.23397	3.62379e-12	0.824887	0.409446	0.99717	-4.59584
log-sigma-1-0-mm-3D_ngtdm_Coarseness_binCount_8	1.23379	3.62363e-12	0.824772	0.409511	0.99717	-4.59584
wavelet-HHL_glszm_ZoneEntropy_binCount_8	1.22718	3.62396e-12	0.820353	0.412025	0.99717	-4.59585
log-sigma-3-0-mm-3D_glszm_HighGrayLevelZoneEmphasis_binCount_8	-1.22445	3.62352e-12	-0.818528	0.413066	0.99717	-4.59586
original_glrlm_ShortRunHighGrayLevelEmphasis_binCount_8	1.22415	3.62345e-12	0.818327	0.41318	0.99717	-4.59586
wavelet-LHL_glcm_JointEntropy_binCount_8	1.22184	3.62374e-12	0.816781	0.414063	0.99717	-4.59587
original_gldm_HighGrayLevelEmphasis_binCount_8	1.22119	3.62379e-12	0.816346	0.414312	0.99717	-4.59587
wavelet-LHH_glrlm_RunLengthNonUniformityNormalized_binCount_8	1.21791	3.62268e-12	0.814157	0.415565	0.99717	-4.59587
wavelet-LLH_ngtdm_Busyness_binCount_8	-1.21248	3.62347e-12	-0.810527	0.417647	0.99717	-4.59589
wavelet-HLH_gldm_LowGrayLevelEmphasis_binCount_8	-1.21196	3.62382e-12	-0.810173	0.417851	0.99717	-4.59589
wavelet-LHL_glcm_Idmn_binCount_8	-1.21166	3.62396e-12	-0.809975	0.417964	0.99717	-4.59589
log-sigma-1-0-mm-3D_glszm_LargeAreaLowGrayLevelEmphasis_binCount_8	-1.20914	3.62342e-12	-0.808288	0.418935	0.99717	-4.5959
wavelet-HHL_glszm_ZonePercentage_binCount_8	1.20506	3.62358e-12	0.805561	0.420506	0.99717	-4.59591
wavelet-LHL_gldm_LargeDependenceHighGrayLevelEmphasis_binCount_8	-1.20351	3.62346e-12	-0.804525	0.421104	0.99717	-4.59591
wavelet-LHH_ngtdm_Complexity_binCount_8	1.20286	3.62389e-12	0.804094	0.421353	0.99717	-4.59591
wavelet-LHL_glcm_ClusterProminence_binCount_8	1.20279	3.62345e-12	0.804045	0.421381	0.99717	-4.59591
log-sigma-3-0-mm-3D_glszm_LargeAreaLowGrayLevelEmphasis_binCount_8	-1.20244	3.62361e-12	-0.803815	0.421514	0.99717	-4.59591
log-sigma-1-0-mm-3D_firstorder_RootMeanSquared_binCount_8	1.20186	3.6237e-12	0.803424	0.421739	0.99717	-4.59591
wavelet-LLH_glszm_SmallAreaEmphasis_binCount_8	-1.20095	3.62378e-12	-0.802817	0.42209	0.99717	-4.59592
wavelet-HHL_gldm_SmallDependenceEmphasis_binCount_8	1.20025	3.62374e-12	0.802349	0.422361	0.99717	-4.59592
wavelet-HLH_gldm_DependenceNonUniformityNormalized_binCount_8	1.19996	3.62387e-12	0.802152	0.422475	0.99717	-4.59592
wavelet-LHL_glrlm_ShortRunHighGrayLevelEmphasis_binCount_8	-1.19972	3.6239e-12	-0.801995	0.422565	0.99717	-4.59592
wavelet-LLH_glrlm_RunVariance_binCount_8	-1.19801	3.62385e-12	-0.800851	0.423227	0.99717	-4.59592
wavelet-LHH_gldm_GrayLevelNonUniformity_binCount_8	-1.1899	3.62366e-12	-0.795427	0.426375	0.99717	-4.59594
log-sigma-3-0-mm-3D_glrlm_RunVariance_binCount_8	-1.18899	3.62378e-12	-0.79482	0.426728	0.99717	-4.59594
wavelet-HHL_ngtdm_Coarseness_binCount_8	1.18821	3.62386e-12	0.7943	0.42703	0.99717	-4.59595
wavelet-LHH_glcm_DifferenceVariance_binCount_8	1.18791	3.62382e-12	0.794102	0.427146	0.99717	-4.59595
wavelet-LHL_glcm_SumEntropy_binCount_8	1.18483	3.62396e-12	0.792043	0.428345	0.99717	-4.59595
wavelet-LLL_glcm_Idmn_binCount_8	1.18346	3.62396e-12	0.791127	0.428879	0.99717	-4.59596
wavelet-LLL_glrlm_RunEntropy_binCount_8	-1.18207	3.62389e-12	-0.790195	0.429423	0.99717	-4.59596
wavelet-LLH_glszm_LargeAreaLowGrayLevelEmphasis_binCount_8	-1.18011	3.62291e-12	-0.788883	0.43019	0.99717	-4.59596
wavelet-LLH_gldm_DependenceVariance_binCount_8	-1.17825	3.62385e-12	-0.787639	0.430917	0.99717	-4.59597
wavelet-LHL_glcm_DifferenceEntropy_binCount_8	1.17769	3.62396e-12	0.787264	0.431137	0.99717	-4.59597
wavelet-LLL_glszm_LowGrayLevelZoneEmphasis_binCount_8	-1.17733	3.62386e-12	-0.787028	0.431275	0.99717	-4.59597
wavelet-HLH_glrlm_LongRunEmphasis_binCount_8	-1.17704	3.62382e-12	-0.786835	0.431388	0.99717	-4.59597
wavelet-HLL_firstorder_10Percentile_binCount_8	-1.17349	3.62384e-12	-0.784462	0.432779	0.99717	-4.59598
wavelet-HHH_glrlm_LongRunLowGrayLevelEmphasis_binCount_8	1.17135	3.62361e-12	0.783027	0.433621	0.99717	-4.59599
wavelet-HHL_firstorder_Skewness_binCount_8	1.17035	3.62361e-12	0.782358	0.434014	0.99717	-4.59599
wavelet-LHH_glcm_JointEntropy_binCount_8	1.17002	3.62375e-12	0.782138	0.434143	0.99717	-4.59599
wavelet-LHH_glcm_SumSquares_binCount_8	1.16884	3.62385e-12	0.781352	0.434605	0.99717	-4.59599
wavelet-LLL_glszm_LargeAreaHighGrayLevelEmphasis_binCount_8	-1.1682	3.62314e-12	-0.780924	0.434857	0.99717	-4.59599
wavelet-HHH_glszm_SizeZoneNonUniformity_binCount_8	-1.16712	3.62379e-12	-0.780201	0.435282	0.99717	-4.596
wavelet-HLH_glszm_ZoneEntropy_binCount_8	1.1662	3.62396e-12	0.779586	0.435644	0.99717	-4.596
original_firstorder_Skewness_binCount_8	-1.1643	3.62385e-12	-0.778319	0.436391	0.99717	-4.596
wavelet-LHL_glcm_SumSquares_binCount_8	1.16266	3.62345e-12	0.777219	0.437039	0.99717	-4.59601
wavelet-LHL_glcm_ClusterTendency_binCount_8	1.16262	3.62339e-12	0.77719	0.437056	0.99717	-4.59601
wavelet-HLL_glrlm_GrayLevelNonUniformity_binCount_8	-1.15886	3.62376e-12	-0.77468	0.438538	0.99717	-4.59601
wavelet-HHL_gldm_GrayLevelNonUniformity_binCount_8	-1.15816	3.62365e-12	-0.774208	0.438817	0.99717	-4.59602
log-sigma-3-0-mm-3D_glrlm_RunLengthNonUniformity_binCount_8	-1.15782	3.62379e-12	-0.773981	0.438951	0.99717	-4.59602
wavelet-LHL_gldm_GrayLevelNonUniformity_binCount_8	-1.1578	3.62323e-12	-0.773974	0.438956	0.99717	-4.59602
wavelet-LLL_glcm_Contrast_binCount_8	-1.15705	3.62379e-12	-0.773468	0.439255	0.99717	-4.59602
wavelet-HHH_firstorder_Energy_binCount_8	-1.15693	3.62318e-12	-0.773391	0.4393	0.99717	-4.59602
wavelet-LHH_glrlm_GrayLevelNonUniformity_binCount_8	-1.15649	3.62343e-12	-0.773098	0.439474	0.99717	-4.59602
wavelet-LHL_glrlm_GrayLevelNonUniformity_binCount_8	-1.15641	3.62335e-12	-0.773042	0.439507	0.99717	-4.59602
wavelet-HHH_glszm_HighGrayLevelZoneEmphasis_binCount_8	-1.15601	3.62396e-12	-0.772774	0.439666	0.99717	-4.59602
log-sigma-1-0-mm-3D_glszm_ZoneVariance_binCount_8	-1.1559	3.62334e-12	-0.772697	0.439711	0.99717	-4.59602
log-sigma-3-0-mm-3D_ngtdm_Coarseness_binCount_8	1.15458	3.62303e-12	0.771819	0.440231	0.99717	-4.59602
wavelet-HHH_glszm_LargeAreaHighGrayLevelEmphasis_binCount_8	-1.1545	3.62336e-12	-0.771766	0.440262	0.99717	-4.59602
wavelet-LHH_glrlm_RunPercentage_binCount_8	1.15431	3.62375e-12	0.771638	0.440338	0.99717	-4.59602
wavelet-HLH_gldm_SmallDependenceLowGrayLevelEmphasis_binCount_8	-1.15293	3.62362e-12	-0.770715	0.440885	0.99717	-4.59603
wavelet-LHH_glcm_ClusterTendency_binCount_8	1.15075	3.62388e-12	0.769255	0.441751	0.99717	-4.59603
wavelet-HHL_glszm_LargeAreaLowGrayLevelEmphasis_binCount_8	-1.14913	3.62356e-12	-0.768174	0.442393	0.99717	-4.59604
log-sigma-1-0-mm-3D_glszm_LargeAreaEmphasis_binCount_8	-1.14754	3.62329e-12	-0.767115	0.443022	0.99717	-4.59604
wavelet-HLH_glrlm_RunVariance_binCount_8	-1.14605	3.62382e-12	-0.766114	0.443617	0.99717	-4.59604
wavelet-HLH_firstorder_Skewness_binCount_8	-1.1452	3.62384e-12	-0.765548	0.443955	0.99717	-4.59605
wavelet-HHH_ngtdm_Complexity_binCount_8	-1.13756	3.62382e-12	-0.760444	0.446999	0.99717	-4.59606
wavelet-LHH_gldm_DependenceNonUniformityNormalized_binCount_8	1.13746	3.62334e-12	0.760371	0.447042	0.99717	-4.59606
wavelet-HLL_gldm_GrayLevelNonUniformity_binCount_8	-1.13579	3.6159e-12	-0.759257	0.447708	0.99717	-4.59607
log-sigma-1-0-mm-3D_ngtdm_Busyness_binCount_8	-1.13453	3.62331e-12	-0.758414	0.448213	0.99717	-4.59607
log-sigma-1-0-mm-3D_glrlm_RunVariance_binCount_8	-1.1336	3.6235e-12	-0.757793	0.448584	0.99717	-4.59607
wavelet-LLL_glszm_ZoneEntropy_binCount_8	1.13337	3.62396e-12	0.757639	0.448676	0.99717	-4.59607
wavelet-HLH_glszm_SmallAreaHighGrayLevelEmphasis_binCount_8	1.13286	3.62342e-12	0.757296	0.448882	0.99717	-4.59607
wavelet-HLL_glszm_LargeAreaHighGrayLevelEmphasis_binCount_8	-1.1307	3.62291e-12	-0.755856	0.449745	0.99717	-4.59608
wavelet-LLL_glszm_LargeAreaEmphasis_binCount_8	-1.12925	3.617e-12	-0.754888	0.450325	0.99717	-4.59608
log-sigma-1-0-mm-3D_gldm_LargeDependenceEmphasis_binCount_8	-1.12731	3.62378e-12	-0.753592	0.451103	0.99717	-4.59609
wavelet-HLL_glszm_GrayLevelNonUniformityNormalized_binCount_8	1.1254	3.62259e-12	0.75231	0.451873	0.99717	-4.59609
wavelet-HHH_glrlm_LongRunHighGrayLevelEmphasis_binCount_8	-1.12415	3.62375e-12	-0.751474	0.452377	0.99717	-4.59609
original_glrlm_RunLengthNonUniformity_binCount_8	-1.11981	3.6238e-12	-0.748577	0.454121	0.99717	-4.5961
log-sigma-1-0-mm-3D_gldm_GrayLevelNonUniformity_binCount_8	-1.11966	3.62295e-12	-0.748476	0.454182	0.99717	-4.5961
wavelet-HLL_gldm_DependenceNonUniformity_binCount_8	-1.11913	3.62369e-12	-0.748122	0.454396	0.99717	-4.5961
log-sigma-1-0-mm-3D_glszm_LargeAreaHighGrayLevelEmphasis_binCount_8	-1.11871	3.62317e-12	-0.747837	0.454567	0.99717	-4.59611
wavelet-LLH_glcm_DifferenceVariance_binCount_8	-1.11863	3.62175e-12	-0.747784	0.4546	0.99717	-4.59611
wavelet-HHH_glszm_LargeAreaEmphasis_binCount_8	-1.11831	3.62211e-12	-0.747575	0.454725	0.99717	-4.59611
wavelet-HHH_glszm_ZoneVariance_binCount_8	-1.11831	3.62214e-12	-0.747575	0.454725	0.99717	-4.59611
log-sigma-3-0-mm-3D_glrlm_LongRunEmphasis_binCount_8	-1.1154	3.62364e-12	-0.745624	0.455903	0.99717	-4.59611
wavelet-LLH_glrlm_LongRunEmphasis_binCount_8	-1.11364	3.62387e-12	-0.744447	0.456615	0.99717	-4.59612
wavelet-HHH_firstorder_Mean_binCount_8	1.11358	3.62371e-12	0.744412	0.456636	0.99717	-4.59612
wavelet-HLH_gldm_LargeDependenceEmphasis_binCount_8	-1.11251	3.62371e-12	-0.743697	0.457069	0.99717	-4.59612
log-sigma-3-0-mm-3D_ngtdm_Strength_binCount_8	1.10966	3.62373e-12	0.741791	0.458223	0.99717	-4.59613
wavelet-LHH_firstorder_Energy_binCount_8	-1.10832	3.62368e-12	-0.740897	0.458765	0.99717	-4.59613
log-sigma-3-0-mm-3D_glrlm_LongRunHighGrayLevelEmphasis_binCount_8	-1.10735	3.62365e-12	-0.740248	0.459158	0.99717	-4.59613
log-sigma-3-0-mm-3D_gldm_DependenceNonUniformity_binCount_8	-1.10721	3.61272e-12	-0.740154	0.459216	0.99717	-4.59613
wavelet-HHL_glrlm_GrayLevelNonUniformity_binCount_8	-1.10549	3.62333e-12	-0.739004	0.459913	0.99717	-4.59613
log-sigma-1-0-mm-3D_glrlm_RunLengthNonUniformity_binCount_8	-1.10542	3.62382e-12	-0.738955	0.459943	0.99717	-4.59613
original_ngtdm_Coarseness_binCount_8	1.10373	3.62379e-12	0.737828	0.460628	0.99717	-4.59614
wavelet-HHH_ngtdm_Busyness_binCount_8	-1.10037	3.62354e-12	-0.735577	0.461997	0.99717	-4.59615
wavelet-LLH_glrlm_GrayLevelVariance_binCount_8	-1.10028	3.6237e-12	-0.735519	0.462032	0.99717	-4.59615
original_glcm_JointAverage_binCount_8	1.09871	3.62391e-12	0.734469	0.462672	0.99717	-4.59615
original_glcm_SumAverage_binCount_8	1.09871	3.62391e-12	0.734469	0.462672	0.99717	-4.59615
wavelet-HLH_glrlm_GrayLevelNonUniformity_binCount_8	-1.09209	3.62076e-12	-0.730045	0.465371	0.99717	-4.59616
wavelet-HHH_firstorder_TotalEnergy_binCount_8	-1.08042	3.62356e-12	-0.722244	0.470153	0.99717	-4.59619
wavelet-LHL_glrlm_RunPercentage_binCount_8	1.07871	3.62385e-12	0.721099	0.470857	0.99717	-4.59619
log-sigma-1-0-mm-3D_gldm_SmallDependenceLowGrayLevelEmphasis_binCount_8	1.07536	3.62323e-12	0.718863	0.472234	0.99717	-4.5962
wavelet-LLL_glszm_ZoneVariance_binCount_8	-1.07452	3.61895e-12	-0.718298	0.472582	0.99717	-4.5962
log-sigma-1-0-mm-3D_glszm_GrayLevelNonUniformity_binCount_8	-1.07212	3.62375e-12	-0.716695	0.473571	0.99717	-4.59621
wavelet-LLH_glcm_DifferenceAverage_binCount_8	-1.0704	3.62377e-12	-0.715547	0.474279	0.99717	-4.59621
wavelet-LHL_gldm_DependenceVariance_binCount_8	-1.0685	3.62212e-12	-0.714272	0.475067	0.99717	-4.59621
log-sigma-1-0-mm-3D_glszm_LowGrayLevelZoneEmphasis_binCount_8	1.06732	3.62328e-12	0.713484	0.475555	0.99717	-4.59622
log-sigma-3-0-mm-3D_gldm_DependenceVariance_binCount_8	-1.06236	3.62382e-12	-0.710167	0.477609	0.99717	-4.59623
wavelet-LHH_glcm_ClusterProminence_binCount_8	1.05953	3.62314e-12	0.708277	0.478782	0.99717	-4.59623
wavelet-LHH_ngtdm_Contrast_binCount_8	1.0583	3.62367e-12	0.707454	0.479293	0.99717	-4.59624
wavelet-LLL_ngtdm_Coarseness_binCount_8	1.05822	3.62344e-12	0.707402	0.479325	0.99717	-4.59624
wavelet-LHL_firstorder_Uniformity_binCount_8	-1.05624	3.62389e-12	-0.706081	0.480146	0.99717	-4.59624
original_shape_VoxelVolume_binCount_8	-1.05517	3.62373e-12	-0.705362	0.480593	0.99717	-4.59624
wavelet-HLL_glszm_ZonePercentage_binCount_8	1.05504	3.62375e-12	0.705279	0.480645	0.99717	-4.59624
wavelet-LLH_gldm_LargeDependenceEmphasis_binCount_8	-1.05435	3.62374e-12	-0.704818	0.480932	0.99717	-4.59624
wavelet-LHH_gldm_SmallDependenceLowGrayLevelEmphasis_binCount_8	1.0522	3.62377e-12	0.703377	0.481829	0.99717	-4.59625
log-sigma-1-0-mm-3D_glszm_SizeZoneNonUniformity_binCount_8	-1.05198	3.62341e-12	-0.703232	0.481919	0.99717	-4.59625
wavelet-LHH_glrlm_ShortRunEmphasis_binCount_8	1.05167	3.62396e-12	0.703024	0.482049	0.99717	-4.59625
original_firstorder_Minimum_binCount_8	-1.04705	0.000138216	-0.699937	0.483975	0.99717	-4.59626
original_gldm_DependenceNonUniformity_binCount_8	-1.04492	3.62384e-12	-0.698512	0.484865	0.99717	-4.59626
wavelet-HHL_firstorder_TotalEnergy_binCount_8	-1.04362	3.62366e-12	-0.697644	0.485408	0.99717	-4.59627
wavelet-LHL_glrlm_ShortRunEmphasis_binCount_8	1.04277	3.62396e-12	0.697075	0.485764	0.99717	-4.59627
wavelet-HHH_firstorder_90Percentile_binCount_8	-1.03961	3.62384e-12	-0.694965	0.487085	0.99717	-4.59627
wavelet-LHH_glrlm_ShortRunLowGrayLevelEmphasis_binCount_8	-1.0384	3.62386e-12	-0.694153	0.487594	0.99717	-4.59628
wavelet-LLL_glrlm_LongRunEmphasis_binCount_8	-1.03726	3.62372e-12	-0.693389	0.488074	0.99717	-4.59628
wavelet-HLH_glszm_LargeAreaHighGrayLevelEmphasis_binCount_8	-1.03639	3.36798e-12	-0.692811	0.488436	0.99717	-4.59628
log-sigma-3-0-mm-3D_glrlm_HighGrayLevelRunEmphasis_binCount_8	-1.03493	3.62363e-12	-0.691833	0.48905	0.99717	-4.59628
wavelet-LLH_glcm_Autocorrelation_binCount_8	1.03258	3.62385e-12	0.690262	0.490037	0.99717	-4.59629
wavelet-LLL_glszm_LargeAreaLowGrayLevelEmphasis_binCount_8	-1.0323	3.62323e-12	-0.690078	0.490153	0.99717	-4.59629
wavelet-LLL_glrlm_RunVariance_binCount_8	-1.03217	3.62341e-12	-0.689992	0.490207	0.99717	-4.59629
wavelet-LHH_glrlm_LongRunEmphasis_binCount_8	-1.03213	3.62367e-12	-0.689964	0.490225	0.99717	-4.59629
wavelet-HHH_ngtdm_Strength_binCount_8	1.02909	3.62367e-12	0.687929	0.491506	0.99717	-4.5963
log-sigma-1-0-mm-3D_gldm_DependenceNonUniformity_binCount_8	-1.02879	3.62327e-12	-0.687728	0.491632	0.99717	-4.5963
original_ngtdm_Strength_binCount_8	1.02639	3.61058e-12	0.686123	0.492644	0.99717	-4.5963
wavelet-HHH_glrlm_GrayLevelNonUniformityNormalized_binCount_8	1.02358	3.62391e-12	0.684247	0.493827	0.99717	-4.59631
log-sigma-1-0-mm-3D_gldm_LargeDependenceLowGrayLevelEmphasis_binCount_8	-1.02352	3.62228e-12	-0.684205	0.493854	0.99717	-4.59631
wavelet-LHL_firstorder_90Percentile_binCount_8	1.02338	3.6234e-12	0.684111	0.493913	0.99717	-4.59631
wavelet-LLH_glcm_MCC_binCount_8	1.02303	3.62327e-12	0.683883	0.494057	0.99717	-4.59631
wavelet-HLH_gldm_GrayLevelNonUniformity_binCount_8	-1.02298	3.62298e-12	-0.683847	0.49408	0.99717	-4.59631
original_shape_MeshVolume_binCount_8	-1.02154	3.62371e-12	-0.682881	0.49469	0.99717	-4.59631
log-sigma-1-0-mm-3D_gldm_SmallDependenceEmphasis_binCount_8	1.02024	3.6238e-12	0.682011	0.49524	0.99717	-4.59631
wavelet-LLH_glszm_LargeAreaEmphasis_binCount_8	-1.01928	3.62353e-12	-0.681373	0.495643	0.99717	-4.59632
wavelet-LLH_glszm_ZoneVariance_binCount_8	-1.01928	3.62347e-12	-0.681373	0.495643	0.99717	-4.59632
wavelet-LLH_glcm_JointAverage_binCount_8	1.01896	3.62389e-12	0.681157	0.49578	0.99717	-4.59632
wavelet-LLH_glcm_SumAverage_binCount_8	1.01896	3.62389e-12	0.681157	0.49578	0.99717	-4.59632
wavelet-LLH_glrlm_RunLengthNonUniformity_binCount_8	-1.01856	3.62356e-12	-0.680894	0.495947	0.99717	-4.59632
wavelet-LLH_glcm_Imc1_binCount_8	1.01092	3.6238e-12	0.675781	0.499188	0.99717	-4.59633
wavelet-HLH_glrlm_LongRunLowGrayLevelEmphasis_binCount_8	-1.01001	3.62318e-12	-0.675174	0.499573	0.99717	-4.59634
wavelet-HLL_glszm_LargeAreaEmphasis_binCount_8	-1.00965	3.62251e-12	-0.674934	0.499725	0.99717	-4.59634
wavelet-LHL_gldm_GrayLevelVariance_binCount_8	1.00895	3.62382e-12	0.674469	0.500021	0.99717	-4.59634
wavelet-HLL_firstorder_RobustMeanAbsoluteDeviation_binCount_8	1.006	3.62379e-12	0.672495	0.501276	0.99717	-4.59634
log-sigma-1-0-mm-3D_gldm_DependenceNonUniformityNormalized_binCount_8	1.00502	3.62359e-12	0.671837	0.501695	0.99717	-4.59635
wavelet-HHH_glcm_MCC_binCount_8	1.00356	3.62317e-12	0.670861	0.502317	0.99717	-4.59635
wavelet-HHH_ngtdm_Coarseness_binCount_8	1.00323	3.62366e-12	0.670644	0.502455	0.99717	-4.59635
log-sigma-1-0-mm-3D_glrlm_GrayLevelNonUniformity_binCount_8	-0.998809	3.6237e-12	-0.667688	0.504341	0.99717	-4.59636
wavelet-LHH_glrlm_RunVariance_binCount_8	-0.996095	3.62349e-12	-0.665873	0.5055	0.99717	-4.59636
wavelet-HHL_glcm_DifferenceVariance_binCount_8	-0.995224	3.62383e-12	-0.665291	0.505872	0.99717	-4.59636
original_shape_MinorAxisLength_binCount_8	0.994696	3.62298e-12	0.664938	0.506098	0.99717	-4.59637
wavelet-HLL_firstorder_RootMeanSquared_binCount_8	0.994507	3.6239e-12	0.664812	0.506179	0.99717	-4.59637
wavelet-HLL_glszm_SizeZoneNonUniformityNormalized_binCount_8	-0.994381	3.62386e-12	-0.664728	0.506232	0.99717	-4.59637
log-sigma-1-0-mm-3D_glrlm_RunPercentage_binCount_8	0.994318	3.62396e-12	0.664686	0.506259	0.99717	-4.59637
wavelet-HLL_glszm_ZoneVariance_binCount_8	-0.991642	3.62262e-12	-0.662897	0.507404	0.99717	-4.59637
wavelet-HHH_glrlm_GrayLevelNonUniformity_binCount_8	-0.991315	3.62335e-12	-0.662678	0.507545	0.99717	-4.59637
wavelet-LLH_ngtdm_Contrast_binCount_8	-0.991145	3.6237e-12	-0.662565	0.507617	0.99717	-4.59637
wavelet-LHL_glcm_Imc1_binCount_8	-0.983573	3.62376e-12	-0.657503	0.510865	0.99717	-4.59639
wavelet-HLL_ngtdm_Busyness_binCount_8	-0.98235	3.62343e-12	-0.656685	0.511391	0.99717	-4.59639
wavelet-LHL_glrlm_GrayLevelVariance_binCount_8	0.982011	3.61274e-12	0.656458	0.511537	0.99717	-4.59639
wavelet-LLH_ngtdm_Complexity_binCount_8	-0.979513	3.62373e-12	-0.654789	0.512611	0.99717	-4.5964
original_gldm_GrayLevelNonUniformity_binCount_8	-0.979064	3.62374e-12	-0.654489	0.512804	0.99717	-4.5964
wavelet-HLL_firstorder_90Percentile_binCount_8	0.978985	3.62386e-12	0.654436	0.512839	0.99717	-4.5964
wavelet-LLH_glcm_Idn_binCount_8	0.976375	3.62396e-12	0.652691	0.513963	0.99717	-4.5964
wavelet-LHH_gldm_DependenceEntropy_binCount_8	0.970794	3.62396e-12	0.648961	0.516371	0.99717	-4.59641
original_glszm_LargeAreaLowGrayLevelEmphasis_binCount_8	-0.970564	3.62379e-12	-0.648807	0.516471	0.99717	-4.59641
wavelet-HLH_glszm_SizeZoneNonUniformityNormalized_binCount_8	0.967437	3.62396e-12	0.646716	0.517823	0.99717	-4.59642
wavelet-HHH_firstorder_Uniformity_binCount_8	0.966817	3.62135e-12	0.646302	0.518091	0.99717	-4.59642
wavelet-HLL_glszm_SmallAreaEmphasis_binCount_8	-0.965236	3.62378e-12	-0.645245	0.518776	0.99717	-4.59642
wavelet-LLH_gldm_DependenceNonUniformityNormalized_binCount_8	0.963567	3.6239e-12	0.644129	0.519499	0.99717	-4.59643
wavelet-HHH_glrlm_LowGrayLevelRunEmphasis_binCount_8	0.963149	3.62386e-12	0.64385	0.51968	0.99717	-4.59643
log-sigma-3-0-mm-3D_glszm_ZoneVariance_binCount_8	-0.963061	3.62317e-12	-0.643791	0.519719	0.99717	-4.59643
log-sigma-3-0-mm-3D_glrlm_RunPercentage_binCount_8	0.954469	3.62329e-12	0.638047	0.52345	0.99717	-4.59644
wavelet-LLL_glrlm_GrayLevelNonUniformity_binCount_8	-0.950406	3.62375e-12	-0.635331	0.52522	0.99717	-4.59645
wavelet-LHL_glszm_SmallAreaEmphasis_binCount_8	-0.948044	3.62299e-12	-0.633752	0.52625	0.99717	-4.59646
wavelet-LLH_glcm_Id_binCount_8	0.945955	3.62384e-12	0.632356	0.527162	0.99717	-4.59646
log-sigma-1-0-mm-3D_glszm_ZonePercentage_binCount_8	0.945645	3.62374e-12	0.632148	0.527297	0.99717	-4.59646
original_glcm_SumSquares_binCount_8	-0.945396	3.62365e-12	-0.631982	0.527406	0.99717	-4.59646
wavelet-HHH_glcm_Id_binCount_8	0.944141	3.62268e-12	0.631143	0.527954	0.99717	-4.59646
wavelet-HHH_glcm_Idm_binCount_8	0.944141	3.62306e-12	0.631143	0.527954	0.99717	-4.59646
wavelet-HHH_glcm_Idn_binCount_8	0.944141	3.62396e-12	0.631143	0.527954	0.99717	-4.59646
wavelet-HHH_glcm_DifferenceAverage_binCount_8	-0.944141	3.62381e-12	-0.631143	0.527954	0.99717	-4.59646
wavelet-HHH_firstorder_MeanAbsoluteDeviation_binCount_8	-0.943795	3.6238e-12	-0.630912	0.528105	0.99717	-4.59646
log-sigma-3-0-mm-3D_gldm_LargeDependenceEmphasis_binCount_8	-0.943743	3.6234e-12	-0.630877	0.528128	0.99717	-4.59646
wavelet-LLH_glcm_Correlation_binCount_8	0.94306	3.62375e-12	0.630421	0.528427	0.99717	-4.59647
wavelet-HLL_firstorder_InterquartileRange_binCount_8	0.942339	3.62382e-12	0.629939	0.528742	0.99717	-4.59647
wavelet-HLL_glrlm_RunLengthNonUniformity_binCount_8	-0.939711	3.62355e-12	-0.628182	0.529892	0.99717	-4.59647
original_glcm_Autocorrelation_binCount_8	0.939032	3.62392e-12	0.627728	0.53019	0.99717	-4.59647
wavelet-HHH_glrlm_GrayLevelVariance_binCount_8	-0.938129	3.62366e-12	-0.627124	0.530585	0.99717	-4.59647
log-sigma-1-0-mm-3D_glrlm_ShortRunEmphasis_binCount_8	0.937687	3.62396e-12	0.626829	0.530779	0.99717	-4.59648
log-sigma-3-0-mm-3D_ngtdm_Complexity_binCount_8	-0.937382	3.62364e-12	-0.626625	0.530912	0.99717	-4.59648
wavelet-LHL_glcm_JointEnergy_binCount_8	-0.937176	3.62372e-12	-0.626487	0.531003	0.99717	-4.59648
wavelet-HHL_ngtdm_Busyness_binCount_8	-0.935199	3.6228e-12	-0.625166	0.53187	0.99717	-4.59648
original_glcm_ClusterProminence_binCount_8	-0.933938	3.62361e-12	-0.624323	0.532423	0.99717	-4.59648
log-sigma-3-0-mm-3D_glcm_JointAverage_binCount_8	-0.933356	3.62376e-12	-0.623934	0.532678	0.99717	-4.59648
log-sigma-3-0-mm-3D_glcm_SumAverage_binCount_8	-0.933356	3.62376e-12	-0.623934	0.532678	0.99717	-4.59648
wavelet-LLH_gldm_GrayLevelNonUniformity_binCount_8	-0.932067	3.62311e-12	-0.623072	0.533244	0.99717	-4.59649
wavelet-LHL_glcm_DifferenceAverage_binCount_8	0.927545	3.62215e-12	0.620049	0.535232	0.99717	-4.59649
wavelet-HLL_ngtdm_Coarseness_binCount_8	0.927256	3.62237e-12	0.619856	0.53536	0.99717	-4.59649
wavelet-LLL_gldm_SmallDependenceEmphasis_binCount_8	0.926085	3.62373e-12	0.619073	0.535876	0.99717	-4.5965
original_shape_Maximum2DDiameterRow_binCount_8	0.926071	-0.00557972	0.619064	0.535882	0.99717	-4.5965
wavelet-HHH_gldm_LargeDependenceHighGrayLevelEmphasis_binCount_8	-0.925807	3.62371e-12	-0.618887	0.535998	0.99717	-4.5965
log-sigma-1-0-mm-3D_gldm_DependenceVariance_binCount_8	-0.924935	3.6237e-12	-0.618305	0.536382	0.99717	-4.5965
wavelet-HHH_glcm_Idmn_binCount_8	0.921127	3.62396e-12	0.615758	0.538061	0.99717	-4.59651
wavelet-HHH_glcm_Contrast_binCount_8	-0.921127	3.62387e-12	-0.615758	0.538061	0.99717	-4.59651
log-sigma-3-0-mm-3D_gldm_GrayLevelNonUniformity_binCount_8	-0.919969	3.62353e-12	-0.614985	0.538572	0.99717	-4.59651
wavelet-LHL_glcm_Idn_binCount_8	-0.918112	3.62389e-12	-0.613744	0.539392	0.99717	-4.59651
wavelet-LHH_firstorder_Entropy_binCount_8	0.91799	3.62385e-12	0.613662	0.539446	0.99717	-4.59651
wavelet-LLH_glcm_Idm_binCount_8	0.917562	3.62384e-12	0.613375	0.539635	0.99717	-4.59651
wavelet-HLL_firstorder_MeanAbsoluteDeviation_binCount_8	0.916128	3.62031e-12	0.612417	0.540269	0.99717	-4.59651
log-sigma-3-0-mm-3D_gldm_LargeDependenceHighGrayLevelEmphasis_binCount_8	-0.91565	3.62371e-12	-0.612097	0.54048	0.99717	-4.59652
wavelet-HLL_gldm_DependenceNonUniformityNormalized_binCount_8	0.915003	3.62325e-12	0.611665	0.540767	0.99717	-4.59652
original_glrlm_GrayLevelNonUniformity_binCount_8	-0.914281	3.61676e-12	-0.611182	0.541086	0.99717	-4.59652
wavelet-HLL_firstorder_Variance_binCount_8	0.914089	3.6232e-12	0.611054	0.541171	0.99717	-4.59652
wavelet-HHH_ngtdm_Contrast_binCount_8	-0.913537	3.62375e-12	-0.610685	0.541415	0.99717	-4.59652
wavelet-HHH_glrlm_RunEntropy_binCount_8	-0.911008	3.62396e-12	-0.608994	0.542535	0.99717	-4.59652
wavelet-HHH_glcm_DifferenceVariance_binCount_8	-0.910231	3.62392e-12	-0.608475	0.542879	0.99717	-4.59653
wavelet-HHH_glcm_DifferenceEntropy_binCount_8	-0.908526	3.62396e-12	-0.607335	0.543636	0.99717	-4.59653
original_glszm_LargeAreaHighGrayLevelEmphasis_binCount_8	-0.907933	3.62258e-12	-0.606939	0.543898	0.99717	-4.59653
wavelet-HHH_gldm_LowGrayLevelEmphasis_binCount_8	0.907755	3.62358e-12	0.606819	0.543978	0.99717	-4.59653
wavelet-HHL_glcm_MaximumProbability_binCount_8	0.907734	3.62373e-12	0.606805	0.543987	0.99717	-4.59653
wavelet-LHH_gldm_GrayLevelVariance_binCount_8	0.902555	3.62388e-12	0.603343	0.546287	0.99717	-4.59654
wavelet-HHH_glszm_LargeAreaLowGrayLevelEmphasis_binCount_8	-0.901668	3.6221e-12	-0.602751	0.546682	0.99717	-4.59654
wavelet-HLH_glrlm_RunPercentage_binCount_8	0.900029	3.61708e-12	0.601655	0.547411	0.99717	-4.59654
original_gldm_SmallDependenceHighGrayLevelEmphasis_binCount_8	0.899504	3.62372e-12	0.601304	0.547645	0.99717	-4.59654
log-sigma-3-0-mm-3D_gldm_HighGrayLevelEmphasis_binCount_8	-0.897577	3.62375e-12	-0.600016	0.548503	0.99717	-4.59655
wavelet-HLL_firstorder_Maximum_binCount_8	0.896488	3.62263e-12	0.599288	0.548988	0.99717	-4.59655
wavelet-HHL_ngtdm_Complexity_binCount_8	-0.893999	3.62383e-12	-0.597624	0.550097	0.99717	-4.59655
wavelet-HHH_gldm_GrayLevelNonUniformity_binCount_8	-0.891929	3.62335e-12	-0.59624	0.551022	0.99717	-4.59656
original_glszm_LargeAreaEmphasis_binCount_8	-0.885671	3.62353e-12	-0.592057	0.553819	0.99717	-4.59657
wavelet-LLL_gldm_GrayLevelNonUniformity_binCount_8	-0.884506	3.62202e-12	-0.591278	0.554341	0.99717	-4.59657
wavelet-HHH_glcm_JointEntropy_binCount_8	-0.883654	3.62396e-12	-0.590709	0.554722	0.99717	-4.59657
wavelet-LHH_firstorder_TotalEnergy_binCount_8	-0.880848	3.62283e-12	-0.588833	0.55598	0.99717	-4.59658
wavelet-HLH_glrlm_RunLengthNonUniformity_binCount_8	-0.879982	3.62377e-12	-0.588254	0.556368	0.99717	-4.59658
original_glszm_ZoneVariance_binCount_8	-0.879546	3.6235e-12	-0.587962	0.556564	0.99717	-4.59658
log-sigma-1-0-mm-3D_firstorder_10Percentile_binCount_8	-0.878645	3.62374e-12	-0.58736	0.556969	0.99717	-4.59658
wavelet-LHH_firstorder_Uniformity_binCount_8	-0.878074	3.62373e-12	-0.586979	0.557225	0.99717	-4.59658
log-sigma-3-0-mm-3D_glrlm_RunEntropy_binCount_8	-0.875211	3.62327e-12	-0.585064	0.558511	0.99717	-4.59659
wavelet-HHL_ngtdm_Strength_binCount_8	0.874496	3.62151e-12	0.584586	0.558833	0.99717	-4.59659
wavelet-LLL_firstorder_Range_binCount_8	0.87401	3.62374e-12	0.584261	0.559051	0.99717	-4.59659
wavelet-LHL_firstorder_MeanAbsoluteDeviation_binCount_8	0.871863	3.62371e-12	0.582826	0.560017	0.99717	-4.59659
wavelet-LHH_glcm_Imc2_binCount_8	0.869624	3.62378e-12	0.581329	0.561025	0.99717	-4.5966
wavelet-HHH_firstorder_Entropy_binCount_8	-0.8695	3.62396e-12	-0.581247	0.561081	0.99717	-4.5966
wavelet-HHH_firstorder_RootMeanSquared_binCount_8	-0.868922	3.62349e-12	-0.58086	0.561341	0.99717	-4.5966
wavelet-HHH_firstorder_Variance_binCount_8	-0.868922	3.62362e-12	-0.58086	0.561341	0.99717	-4.5966
wavelet-LHL_glszm_LowGrayLevelZoneEmphasis_binCount_8	0.867032	3.62325e-12	0.579597	0.562193	0.99717	-4.5966
wavelet-HHH_gldm_GrayLevelVariance_binCount_8	-0.866389	3.6237e-12	-0.579168	0.562483	0.99717	-4.5966
wavelet-HLL_glszm_LargeAreaLowGrayLevelEmphasis_binCount_8	-0.862525	3.62368e-12	-0.576584	0.564227	0.99717	-4.59661
wavelet-LLH_glcm_SumSquares_binCount_8	-0.860842	3.62377e-12	-0.575459	0.564987	0.99717	-4.59661
wavelet-HHH_glrlm_RunLengthNonUniformity_binCount_8	-0.85786	3.62376e-12	-0.573466	0.566336	0.99717	-4.59662
log-sigma-1-0-mm-3D_glrlm_LongRunLowGrayLevelEmphasis_binCount_8	-0.857234	3.6228e-12	-0.573047	0.566619	0.99717	-4.59662
wavelet-LLH_glcm_ClusterTendency_binCount_8	-0.856607	3.62386e-12	-0.572628	0.566903	0.99717	-4.59662
original_firstorder_Range_binCount_8	0.853769	-0.00453107	0.570731	0.568188	0.99717	-4.59662
log-sigma-1-0-mm-3D_gldm_LargeDependenceHighGrayLevelEmphasis_binCount_8	-0.848302	3.6238e-12	-0.567077	0.570669	0.99717	-4.59663
wavelet-HHL_glcm_Idmn_binCount_8	0.846635	3.62396e-12	0.565962	0.571426	0.99717	-4.59664
log-sigma-1-0-mm-3D_firstorder_90Percentile_binCount_8	0.841886	3.62378e-12	0.562787	0.573586	0.99717	-4.59664
wavelet-LLL_gldm_LargeDependenceLowGrayLevelEmphasis_binCount_8	0.838305	3.62351e-12	0.560393	0.575217	0.99717	-4.59665
wavelet-HHL_glcm_Contrast_binCount_8	-0.836368	3.62374e-12	-0.559099	0.576101	0.99717	-4.59665
wavelet-HHL_glrlm_RunEntropy_binCount_8	-0.835928	3.62396e-12	-0.558805	0.576301	0.99717	-4.59665
wavelet-LHH_glrlm_GrayLevelVariance_binCount_8	0.835803	3.62391e-12	0.558721	0.576359	0.99717	-4.59665
wavelet-HHL_gldm_DependenceNonUniformity_binCount_8	-0.835656	3.62389e-12	-0.558623	0.576426	0.99717	-4.59666
log-sigma-3-0-mm-3D_glcm_Autocorrelation_binCount_8	-0.830391	3.6237e-12	-0.555103	0.578831	0.99717	-4.59666
log-sigma-3-0-mm-3D_glrlm_GrayLevelNonUniformity_binCount_8	-0.827712	3.62361e-12	-0.553312	0.580056	0.99717	-4.59667
wavelet-HLH_ngtdm_Strength_binCount_8	0.826311	3.62252e-12	0.552376	0.580697	0.99717	-4.59667
wavelet-LHL_gldm_SmallDependenceLowGrayLevelEmphasis_binCount_8	0.822302	3.62391e-12	0.549696	0.582534	0.99717	-4.59668
wavelet-LHL_ngtdm_Contrast_binCount_8	0.82188	3.62385e-12	0.549414	0.582728	0.99717	-4.59668
wavelet-LLH_gldm_GrayLevelVariance_binCount_8	-0.821131	3.46366e-12	-0.548913	0.583071	0.99717	-4.59668
wavelet-HLL_gldm_SmallDependenceEmphasis_binCount_8	0.81535	3.62361e-12	0.545049	0.585726	0.99717	-4.59669
wavelet-HLL_gldm_LargeDependenceEmphasis_binCount_8	-0.810861	3.62366e-12	-0.542048	0.587792	0.99717	-4.5967
wavelet-HLH_glszm_SmallAreaEmphasis_binCount_8	0.80884	3.62396e-12	0.540697	0.588723	0.99717	-4.5967
wavelet-LLL_glrlm_ShortRunHighGrayLevelEmphasis_binCount_8	-0.806399	3.62369e-12	-0.539065	0.589848	0.99717	-4.5967
wavelet-LLL_firstorder_InterquartileRange_binCount_8	-0.799872	3.62372e-12	-0.534701	0.592862	0.99717	-4.59671
wavelet-LHL_glcm_Idm_binCount_8	-0.799591	3.62389e-12	-0.534514	0.592992	0.99717	-4.59671
wavelet-LLH_glcm_DifferenceEntropy_binCount_8	-0.797988	3.62383e-12	-0.533442	0.593733	0.99717	-4.59672
log-sigma-3-0-mm-3D_glrlm_ShortRunHighGrayLevelEmphasis_binCount_8	-0.79784	3.62374e-12	-0.533343	0.593802	0.99717	-4.59672
wavelet-HHL_glszm_SizeZoneNonUniformity_binCount_8	-0.797624	3.62369e-12	-0.533199	0.593902	0.99717	-4.59672
wavelet-LHL_glcm_Id_binCount_8	-0.794852	3.62389e-12	-0.531346	0.595185	0.99717	-4.59672
wavelet-LHH_glcm_Correlation_binCount_8	-0.793864	3.6237e-12	-0.530685	0.595643	0.99717	-4.59672
wavelet-LHH_ngtdm_Coarseness_binCount_8	0.793522	3.62385e-12	0.530457	0.595801	0.99717	-4.59672
wavelet-HLH_gldm_DependenceNonUniformity_binCount_8	-0.793518	3.6205e-12	-0.530454	0.595803	0.99717	-4.59672
wavelet-LLH_glrlm_ShortRunHighGrayLevelEmphasis_binCount_8	0.792923	3.62358e-12	0.530057	0.596079	0.99717	-4.59672
log-sigma-1-0-mm-3D_glrlm_RunLengthNonUniformityNormalized_binCount_8	0.792356	3.62396e-12	0.529677	0.596342	0.99717	-4.59673
wavelet-LLH_glrlm_RunPercentage_binCount_8	0.790515	3.62396e-12	0.528446	0.597195	0.99717	-4.59673
log-sigma-1-0-mm-3D_glrlm_LongRunHighGrayLevelEmphasis_binCount_8	-0.789312	3.62374e-12	-0.527643	0.597753	0.99717	-4.59673
wavelet-HHL_glszm_GrayLevelNonUniformity_binCount_8	-0.789116	3.62365e-12	-0.527512	0.597844	0.99717	-4.59673
wavelet-LLL_glcm_ClusterShade_binCount_8	-0.787716	3.62381e-12	-0.526576	0.598494	0.99717	-4.59673
wavelet-HLL_glcm_SumSquares_binCount_8	0.787476	3.62392e-12	0.526415	0.598606	0.99717	-4.59673
wavelet-LHL_glrlm_RunLengthNonUniformity_binCount_8	-0.785574	3.62328e-12	-0.525144	0.599489	0.99717	-4.59674
log-sigma-1-0-mm-3D_glszm_GrayLevelVariance_binCount_8	-0.783551	3.6239e-12	-0.523791	0.60043	0.99717	-4.59674
wavelet-HLL_glrlm_RunEntropy_binCount_8	-0.783544	3.62396e-12	-0.523786	0.600433	0.99717	-4.59674
wavelet-HLL_glcm_MCC_binCount_8	0.782418	3.6239e-12	0.523034	0.600956	0.99717	-4.59674
log-sigma-3-0-mm-3D_glrlm_RunLengthNonUniformityNormalized_binCount_8	0.780031	3.62393e-12	0.521438	0.602068	0.99717	-4.59674
wavelet-LHH_glrlm_GrayLevelNonUniformityNormalized_binCount_8	-0.775089	3.62381e-12	-0.518135	0.60437	0.99717	-4.59675
original_glszm_GrayLevelNonUniformity_binCount_8	-0.774912	3.6238e-12	-0.518016	0.604453	0.99717	-4.59675
wavelet-HLL_glrlm_ShortRunLowGrayLevelEmphasis_binCount_8	0.773898	3.62377e-12	0.517338	0.604926	0.99717	-4.59675
log-sigma-1-0-mm-3D_glrlm_RunEntropy_binCount_8	-0.769604	3.62396e-12	-0.514468	0.60693	0.99717	-4.59676
wavelet-HHL_glszm_GrayLevelNonUniformityNormalized_binCount_8	-0.767494	3.62386e-12	-0.513058	0.607917	0.99717	-4.59676
wavelet-LHL_glcm_Imc2_binCount_8	0.767139	3.62367e-12	0.51282	0.608083	0.99717	-4.59676
wavelet-LHH_firstorder_10Percentile_binCount_8	-0.766535	3.62393e-12	-0.512417	0.608365	0.99717	-4.59677
log-sigma-1-0-mm-3D_glrlm_LongRunEmphasis_binCount_8	-0.761085	3.62357e-12	-0.508773	0.610917	0.99717	-4.59677
wavelet-HLL_glcm_ClusterTendency_binCount_8	0.760512	3.62365e-12	0.50839	0.611186	0.99717	-4.59677
wavelet-HLH_glcm_Imc2_binCount_8	0.760143	3.6239e-12	0.508143	0.611359	0.99717	-4.59677
log-sigma-1-0-mm-3D_ngtdm_Strength_binCount_8	0.759825	3.62374e-12	0.507931	0.611508	0.99717	-4.59678
log-sigma-1-0-mm-3D_glrlm_ShortRunLowGrayLevelEmphasis_binCount_8	0.759697	3.62378e-12	0.507846	0.611567	0.99717	-4.59678
wavelet-LHL_glrlm_LongRunEmphasis_binCount_8	-0.759043	3.62303e-12	-0.507408	0.611874	0.99717	-4.59678
wavelet-HHH_gldm_DependenceNonUniformityNormalized_binCount_8	0.758324	3.62141e-12	0.506928	0.612211	0.99717	-4.59678
original_shape_Elongation_binCount_8	-0.758123	3.62129e-12	-0.506793	0.612306	0.99717	-4.59678
wavelet-HHL_ngtdm_Contrast_binCount_8	-0.756628	3.62381e-12	-0.505794	0.613007	0.99717	-4.59678
wavelet-HHH_glcm_InverseVariance_binCount_8	-0.752663	3.62396e-12	-0.503143	0.614869	0.99717	-4.59679
wavelet-LLH_glcm_Contrast_binCount_8	-0.746358	3.62244e-12	-0.498928	0.617835	0.99717	-4.5968
log-sigma-3-0-mm-3D_glcm_Id_binCount_8	0.745852	3.62396e-12	0.49859	0.618074	0.99717	-4.5968
wavelet-LHH_firstorder_Maximum_binCount_8	-0.744644	3.61342e-12	-0.497783	0.618643	0.99717	-4.5968
wavelet-HLL_glcm_ClusterProminence_binCount_8	0.744631	3.62347e-12	0.497774	0.618649	0.99717	-4.5968
wavelet-HLH_glszm_GrayLevelNonUniformity_binCount_8	-0.742672	3.62382e-12	-0.496464	0.619573	0.99717	-4.5968
wavelet-LLL_glszm_SmallAreaLowGrayLevelEmphasis_binCount_8	-0.741049	3.62373e-12	-0.495379	0.620338	0.99717	-4.5968
wavelet-LLH_glrlm_GrayLevelNonUniformity_binCount_8	-0.740902	3.62365e-12	-0.495281	0.620407	0.99717	-4.5968
original_gldm_SmallDependenceLowGrayLevelEmphasis_binCount_8	-0.739744	3.62385e-12	-0.494507	0.620954	0.99717	-4.59681
wavelet-HHH_gldm_SmallDependenceEmphasis_binCount_8	0.738223	3.62375e-12	0.49349	0.621672	0.99717	-4.59681
wavelet-HLL_glcm_SumEntropy_binCount_8	0.735112	3.62289e-12	0.49141	0.623142	0.99717	-4.59681
wavelet-LLH_glszm_ZonePercentage_binCount_8	0.734291	3.62359e-12	0.490862	0.62353	0.99717	-4.59681
log-sigma-1-0-mm-3D_glcm_InverseVariance_binCount_8	0.729238	3.62396e-12	0.487484	0.625921	0.99717	-4.59682
wavelet-HHL_glcm_Idm_binCount_8	0.729153	3.62383e-12	0.487427	0.625961	0.99717	-4.59682
wavelet-HHL_glrlm_GrayLevelVariance_binCount_8	-0.726466	3.62384e-12	-0.485631	0.627234	0.99717	-4.59682
wavelet-HHL_glcm_Id_binCount_8	0.72556	3.62385e-12	0.485025	0.627664	0.99717	-4.59683
wavelet-LLH_ngtdm_Strength_binCount_8	0.725211	3.62378e-12	0.484792	0.627829	0.99717	-4.59683
wavelet-HLH_glszm_LowGrayLevelZoneEmphasis_binCount_8	-0.72513	3.62384e-12	-0.484738	0.627868	0.99717	-4.59683
wavelet-HHL_glrlm_RunLengthNonUniformity_binCount_8	-0.724987	3.62374e-12	-0.484642	0.627935	0.99717	-4.59683
wavelet-HLL_glrlm_LongRunLowGrayLevelEmphasis_binCount_8	-0.721845	3.62358e-12	-0.482542	0.629426	0.99717	-4.59683
wavelet-LHH_firstorder_MeanAbsoluteDeviation_binCount_8	0.720824	3.62384e-12	0.481859	0.629911	0.99717	-4.59683
wavelet-HHH_glszm_ZonePercentage_binCount_8	0.71836	3.62365e-12	0.480213	0.631082	0.99717	-4.59684
wavelet-HLL_glcm_JointEntropy_binCount_8	0.717537	3.62396e-12	0.479662	0.631473	0.99717	-4.59684
wavelet-HLL_glrlm_RunLengthNonUniformityNormalized_binCount_8	0.716503	3.62367e-12	0.478971	0.631965	0.99717	-4.59684
wavelet-LHL_glcm_ClusterShade_binCount_8	-0.715509	3.62377e-12	-0.478306	0.632437	0.99717	-4.59684
original_gldm_DependenceVariance_binCount_8	-0.714386	3.62369e-12	-0.477556	0.632972	0.99717	-4.59684
wavelet-HHL_gldm_DependenceNonUniformityNormalized_binCount_8	0.712537	3.62386e-12	0.47632	0.633852	0.99717	-4.59684
wavelet-LHL_ngtdm_Busyness_binCount_8	-0.709807	3.62381e-12	-0.474495	0.635152	0.99717	-4.59685
log-sigma-1-0-mm-3D_firstorder_Minimum_binCount_8	-0.707848	3.62379e-12	-0.473185	0.636086	0.99717	-4.59685
wavelet-LHL_glrlm_ShortRunLowGrayLevelEmphasis_binCount_8	0.701996	3.62371e-12	0.469273	0.63888	0.99717	-4.59686
wavelet-HHL_gldm_LargeDependenceEmphasis_binCount_8	-0.697102	3.62354e-12	-0.466002	0.641219	0.99717	-4.59687
wavelet-LHH_glrlm_RunLengthNonUniformity_binCount_8	-0.696171	3.62357e-12	-0.465379	0.641665	0.99717	-4.59687
wavelet-LLL_firstorder_Skewness_binCount_8	-0.693333	3.62371e-12	-0.463482	0.643024	0.99717	-4.59687
log-sigma-1-0-mm-3D_glrlm_ShortRunHighGrayLevelEmphasis_binCount_8	0.692471	3.62369e-12	0.462906	0.643437	0.99717	-4.59687
wavelet-HLL_firstorder_Entropy_binCount_8	0.691698	3.60566e-12	0.462389	0.643808	0.99717	-4.59687
wavelet-LHL_firstorder_RootMeanSquared_binCount_8	0.691507	3.62254e-12	0.462261	0.643899	0.99717	-4.59687
wavelet-LHL_firstorder_Variance_binCount_8	0.691507	3.60923e-12	0.462261	0.643899	0.99717	-4.59687
wavelet-HLL_glrlm_GrayLevelVariance_binCount_8	0.686959	3.62368e-12	0.459221	0.64608	0.99717	-4.59688
wavelet-HLL_glrlm_ShortRunEmphasis_binCount_8	0.685136	3.62396e-12	0.458002	0.646956	0.99717	-4.59688
wavelet-HHH_gldm_DependenceNonUniformity_binCount_8	-0.68395	3.62387e-12	-0.45721	0.647525	0.99717	-4.59688
wavelet-LHL_firstorder_Energy_binCount_8	-0.679062	3.62355e-12	-0.453942	0.649876	0.99717	-4.59689
wavelet-LLH_glrlm_HighGrayLevelRunEmphasis_binCount_8	0.678728	3.6238e-12	0.453719	0.650036	0.99717	-4.59689
wavelet-HHL_glrlm_RunPercentage_binCount_8	0.676868	3.62396e-12	0.452476	0.650931	0.99717	-4.59689
log-sigma-3-0-mm-3D_glszm_SizeZoneNonUniformityNormalized_binCount_8	0.676264	4.72797e-05	0.452071	0.651223	0.99717	-4.59689
wavelet-LHH_glcm_ClusterShade_binCount_8	0.674712	3.62384e-12	0.451034	0.65197	0.99717	-4.5969
wavelet-LLL_ngtdm_Strength_binCount_8	0.67446	3.62352e-12	0.450866	0.652091	0.99717	-4.5969
wavelet-LLH_gldm_HighGrayLevelEmphasis_binCount_8	0.672614	3.62375e-12	0.449632	0.652981	0.99717	-4.5969
wavelet-LLL_firstorder_Energy_binCount_8	-0.671992	3.62369e-12	-0.449216	0.653281	0.99717	-4.5969
wavelet-HHH_glszm_ZoneEntropy_binCount_8	-0.666586	3.62396e-12	-0.445602	0.65589	0.99717	-4.59691
wavelet-LLL_glrlm_GrayLevelNonUniformityNormalized_binCount_8	0.662173	3.62273e-12	0.442652	0.658022	0.99717	-4.59691
wavelet-HLL_gldm_LargeDependenceHighGrayLevelEmphasis_binCount_8	-0.661893	3.62388e-12	-0.442465	0.658158	0.99717	-4.59691
wavelet-HHL_glrlm_RunLengthNonUniformityNormalized_binCount_8	0.659416	3.62291e-12	0.440809	0.659356	0.99717	-4.59692
log-sigma-1-0-mm-3D_glcm_Autocorrelation_binCount_8	-0.658147	3.62392e-12	-0.43996	0.659971	0.99717	-4.59692
wavelet-LLL_glszm_GrayLevelVariance_binCount_8	-0.654937	3.62386e-12	-0.437815	0.661525	0.99717	-4.59692
original_shape_LeastAxisLength_binCount_8	-0.654298	3.62312e-12	-0.437388	0.661835	0.99717	-4.59692
original_glcm_SumEntropy_binCount_8	-0.653626	3.62383e-12	-0.436939	0.662161	0.99717	-4.59692
wavelet-HLH_gldm_LargeDependenceHighGrayLevelEmphasis_binCount_8	0.648278	3.62381e-12	0.433364	0.664755	0.99717	-4.59693
wavelet-HLL_gldm_GrayLevelVariance_binCount_8	0.647537	3.62352e-12	0.432868	0.665116	0.99717	-4.59693
original_gldm_SmallDependenceEmphasis_binCount_8	0.645091	3.62347e-12	0.431233	0.666304	0.99717	-4.59694
log-sigma-1-0-mm-3D_glcm_JointAverage_binCount_8	-0.642509	3.62392e-12	-0.429507	0.667559	0.99717	-4.59694
log-sigma-1-0-mm-3D_glcm_SumAverage_binCount_8	-0.642509	3.62392e-12	-0.429507	0.667559	0.99717	-4.59694
original_glszm_ZonePercentage_binCount_8	0.642328	3.6237e-12	0.429386	0.667647	0.99717	-4.59694
wavelet-HHL_glcm_Idn_binCount_8	0.64072	3.6238e-12	0.428311	0.66843	0.99717	-4.59694
wavelet-HHL_glcm_DifferenceAverage_binCount_8	-0.64072	3.62375e-12	-0.428311	0.66843	0.99717	-4.59694
wavelet-LLH_ngtdm_Coarseness_binCount_8	0.640136	3.62374e-12	0.427921	0.668714	0.99717	-4.59694
original_glcm_ClusterTendency_binCount_8	-0.637483	3.62308e-12	-0.426147	0.670005	0.99717	-4.59695
wavelet-HLL_glrlm_GrayLevelNonUniformityNormalized_binCount_8	-0.629933	3.62392e-12	-0.4211	0.673687	0.99717	-4.59695
wavelet-HLL_glrlm_RunPercentage_binCount_8	0.628692	3.62396e-12	0.420271	0.674292	0.99717	-4.59696
wavelet-LHH_glszm_SmallAreaLowGrayLevelEmphasis_binCount_8	-0.625626	3.62371e-12	-0.418221	0.67579	0.99717	-4.59696
wavelet-HHL_gldm_GrayLevelVariance_binCount_8	-0.62553	3.62384e-12	-0.418157	0.675837	0.99717	-4.59696
wavelet-LLL_glcm_MaximumProbability_binCount_8	0.625258	3.62194e-12	0.417975	0.67597	0.99717	-4.59696
wavelet-HLL_ngtdm_Strength_binCount_8	0.624226	3.62333e-12	0.417285	0.676474	0.99717	-4.59696
wavelet-HHL_glrlm_LongRunHighGrayLevelEmphasis_binCount_8	-0.624226	3.62391e-12	-0.417285	0.676475	0.99717	-4.59696
wavelet-LHL_glcm_MaximumProbability_binCount_8	-0.622608	3.62307e-12	-0.416203	0.677266	0.99717	-4.59696
wavelet-LLH_glcm_Idmn_binCount_8	0.619376	3.62396e-12	0.414043	0.678847	0.99717	-4.59697
wavelet-HLL_glszm_LowGrayLevelZoneEmphasis_binCount_8	0.618716	3.62327e-12	0.413602	0.67917	0.99717	-4.59697
log-sigma-3-0-mm-3D_glszm_LowGrayLevelZoneEmphasis_binCount_8	0.617816	3.62386e-12	0.413	0.679611	0.99717	-4.59697
wavelet-HHL_firstorder_Kurtosis_binCount_8	0.617019	3.62355e-12	0.412467	0.680002	0.99717	-4.59697
original_firstorder_Maximum_binCount_8	-0.614672	-6.98619e-05	-0.410899	0.681151	0.99717	-4.59697
wavelet-LLL_glcm_Imc2_binCount_8	-0.614489	3.62376e-12	-0.410776	0.681241	0.99717	-4.59697
log-sigma-3-0-mm-3D_gldm_SmallDependenceLowGrayLevelEmphasis_binCount_8	0.611507	3.62386e-12	0.408782	0.682704	0.99717	-4.59698
wavelet-HHL_glcm_Imc1_binCount_8	0.607439	3.62355e-12	0.406063	0.684701	0.99717	-4.59698
original_gldm_LargeDependenceEmphasis_binCount_8	-0.605758	3.62369e-12	-0.404939	0.685526	0.99717	-4.59698
log-sigma-3-0-mm-3D_glcm_Idmn_binCount_8	0.604318	3.62396e-12	0.403977	0.686234	0.99717	-4.59699
log-sigma-3-0-mm-3D_glcm_Contrast_binCount_8	-0.602087	3.62381e-12	-0.402486	0.687331	0.99717	-4.59699
wavelet-LLH_firstorder_Range_binCount_8	0.599498	3.62337e-12	0.400755	0.688605	0.99717	-4.59699
wavelet-LHL_glrlm_RunVariance_binCount_8	-0.594874	3.62349e-12	-0.397664	0.690882	0.99717	-4.597
wavelet-LLH_firstorder_10Percentile_binCount_8	0.594395	3.62395e-12	0.397344	0.691118	0.99717	-4.597
wavelet-LHH_firstorder_Range_binCount_8	-0.59344	3.6234e-12	-0.396705	0.691589	0.99717	-4.597
wavelet-LLL_gldm_LargeDependenceEmphasis_binCount_8	-0.592897	3.62381e-12	-0.396342	0.691857	0.99717	-4.597
log-sigma-3-0-mm-3D_glcm_Correlation_binCount_8	0.592517	3.62386e-12	0.396088	0.692044	0.99717	-4.597
wavelet-LHL_glrlm_LongRunLowGrayLevelEmphasis_binCount_8	0.591326	3.62309e-12	0.395292	0.692632	0.99717	-4.597
wavelet-LLL_gldm_DependenceNonUniformity_binCount_8	-0.586875	3.62364e-12	-0.392317	0.694829	0.99717	-4.59701
wavelet-HHL_gldm_LargeDependenceLowGrayLevelEmphasis_binCount_8	0.586078	3.62319e-12	0.391784	0.695222	0.99717	-4.59701
wavelet-HLL_glcm_JointEnergy_binCount_8	-0.585873	3.62309e-12	-0.391647	0.695323	0.99717	-4.59701
wavelet-HLL_glcm_DifferenceEntropy_binCount_8	0.585726	3.61999e-12	0.391548	0.695396	0.99717	-4.59701
original_firstorder_Energy_binCount_8	-0.583685	3.62336e-12	-0.390184	0.696405	0.99717	-4.59701
wavelet-HLL_glcm_JointAverage_binCount_8	-0.581415	3.62347e-12	-0.388666	0.697527	0.99717	-4.59701
wavelet-HLL_glcm_SumAverage_binCount_8	-0.581415	3.62347e-12	-0.388666	0.697527	0.99717	-4.59701
wavelet-LHH_ngtdm_Busyness_binCount_8	-0.578997	3.62386e-12	-0.38705	0.698723	0.99717	-4.59702
wavelet-HHH_glrlm_ShortRunLowGrayLevelEmphasis_binCount_8	0.57777	3.62032e-12	0.38623	0.69933	0.99717	-4.59702
wavelet-LHH_glszm_SizeZoneNonUniformityNormalized_binCount_8	0.577579	3.62355e-12	0.386103	0.699425	0.99717	-4.59702
wavelet-LHH_glszm_SmallAreaEmphasis_binCount_8	0.576973	3.62396e-12	0.385697	0.699725	0.99717	-4.59702
wavelet-LHL_ngtdm_Complexity_binCount_8	-0.571307	3.62392e-12	-0.381909	0.702533	0.99717	-4.59702
wavelet-HLL_glcm_DifferenceVariance_binCount_8	0.566782	3.6238e-12	0.378884	0.704778	0.99717	-4.59703
wavelet-HLH_glcm_JointEntropy_binCount_8	0.566359	3.62324e-12	0.378602	0.704987	0.99717	-4.59703
wavelet-HLH_glcm_SumEntropy_binCount_8	0.564146	3.62385e-12	0.377122	0.706087	0.99717	-4.59703
wavelet-HLH_firstorder_Entropy_binCount_8	0.562034	3.62392e-12	0.375711	0.707136	0.99717	-4.59704
wavelet-LLL_glcm_SumEntropy_binCount_8	-0.560751	3.62305e-12	-0.374853	0.707774	0.99717	-4.59704
log-sigma-3-0-mm-3D_gldm_DependenceNonUniformityNormalized_binCount_8	0.556135	3.62389e-12	0.371768	0.71007	0.99717	-4.59704
wavelet-LLL_firstorder_Maximum_binCount_8	0.555018	3.62379e-12	0.37102	0.710626	0.99717	-4.59704
wavelet-HLL_glcm_Idmn_binCount_8	-0.551652	3.62396e-12	-0.36877	0.712303	0.99717	-4.59705
wavelet-HLL_glcm_Contrast_binCount_8	0.551652	3.62363e-12	0.36877	0.712303	0.99717	-4.59705
wavelet-HLH_glcm_JointEnergy_binCount_8	-0.551563	3.62375e-12	-0.368711	0.712347	0.99717	-4.59705
wavelet-LLH_glrlm_GrayLevelNonUniformityNormalized_binCount_8	0.55013	3.6239e-12	0.367753	0.713061	0.99717	-4.59705
wavelet-HLH_glrlm_GrayLevelNonUniformityNormalized_binCount_8	-0.547541	3.62262e-12	-0.366023	0.714352	0.99717	-4.59705
wavelet-HHL_firstorder_Uniformity_binCount_8	0.54642	3.62384e-12	0.365273	0.714911	0.99717	-4.59705
wavelet-HLL_firstorder_Uniformity_binCount_8	-0.544621	3.62321e-12	-0.36407	0.71581	0.99717	-4.59705
wavelet-HLL_glcm_Autocorrelation_binCount_8	-0.540658	3.62358e-12	-0.361421	0.717788	0.99717	-4.59706
wavelet-LHL_glcm_InverseVariance_binCount_8	-0.538806	3.62396e-12	-0.360183	0.718714	0.99717	-4.59706
original_glcm_Imc2_binCount_8	-0.53058	3.62279e-12	-0.354684	0.72283	0.99717	-4.59707
wavelet-HHL_glcm_SumSquares_binCount_8	-0.525571	3.62344e-12	-0.351336	0.72534	0.99717	-4.59707
wavelet-LHL_glrlm_LongRunHighGrayLevelEmphasis_binCount_8	-0.525375	3.62381e-12	-0.351205	0.725438	0.99717	-4.59707
wavelet-LLH_firstorder_Minimum_binCount_8	-0.523754	3.62374e-12	-0.350121	0.726252	0.99717	-4.59708
wavelet-LHL_firstorder_Skewness_binCount_8	0.523128	3.62189e-12	0.349703	0.726566	0.99717	-4.59708
wavelet-HLL_glszm_GrayLevelVariance_binCount_8	-0.519175	3.62264e-12	-0.34706	0.72855	0.99717	-4.59708
wavelet-HLH_glcm_Id_binCount_8	-0.518045	3.62336e-12	-0.346305	0.729117	0.99717	-4.59708
wavelet-HLH_glcm_Idm_binCount_8	-0.518045	3.62365e-12	-0.346305	0.729117	0.99717	-4.59708
wavelet-HLH_glrlm_LowGrayLevelRunEmphasis_binCount_8	-0.517926	3.62385e-12	-0.346225	0.729177	0.99717	-4.59708
original_glrlm_RunVariance_binCount_8	-0.517511	3.62375e-12	-0.345948	0.729385	0.99717	-4.59708
wavelet-LLH_firstorder_Kurtosis_binCount_8	0.513434	3.62384e-12	0.343222	0.731435	0.99717	-4.59709
wavelet-HHH_glcm_Correlation_binCount_8	0.512533	3.62364e-12	0.34262	0.731888	0.99717	-4.59709
wavelet-LLL_firstorder_Uniformity_binCount_8	0.512336	3.60487e-12	0.342489	0.731987	0.99717	-4.59709
wavelet-LLH_firstorder_Energy_binCount_8	-0.511403	3.62389e-12	-0.341865	0.732456	0.99717	-4.59709
wavelet-HHL_glrlm_GrayLevelNonUniformityNormalized_binCount_8	0.509664	3.62324e-12	0.340702	0.733332	0.99717	-4.59709
wavelet-HHH_gldm_LargeDependenceLowGrayLevelEmphasis_binCount_8	0.50928	3.617e-12	0.340445	0.733525	0.99717	-4.59709
wavelet-LLL_glrlm_ShortRunLowGrayLevelEmphasis_binCount_8	-0.508406	3.62366e-12	-0.339861	0.733965	0.99717	-4.59709
wavelet-HLL_glszm_GrayLevelNonUniformity_binCount_8	-0.506912	3.62353e-12	-0.338863	0.734717	0.99717	-4.59709
log-sigma-1-0-mm-3D_firstorder_Energy_binCount_8	-0.505587	3.62268e-12	-0.337977	0.735384	0.99717	-4.5971
wavelet-LLH_glrlm_RunEntropy_binCount_8	-0.500964	3.62396e-12	-0.334887	0.737714	0.99717	-4.5971
wavelet-LLL_firstorder_Minimum_binCount_8	-0.500282	3.62374e-12	-0.334431	0.738058	0.99717	-4.5971
wavelet-HLH_firstorder_Uniformity_binCount_8	-0.497426	3.62323e-12	-0.332522	0.739499	0.99717	-4.5971
wavelet-LLH_glszm_SmallAreaHighGrayLevelEmphasis_binCount_8	-0.494858	3.62053e-12	-0.330804	0.740796	0.99717	-4.59711
wavelet-HLH_ngtdm_Contrast_binCount_8	0.494725	3.62373e-12	0.330716	0.740863	0.99717	-4.59711
wavelet-HLL_glszm_SmallAreaHighGrayLevelEmphasis_binCount_8	-0.494585	3.62376e-12	-0.330622	0.740934	0.99717	-4.59711
wavelet-HLL_firstorder_Median_binCount_8	-0.493846	3.62372e-12	-0.330128	0.741307	0.99717	-4.59711
log-sigma-3-0-mm-3D_firstorder_Maximum_binCount_8	0.493646	3.62367e-12	0.329994	0.741408	0.99717	-4.59711
wavelet-HLL_ngtdm_Contrast_binCount_8	0.490516	3.62346e-12	0.327902	0.742989	0.99717	-4.59711
original_glcm_Imc1_binCount_8	0.489504	3.62249e-12	0.327226	0.743501	0.99717	-4.59711
log-sigma-3-0-mm-3D_firstorder_RootMeanSquared_binCount_8	0.486103	3.61698e-12	0.324952	0.745221	0.99717	-4.59711
wavelet-HLL_glcm_ClusterShade_binCount_8	-0.486072	3.62381e-12	-0.324932	0.745236	0.99717	-4.59711
wavelet-HHL_glcm_ClusterTendency_binCount_8	-0.484997	3.6237e-12	-0.324213	0.745781	0.99717	-4.59712
wavelet-LHL_firstorder_TotalEnergy_binCount_8	-0.484927	3.62329e-12	-0.324166	0.745816	0.99717	-4.59712
wavelet-HLL_gldm_SmallDependenceLowGrayLevelEmphasis_binCount_8	0.480388	3.62366e-12	0.321132	0.748114	0.99717	-4.59712
wavelet-HHH_glrlm_RunVariance_binCount_8	-0.479567	3.62242e-12	-0.320583	0.74853	0.99717	-4.59712
wavelet-HHL_gldm_DependenceEntropy_binCount_8	-0.479506	3.62396e-12	-0.320542	0.748561	0.99717	-4.59712
original_glrlm_LongRunEmphasis_binCount_8	-0.475803	3.62385e-12	-0.318067	0.750438	0.99717	-4.59712
log-sigma-3-0-mm-3D_gldm_SmallDependenceHighGrayLevelEmphasis_binCount_8	0.475748	3.62294e-12	0.31803	0.750466	0.99717	-4.59712
wavelet-HLH_gldm_GrayLevelVariance_binCount_8	0.474319	3.62386e-12	0.317074	0.75119	0.99717	-4.59713
wavelet-LHL_ngtdm_Strength_binCount_8	0.471431	3.6165e-12	0.315144	0.752656	0.99717	-4.59713
wavelet-LLL_glrlm_RunPercentage_binCount_8	0.462586	3.6233e-12	0.309231	0.757149	0.99717	-4.59714
wavelet-LLH_glszm_LargeAreaHighGrayLevelEmphasis_binCount_8	-0.460119	3.62285e-12	-0.307582	0.758403	0.99717	-4.59714
log-sigma-1-0-mm-3D_glrlm_GrayLevelVariance_binCount_8	-0.45957	3.62298e-12	-0.307215	0.758683	0.99717	-4.59714
wavelet-HLH_firstorder_Variance_binCount_8	0.458814	3.62205e-12	0.30671	0.759067	0.99717	-4.59714
log-sigma-3-0-mm-3D_glcm_DifferenceVariance_binCount_8	-0.458224	3.62345e-12	-0.306315	0.759368	0.99717	-4.59714
log-sigma-3-0-mm-3D_firstorder_Range_binCount_8	0.457342	3.62177e-12	0.305726	0.759817	0.99717	-4.59714
wavelet-HHH_glrlm_LongRunEmphasis_binCount_8	0.455824	3.62357e-12	0.304711	0.76059	0.99717	-4.59714
original_gldm_LargeDependenceHighGrayLevelEmphasis_binCount_8	-0.455153	3.62357e-12	-0.304262	0.760931	0.99717	-4.59714
wavelet-LLH_gldm_LargeDependenceHighGrayLevelEmphasis_binCount_8	0.4528	3.62365e-12	0.30269	0.76213	0.99717	-4.59715
wavelet-HLL_gldm_HighGrayLevelEmphasis_binCount_8	-0.451803	3.62352e-12	-0.302023	0.762637	0.99717	-4.59715
wavelet-LHL_firstorder_Maximum_binCount_8	0.44995	3.62307e-12	0.300784	0.763582	0.99717	-4.59715
wavelet-HLL_glrlm_LowGrayLevelRunEmphasis_binCount_8	0.449908	3.62353e-12	0.300757	0.763603	0.99717	-4.59715
wavelet-HLL_glrlm_HighGrayLevelRunEmphasis_binCount_8	-0.448945	3.62316e-12	-0.300113	0.764094	0.99717	-4.59715
wavelet-HLL_glcm_DifferenceAverage_binCount_8	0.448921	3.62373e-12	0.300097	0.764107	0.99717	-4.59715
wavelet-LHL_glszm_SmallAreaLowGrayLevelEmphasis_binCount_8	0.447525	3.62357e-12	0.299163	0.764819	0.99717	-4.59715
log-sigma-3-0-mm-3D_glrlm_LongRunLowGrayLevelEmphasis_binCount_8	-0.443857	3.62241e-12	-0.296711	0.76669	0.99717	-4.59715
wavelet-HLH_glszm_SizeZoneNonUniformity_binCount_8	-0.440948	3.62384e-12	-0.294767	0.768175	0.99717	-4.59716
wavelet-LLL_firstorder_RootMeanSquared_binCount_8	0.439322	3.62248e-12	0.29368	0.769006	0.99717	-4.59716
wavelet-HLL_gldm_DependenceVariance_binCount_8	-0.439056	3.62345e-12	-0.293502	0.769142	0.99717	-4.59716
wavelet-HLL_firstorder_Skewness_binCount_8	0.438262	3.62369e-12	0.292971	0.769547	0.99717	-4.59716
wavelet-HLH_firstorder_RootMeanSquared_binCount_8	0.435669	3.62385e-12	0.291238	0.770872	0.99717	-4.59716
wavelet-LLL_glszm_SmallAreaHighGrayLevelEmphasis_binCount_8	-0.433019	3.62385e-12	-0.289466	0.772228	0.99717	-4.59716
log-sigma-3-0-mm-3D_gldm_LowGrayLevelEmphasis_binCount_8	0.430207	3.62342e-12	0.287586	0.773666	0.99717	-4.59717
log-sigma-1-0-mm-3D_gldm_LowGrayLevelEmphasis_binCount_8	0.425996	3.62385e-12	0.284772	0.775822	0.99717	-4.59717
wavelet-HHL_glcm_Imc2_binCount_8	0.425849	3.62367e-12	0.284673	0.775898	0.99717	-4.59717
wavelet-HLH_glcm_Imc1_binCount_8	-0.423851	3.62392e-12	-0.283338	0.776921	0.99717	-4.59717
log-sigma-3-0-mm-3D_glcm_ClusterShade_binCount_8	-0.423377	3.62367e-12	-0.283021	0.777164	0.99717	-4.59717
wavelet-HHL_firstorder_Entropy_binCount_8	-0.423333	3.62396e-12	-0.282991	0.777187	0.99717	-4.59717
wavelet-LLH_glcm_SumEntropy_binCount_8	-0.421431	3.62392e-12	-0.28172	0.778161	0.99717	-4.59717
log-sigma-3-0-mm-3D_glcm_DifferenceEntropy_binCount_8	0.421426	3.62385e-12	0.281717	0.778164	0.99717	-4.59717
log-sigma-1-0-mm-3D_gldm_HighGrayLevelEmphasis_binCount_8	-0.420182	3.62382e-12	-0.280885	0.778801	0.99717	-4.59717
wavelet-HLL_gldm_DependenceEntropy_binCount_8	0.418691	3.62396e-12	0.279888	0.779566	0.99717	-4.59717
wavelet-LLL_glrlm_ShortRunEmphasis_binCount_8	0.417495	3.6239e-12	0.279088	0.78018	0.99717	-4.59718
log-sigma-3-0-mm-3D_glcm_DifferenceAverage_binCount_8	-0.414832	3.62377e-12	-0.277309	0.781546	0.99717	-4.59718
wavelet-HLL_glcm_Idn_binCount_8	-0.414279	3.62396e-12	-0.276939	0.78183	0.99717	-4.59718
wavelet-HHH_glcm_Imc2_binCount_8	0.412632	3.62377e-12	0.275838	0.782676	0.99717	-4.59718
wavelet-LLH_glszm_GrayLevelNonUniformityNormalized_binCount_8	-0.408015	3.62366e-12	-0.272752	0.785047	0.99717	-4.59718
original_glcm_DifferenceVariance_binCount_8	-0.40773	3.6238e-12	-0.272561	0.785194	0.99717	-4.59718
log-sigma-1-0-mm-3D_glrlm_HighGrayLevelRunEmphasis_binCount_8	-0.406367	3.62386e-12	-0.27165	0.785894	0.99717	-4.59719
wavelet-HHH_glrlm_RunPercentage_binCount_8	-0.406205	3.62396e-12	-0.271541	0.785978	0.99717	-4.59719
log-sigma-1-0-mm-3D_glszm_SmallAreaHighGrayLevelEmphasis_binCount_8	-0.405022	3.62393e-12	-0.270751	0.786586	0.99717	-4.59719
wavelet-HLL_gldm_LowGrayLevelEmphasis_binCount_8	0.402021	3.62373e-12	0.268745	0.788129	0.99717	-4.59719
wavelet-LHH_glrlm_LongRunHighGrayLevelEmphasis_binCount_8	-0.400817	3.62363e-12	-0.267939	0.788749	0.99717	-4.59719
wavelet-HHL_firstorder_Minimum_binCount_8	0.398415	3.62365e-12	0.266334	0.789985	0.99717	-4.59719
log-sigma-1-0-mm-3D_glcm_Imc2_binCount_8	0.396958	3.62382e-12	0.26536	0.790735	0.99717	-4.59719
wavelet-LLH_glszm_LowGrayLevelZoneEmphasis_binCount_8	-0.390709	3.62354e-12	-0.261182	0.793955	0.99717	-4.5972
original_gldm_DependenceNonUniformityNormalized_binCount_8	0.390638	3.62387e-12	0.261135	0.793991	0.99717	-4.5972
wavelet-LHH_gldm_DependenceNonUniformity_binCount_8	-0.390017	3.62353e-12	-0.26072	0.794311	0.99717	-4.5972
wavelet-HHL_gldm_LargeDependenceHighGrayLevelEmphasis_binCount_8	-0.389777	3.62384e-12	-0.26056	0.794435	0.99717	-4.5972
wavelet-HLL_glcm_Imc2_binCount_8	0.386439	3.62389e-12	0.258328	0.796156	0.99717	-4.5972
log-sigma-3-0-mm-3D_glcm_Idn_binCount_8	0.385992	3.62396e-12	0.25803	0.796387	0.99717	-4.5972
wavelet-HLL_glszm_HighGrayLevelZoneEmphasis_binCount_8	-0.384802	3.6238e-12	-0.257234	0.797001	0.99717	-4.5972
log-sigma-1-0-mm-3D_glszm_ZoneEntropy_binCount_8	-0.383103	3.62396e-12	-0.256098	0.797878	0.99717	-4.5972
wavelet-LLL_firstorder_TotalEnergy_binCount_8	-0.381081	3.62388e-12	-0.254746	0.798922	0.99717	-4.5972
wavelet-HLH_firstorder_Range_binCount_8	-0.381012	3.62368e-12	-0.2547	0.798957	0.99717	-4.5972
wavelet-HHH_gldm_DependenceVariance_binCount_8	-0.377336	3.6235e-12	-0.252243	0.800856	0.99717	-4.59721
wavelet-LLH_firstorder_Entropy_binCount_8	-0.373692	3.62395e-12	-0.249807	0.802739	0.99717	-4.59721
wavelet-HLH_glcm_ClusterTendency_binCount_8	0.371461	3.62365e-12	0.248316	0.803893	0.99717	-4.59721
wavelet-LLL_gldm_SmallDependenceHighGrayLevelEmphasis_binCount_8	0.370879	3.62366e-12	0.247926	0.804194	0.99717	-4.59721
wavelet-LHL_glszm_SizeZoneNonUniformityNormalized_binCount_8	-0.370627	3.62384e-12	-0.247759	0.804324	0.99717	-4.59721
log-sigma-3-0-mm-3D_glcm_Imc2_binCount_8	-0.369909	3.62346e-12	-0.247278	0.804696	0.99717	-4.59721
original_glrlm_RunPercentage_binCount_8	0.369826	3.62396e-12	0.247223	0.804738	0.99717	-4.59721
log-sigma-3-0-mm-3D_gldm_LargeDependenceLowGrayLevelEmphasis_binCount_8	-0.369009	3.62294e-12	-0.246676	0.805161	0.99717	-4.59721
wavelet-LLH_gldm_SmallDependenceHighGrayLevelEmphasis_binCount_8	0.36886	3.6238e-12	0.246577	0.805238	0.99717	-4.59721
log-sigma-1-0-mm-3D_glrlm_LowGrayLevelRunEmphasis_binCount_8	0.368404	3.62378e-12	0.246272	0.805474	0.99717	-4.59721
wavelet-LLL_glcm_Idm_binCount_8	0.368373	3.62386e-12	0.246252	0.80549	0.99717	-4.59721
log-sigma-1-0-mm-3D_glszm_SmallAreaEmphasis_binCount_8	0.36604	3.62382e-12	0.244692	0.806698	0.99717	-4.59722
log-sigma-3-0-mm-3D_firstorder_Minimum_binCount_8	0.360298	3.62381e-12	0.240854	0.809671	0.99717	-4.59722
log-sigma-3-0-mm-3D_glcm_Idm_binCount_8	0.357847	3.62396e-12	0.239215	0.810941	0.99717	-4.59722
wavelet-HLL_glcm_Idm_binCount_8	-0.353316	3.61739e-12	-0.236186	0.813291	0.99717	-4.59723
wavelet-LLH_glcm_Imc2_binCount_8	0.352547	3.62375e-12	0.235672	0.81369	0.99717	-4.59723
wavelet-LLH_firstorder_Variance_binCount_8	0.351418	3.62363e-12	0.234917	0.814275	0.99717	-4.59723
wavelet-LLL_glszm_GrayLevelNonUniformity_binCount_8	-0.348747	3.62368e-12	-0.233132	0.815662	0.99717	-4.59723
wavelet-LLH_glrlm_RunLengthNonUniformityNormalized_binCount_8	-0.347507	3.62386e-12	-0.232303	0.816305	0.99717	-4.59723
log-sigma-1-0-mm-3D_firstorder_Kurtosis_binCount_8	0.345747	3.62364e-12	0.231126	0.817219	0.99717	-4.59723
wavelet-LLL_glszm_HighGrayLevelZoneEmphasis_binCount_8	0.342028	3.6237e-12	0.22864	0.819151	0.99717	-4.59723
wavelet-LHH_firstorder_RobustMeanAbsoluteDeviation_binCount_8	0.341907	3.62355e-12	0.228559	0.819214	0.99717	-4.59723
wavelet-HHH_firstorder_10Percentile_binCount_8	0.338858	3.62339e-12	0.226521	0.820799	0.99717	-4.59724
original_firstorder_TotalEnergy_binCount_8	-0.335788	3.62374e-12	-0.224469	0.822395	0.99717	-4.59724
original_firstorder_Variance_binCount_8	0.334751	3.62261e-12	0.223776	0.822934	0.99717	-4.59724
wavelet-HHL_gldm_DependenceVariance_binCount_8	0.334236	3.62357e-12	0.223431	0.823202	0.99717	-4.59724
wavelet-HLL_glcm_Id_binCount_8	-0.333701	3.62237e-12	-0.223074	0.82348	0.99717	-4.59724
wavelet-LLL_glszm_GrayLevelNonUniformityNormalized_binCount_8	-0.333137	3.62306e-12	-0.222696	0.823774	0.99717	-4.59724
wavelet-LLL_glcm_Id_binCount_8	0.332609	3.62381e-12	0.222344	0.824049	0.99717	-4.59724
wavelet-HHL_glcm_ClusterProminence_binCount_8	0.330856	3.62383e-12	0.221172	0.824961	0.99717	-4.59724
log-sigma-3-0-mm-3D_glrlm_LowGrayLevelRunEmphasis_binCount_8	0.330803	3.62314e-12	0.221137	0.824988	0.99717	-4.59724
wavelet-LLH_glszm_GrayLevelNonUniformity_binCount_8	-0.330052	3.62378e-12	-0.220634	0.825379	0.99717	-4.59724
wavelet-HHH_glrlm_ShortRunEmphasis_binCount_8	-0.328699	3.62396e-12	-0.21973	0.826084	0.99717	-4.59724
wavelet-HHH_gldm_LargeDependenceEmphasis_binCount_8	0.32199	3.62353e-12	0.215245	0.829578	0.99717	-4.59725
original_glrlm_ShortRunEmphasis_binCount_8	0.321916	3.62328e-12	0.215196	0.829617	0.99717	-4.59725
wavelet-LHH_ngtdm_Strength_binCount_8	0.316189	3.62299e-12	0.211367	0.832603	0.99717	-4.59725
wavelet-LLH_glcm_MaximumProbability_binCount_8	-0.315591	3.62342e-12	-0.210968	0.832915	0.99717	-4.59725
log-sigma-1-0-mm-3D_firstorder_TotalEnergy_binCount_8	-0.315508	3.623e-12	-0.210912	0.832958	0.99717	-4.59725
wavelet-HLH_glcm_DifferenceEntropy_binCount_8	0.313193	3.62361e-12	0.209365	0.834166	0.99717	-4.59725
log-sigma-3-0-mm-3D_glcm_SumSquares_binCount_8	-0.312243	3.62363e-12	-0.20873	0.834661	0.99717	-4.59725
wavelet-HLL_ngtdm_Complexity_binCount_8	0.310853	3.62367e-12	0.207801	0.835387	0.99717	-4.59725
wavelet-HHH_glrlm_RunLengthNonUniformityNormalized_binCount_8	-0.310782	3.62396e-12	-0.207753	0.835424	0.99717	-4.59725
original_glrlm_RunLengthNonUniformityNormalized_binCount_8	0.310574	3.62393e-12	0.207614	0.835533	0.99717	-4.59725
wavelet-HLH_glcm_SumSquares_binCount_8	0.30985	3.62371e-12	0.20713	0.835911	0.99717	-4.59725
wavelet-HLH_glcm_MaximumProbability_binCount_8	0.308048	3.62378e-12	0.205925	0.836851	0.99717	-4.59725
original_glcm_MCC_binCount_8	-0.30594	3.62365e-12	-0.204516	0.837953	0.99717	-4.59726
wavelet-HLH_glcm_Contrast_binCount_8	0.305495	3.62356e-12	0.204219	0.838185	0.99717	-4.59726
wavelet-HLH_glcm_Idmn_binCount_8	-0.305495	3.62396e-12	-0.204219	0.838185	0.99717	-4.59726
wavelet-HHH_firstorder_Minimum_binCount_8	0.305482	3.62349e-12	0.20421	0.838192	0.99717	-4.59726
wavelet-HLH_firstorder_Kurtosis_binCount_8	-0.304869	3.62202e-12	-0.2038	0.838512	0.99717	-4.59726
log-sigma-3-0-mm-3D_glszm_SmallAreaHighGrayLevelEmphasis_binCount_8	-0.303484	3.62382e-12	-0.202874	0.839236	0.99717	-4.59726
log-sigma-3-0-mm-3D_glcm_MCC_binCount_8	-0.302162	3.62357e-12	-0.20199	0.839926	0.99717	-4.59726
original_glcm_Correlation_binCount_8	0.301086	3.6238e-12	0.201271	0.840489	0.99717	-4.59726
wavelet-HLH_glcm_DifferenceAverage_binCount_8	0.300372	3.62385e-12	0.200794	0.840862	0.99717	-4.59726
wavelet-HLH_glcm_Idn_binCount_8	-0.300372	3.6238e-12	-0.200794	0.840862	0.99717	-4.59726
log-sigma-1-0-mm-3D_firstorder_Skewness_binCount_8	0.299152	3.62362e-12	0.199978	0.8415	0.99717	-4.59726
wavelet-HLL_glrlm_LongRunEmphasis_binCount_8	-0.297625	3.62385e-12	-0.198958	0.842298	0.99717	-4.59726
wavelet-LLL_glcm_Idn_binCount_8	0.296384	3.62396e-12	0.198128	0.842947	0.99717	-4.59726
wavelet-LLH_firstorder_RootMeanSquared_binCount_8	0.292858	3.62328e-12	0.195771	0.844792	0.99717	-4.59726
wavelet-LHH_glcm_InverseVariance_binCount_8	-0.292496	3.62379e-12	-0.195529	0.844981	0.99717	-4.59726
wavelet-HLL_glrlm_RunVariance_binCount_8	-0.292248	3.6239e-12	-0.195363	0.845111	0.99717	-4.59726
wavelet-HLH_glcm_DifferenceVariance_binCount_8	0.289982	3.62378e-12	0.193849	0.846296	0.99717	-4.59727
wavelet-LHH_glszm_GrayLevelNonUniformity_binCount_8	-0.289838	3.62328e-12	-0.193752	0.846372	0.99717	-4.59727
wavelet-LLH_firstorder_Skewness_binCount_8	-0.287773	3.62387e-12	-0.192372	0.847453	0.99717	-4.59727
wavelet-HLH_glszm_GrayLevelVariance_binCount_8	0.287667	3.62396e-12	0.1923	0.847509	0.99717	-4.59727
wavelet-HHL_gldm_SmallDependenceHighGrayLevelEmphasis_binCount_8	-0.286966	3.62313e-12	-0.191832	0.847876	0.99717	-4.59727
wavelet-HHH_gldm_SmallDependenceHighGrayLevelEmphasis_binCount_8	0.283843	3.62376e-12	0.189744	0.849511	0.99717	-4.59727
log-sigma-1-0-mm-3D_glcm_MCC_binCount_8	0.279258	3.62347e-12	0.186679	0.851914	0.99717	-4.59727
wavelet-LHH_firstorder_InterquartileRange_binCount_8	0.277894	3.62378e-12	0.185768	0.852629	0.99717	-4.59727
wavelet-LLH_gldm_SmallDependenceLowGrayLevelEmphasis_binCount_8	-0.272157	3.62369e-12	-0.181933	0.855637	0.99717	-4.59728
wavelet-LLL_glrlm_RunLengthNonUniformityNormalized_binCount_8	0.267497	3.62391e-12	0.178818	0.858083	0.99717	-4.59728
wavelet-HHL_glrlm_RunVariance_binCount_8	0.267466	3.62342e-12	0.178796	0.858099	0.99717	-4.59728
wavelet-LLH_glcm_ClusterProminence_binCount_8	-0.261192	3.62349e-12	-0.174603	0.861393	0.99717	-4.59728
wavelet-LLH_glrlm_ShortRunEmphasis_binCount_8	-0.260552	3.62396e-12	-0.174175	0.86173	0.99717	-4.59728
wavelet-LLH_firstorder_Maximum_binCount_8	0.258863	3.62377e-12	0.173046	0.862617	0.99717	-4.59728
log-sigma-3-0-mm-3D_firstorder_Mean_binCount_8	0.258747	3.62374e-12	0.172969	0.862678	0.99717	-4.59728
wavelet-LLL_glcm_DifferenceAverage_binCount_8	-0.258364	3.62356e-12	-0.172712	0.862879	0.99717	-4.59728
original_firstorder_Mean_binCount_8	-0.255983	3.62365e-12	-0.171121	0.864131	0.99717	-4.59728
wavelet-LHL_glcm_MCC_binCount_8	0.253024	3.62393e-12	0.169142	0.865687	0.99717	-4.59729
wavelet-LHH_gldm_LargeDependenceHighGrayLevelEmphasis_binCount_8	-0.249939	3.62339e-12	-0.16708	0.867309	0.99717	-4.59729
log-sigma-3-0-mm-3D_firstorder_InterquartileRange_binCount_8	-0.247883	3.62361e-12	-0.165706	0.86839	0.99717	-4.59729
wavelet-LLH_glszm_GrayLevelVariance_binCount_8	-0.247073	3.62395e-12	-0.165164	0.868816	0.99717	-4.59729
log-sigma-3-0-mm-3D_glcm_SumEntropy_binCount_8	-0.246021	3.6238e-12	-0.164461	0.86937	0.99717	-4.59729
wavelet-HLL_glcm_Imc1_binCount_8	-0.240095	3.62387e-12	-0.1605	0.872489	0.99717	-4.59729
wavelet-HLH_gldm_SmallDependenceEmphasis_binCount_8	0.238525	3.62351e-12	0.15945	0.873316	0.99717	-4.59729
log-sigma-3-0-mm-3D_glrlm_ShortRunLowGrayLevelEmphasis_binCount_8	0.237602	3.62371e-12	0.158833	0.873802	0.99717	-4.59729
log-sigma-3-0-mm-3D_firstorder_10Percentile_binCount_8	0.237325	3.62365e-12	0.158648	0.873948	0.99717	-4.59729
wavelet-LLL_firstorder_MeanAbsoluteDeviation_binCount_8	0.236868	3.62389e-12	0.158343	0.874188	0.99717	-4.59729
wavelet-HLH_glszm_ZonePercentage_binCount_8	0.236476	3.61284e-12	0.158081	0.874395	0.99717	-4.59729
wavelet-HHL_glrlm_LongRunEmphasis_binCount_8	0.232758	3.62336e-12	0.155595	0.876354	0.99717	-4.5973
log-sigma-3-0-mm-3D_glszm_GrayLevelNonUniformityNormalized_binCount_8	0.228275	3.62014e-12	0.152598	0.878717	0.99717	-4.5973
wavelet-HHH_firstorder_Skewness_binCount_8	-0.22723	3.6236e-12	-0.1519	0.879267	0.99717	-4.5973
wavelet-LLL_gldm_DependenceNonUniformityNormalized_binCount_8	-0.22603	3.62392e-12	-0.151097	0.879901	0.99717	-4.5973
wavelet-LHL_gldm_DependenceEntropy_binCount_8	0.22383	3.62396e-12	0.149627	0.88106	0.99717	-4.5973
wavelet-LLL_gldm_HighGrayLevelEmphasis_binCount_8	0.221594	3.62369e-12	0.148132	0.88224	0.99717	-4.5973
wavelet-HHL_firstorder_InterquartileRange_binCount_8	-0.221058	3.62383e-12	-0.147774	0.882523	0.99717	-4.5973
wavelet-HHH_firstorder_RobustMeanAbsoluteDeviation_binCount_8	-0.220244	3.62376e-12	-0.14723	0.882952	0.99717	-4.5973
wavelet-LHL_gldm_LargeDependenceLowGrayLevelEmphasis_binCount_8	-0.220161	3.62342e-12	-0.147174	0.882996	0.99717	-4.5973
wavelet-HLL_glszm_SizeZoneNonUniformity_binCount_8	-0.216935	3.62386e-12	-0.145018	0.884698	0.99717	-4.5973
original_firstorder_RobustMeanAbsoluteDeviation_binCount_8	0.21587	3.62355e-12	0.144306	0.885261	0.99717	-4.5973
wavelet-HHH_glszm_GrayLevelNonUniformity_binCount_8	-0.211677	3.62375e-12	-0.141503	0.887474	0.99717	-4.5973
wavelet-HHH_firstorder_Range_binCount_8	-0.211158	3.6236e-12	-0.141156	0.887749	0.99717	-4.5973
wavelet-HLH_firstorder_RobustMeanAbsoluteDeviation_binCount_8	0.210589	3.62387e-12	0.140775	0.888049	0.99717	-4.59731
log-sigma-3-0-mm-3D_glcm_ClusterTendency_binCount_8	-0.206714	3.62334e-12	-0.138185	0.890096	0.99717	-4.59731
wavelet-LLL_glrlm_HighGrayLevelRunEmphasis_binCount_8	0.204673	3.62348e-12	0.13682	0.891174	0.99717	-4.59731
original_glrlm_LongRunHighGrayLevelEmphasis_binCount_8	0.204341	3.62351e-12	0.136599	0.891349	0.99717	-4.59731
original_firstorder_MeanAbsoluteDeviation_binCount_8	0.20346	3.62358e-12	0.13601	0.891815	0.99717	-4.59731
wavelet-LLH_firstorder_InterquartileRange_binCount_8	0.203307	3.62374e-12	0.135908	0.891896	0.99717	-4.59731
wavelet-LLL_firstorder_Median_binCount_8	-0.202705	3.62385e-12	-0.135505	0.892214	0.99717	-4.59731
wavelet-LHH_firstorder_Minimum_binCount_8	0.201355	3.62382e-12	0.134602	0.892928	0.99717	-4.59731
wavelet-HLH_firstorder_InterquartileRange_binCount_8	0.200556	3.62376e-12	0.134068	0.89335	0.99717	-4.59731
wavelet-LLH_firstorder_Uniformity_binCount_8	0.1977	3.62379e-12	0.132159	0.89486	0.99717	-4.59731
wavelet-LLL_gldm_DependenceVariance_binCount_8	-0.190216	3.6237e-12	-0.127157	0.898818	0.99717	-4.59731
original_firstorder_RootMeanSquared_binCount_8	0.188603	3.60503e-12	0.126078	0.899671	0.99717	-4.59731
wavelet-HHL_firstorder_RobustMeanAbsoluteDeviation_binCount_8	-0.187461	3.6239e-12	-0.125315	0.900276	0.99717	-4.59731
wavelet-HLL_gldm_LargeDependenceLowGrayLevelEmphasis_binCount_8	0.183925	3.6232e-12	0.122951	0.902147	0.99717	-4.59732
wavelet-HHL_glcm_SumEntropy_binCount_8	-0.181005	3.62396e-12	-0.120999	0.903693	0.99717	-4.59732
wavelet-HLH_gldm_DependenceEntropy_binCount_8	0.180644	3.62396e-12	0.120757	0.903884	0.99717	-4.59732
wavelet-LLL_glszm_SizeZoneNonUniformity_binCount_8	0.179663	3.62388e-12	0.120102	0.904404	0.99717	-4.59732
wavelet-LHH_firstorder_90Percentile_binCount_8	0.177335	3.62111e-12	0.118546	0.905637	0.99717	-4.59732
log-sigma-3-0-mm-3D_firstorder_MeanAbsoluteDeviation_binCount_8	-0.168002	3.62295e-12	-0.112306	0.910582	0.99717	-4.59732
wavelet-HLL_gldm_SmallDependenceHighGrayLevelEmphasis_binCount_8	0.167643	3.62322e-12	0.112067	0.910772	0.99717	-4.59732
original_glcm_Id_binCount_8	-0.160498	3.62393e-12	-0.107291	0.91456	0.99717	-4.59732
wavelet-LHH_glszm_SizeZoneNonUniformity_binCount_8	0.1589	3.62318e-12	0.106222	0.915407	0.99717	-4.59732
wavelet-LLL_glrlm_LowGrayLevelRunEmphasis_binCount_8	-0.157701	3.62383e-12	-0.105421	0.916043	0.99717	-4.59732
wavelet-LLL_glszm_SmallAreaEmphasis_binCount_8	-0.15155	3.62385e-12	-0.101309	0.919306	0.99717	-4.59733
wavelet-HHH_glcm_ClusterShade_binCount_8	0.151095	3.6238e-12	0.101004	0.919548	0.99717	-4.59733
wavelet-HHH_gldm_SmallDependenceLowGrayLevelEmphasis_binCount_8	0.151085	3.62373e-12	0.100998	0.919553	0.99717	-4.59733
log-sigma-3-0-mm-3D_firstorder_TotalEnergy_binCount_8	0.150896	3.62379e-12	0.100872	0.919653	0.99717	-4.59733
wavelet-LLL_firstorder_Variance_binCount_8	0.148223	3.62033e-12	0.0990846	0.921072	0.99717	-4.59733
log-sigma-3-0-mm-3D_firstorder_Energy_binCount_8	-0.14701	3.62308e-12	-0.0982737	0.921716	0.99717	-4.59733
log-sigma-1-0-mm-3D_glrlm_GrayLevelNonUniformityNormalized_binCount_8	0.146931	3.62341e-12	0.0982211	0.921758	0.99717	-4.59733
wavelet-HHL_firstorder_Range_binCount_8	-0.145745	3.62389e-12	-0.0974284	0.922387	0.99717	-4.59733
wavelet-HHL_firstorder_Maximum_binCount_8	0.144541	3.62368e-12	0.0966231	0.923027	0.99717	-4.59733
wavelet-LLH_glcm_JointEntropy_binCount_8	-0.143814	3.62387e-12	-0.0961374	0.923412	0.99717	-4.59733
log-sigma-1-0-mm-3D_firstorder_Mean_binCount_8	0.142727	3.62343e-12	0.0954105	0.92399	0.99717	-4.59733
wavelet-LLL_glcm_Correlation_binCount_8	0.141643	3.62338e-12	0.0946861	0.924565	0.99717	-4.59733
wavelet-LLL_gldm_LargeDependenceHighGrayLevelEmphasis_binCount_8	0.140028	3.6239e-12	0.0936064	0.925423	0.99717	-4.59733
wavelet-LLL_gldm_LowGrayLevelEmphasis_binCount_8	-0.135627	3.62285e-12	-0.0906644	0.92776	0.99717	-4.59733
wavelet-LLL_firstorder_10Percentile_binCount_8	-0.135428	3.62384e-12	-0.0905313	0.927866	0.99717	-4.59733
log-sigma-3-0-mm-3D_glcm_ClusterProminence_binCount_8	-0.135097	3.62373e-12	-0.0903105	0.928041	0.99717	-4.59733
wavelet-HLH_glrlm_RunLengthNonUniformityNormalized_binCount_8	0.134442	3.62336e-12	0.0898722	0.92839	0.99717	-4.59733
wavelet-LLH_glszm_HighGrayLevelZoneEmphasis_binCount_8	0.129888	3.62368e-12	0.0868282	0.930809	0.99717	-4.59733
log-sigma-1-0-mm-3D_glcm_SumEntropy_binCount_8	0.12987	3.62378e-12	0.0868162	0.930818	0.99717	-4.59733
log-sigma-1-0-mm-3D_glcm_Id_binCount_8	-0.125266	3.62284e-12	-0.0837386	0.933265	0.99717	-4.59733
log-sigma-1-0-mm-3D_firstorder_Uniformity_binCount_8	0.122091	3.62392e-12	0.0816161	0.934953	0.99717	-4.59733
wavelet-LLH_glszm_ZoneEntropy_binCount_8	-0.121861	3.62396e-12	-0.0814624	0.935075	0.99717	-4.59733
wavelet-LLL_firstorder_90Percentile_binCount_8	-0.117699	3.62394e-12	-0.0786798	0.937288	0.99717	-4.59734
wavelet-LLH_firstorder_RobustMeanAbsoluteDeviation_binCount_8	0.117507	3.62269e-12	0.0785518	0.93739	0.99717	-4.59734
wavelet-HLH_firstorder_Maximum_binCount_8	-0.117338	3.62382e-12	-0.0784387	0.93748	0.99717	-4.59734
original_glcm_Idn_binCount_8	-0.116777	3.62396e-12	-0.0780632	0.937779	0.99717	-4.59734
wavelet-LLH_glcm_InverseVariance_binCount_8	0.115917	3.62372e-12	0.0774887	0.938236	0.99717	-4.59734
original_glcm_Idm_binCount_8	-0.115285	3.6238e-12	-0.077066	0.938572	0.99717	-4.59734
wavelet-HHH_glszm_SmallAreaLowGrayLevelEmphasis_binCount_8	0.114386	3.62366e-12	0.0764649	0.93905	0.99717	-4.59734
wavelet-HHH_firstorder_InterquartileRange_binCount_8	-0.114217	3.62261e-12	-0.0763523	0.93914	0.99717	-4.59734
log-sigma-1-0-mm-3D_glcm_Idm_binCount_8	-0.111255	3.62319e-12	-0.0743722	0.940715	0.99717	-4.59734
log-sigma-3-0-mm-3D_firstorder_90Percentile_binCount_8	0.110899	3.61847e-12	0.0741343	0.940904	0.99717	-4.59734
log-sigma-3-0-mm-3D_firstorder_Variance_binCount_8	0.110221	3.62333e-12	0.073681	0.941265	0.99717	-4.59734
wavelet-LLH_glcm_JointEnergy_binCount_8	0.109864	3.62333e-12	0.0734422	0.941455	0.99717	-4.59734
wavelet-HHL_firstorder_Median_binCount_8	-0.108144	3.62366e-12	-0.0722927	0.94237	0.99717	-4.59734
log-sigma-1-0-mm-3D_firstorder_Entropy_binCount_8	0.107441	3.62327e-12	0.0718227	0.942744	0.99717	-4.59734
wavelet-HHL_glcm_MCC_binCount_8	-0.107317	3.6234e-12	-0.0717398	0.94281	0.99717	-4.59734
wavelet-HLH_ngtdm_Complexity_binCount_8	-0.106349	3.62384e-12	-0.0710928	0.943325	0.99717	-4.59734
original_firstorder_InterquartileRange_binCount_8	0.104826	0.00188411	0.0700744	0.944135	0.99717	-4.59734
wavelet-LLL_glcm_MCC_binCount_8	-0.102409	3.62392e-12	-0.0684588	0.945421	0.99717	-4.59734
log-sigma-1-0-mm-3D_glcm_MaximumProbability_binCount_8	0.100706	3.62284e-12	0.0673201	0.946328	0.99717	-4.59734
wavelet-LHL_glszm_SizeZoneNonUniformity_binCount_8	0.0975265	3.62354e-12	0.0651949	0.948019	0.99717	-4.59734
wavelet-LLH_firstorder_TotalEnergy_binCount_8	-0.0932418	3.62278e-12	-0.0623307	0.9503	0.99717	-4.59734
wavelet-LHL_glrlm_RunEntropy_binCount_8	-0.0910664	3.62396e-12	-0.0608764	0.951458	0.99717	-4.59734
wavelet-HLH_glrlm_RunEntropy_binCount_8	0.0890181	3.61803e-12	0.0595072	0.952549	0.99717	-4.59734
wavelet-LHH_glrlm_RunEntropy_binCount_8	-0.0886281	3.62389e-12	-0.0592465	0.952756	0.99717	-4.59734
wavelet-LHL_firstorder_Kurtosis_binCount_8	-0.0871989	3.62167e-12	-0.0582911	0.953517	0.99717	-4.59734
wavelet-HLH_glrlm_ShortRunEmphasis_binCount_8	0.082968	3.62396e-12	0.0554628	0.95577	0.99717	-4.59734
wavelet-LLL_glcm_Autocorrelation_binCount_8	0.0827904	3.62383e-12	0.055344	0.955865	0.99717	-4.59734
log-sigma-1-0-mm-3D_glcm_Contrast_binCount_8	-0.080723	3.62384e-12	-0.053962	0.956966	0.99717	-4.59734
wavelet-LHL_gldm_DependenceNonUniformity_binCount_8	-0.0803002	3.47696e-12	-0.0536794	0.957191	0.99717	-4.59734
original_firstorder_Median_binCount_8	-0.0799192	-0.0035627	-0.0534247	0.957394	0.99717	-4.59734
wavelet-HHL_firstorder_10Percentile_binCount_8	0.079195	3.61658e-12	0.0529406	0.95778	0.99717	-4.59734
wavelet-LLH_glszm_SizeZoneNonUniformityNormalized_binCount_8	-0.0778899	3.62378e-12	-0.0520682	0.958475	0.99717	-4.59734
wavelet-HLH_firstorder_90Percentile_binCount_8	0.0775788	3.62385e-12	0.0518602	0.958641	0.99717	-4.59734
log-sigma-1-0-mm-3D_gldm_GrayLevelVariance_binCount_8	-0.0774762	3.62362e-12	-0.0517916	0.958695	0.99717	-4.59734
wavelet-HHH_glszm_LowGrayLevelZoneEmphasis_binCount_8	0.0773591	3.62382e-12	0.0517133	0.958758	0.99717	-4.59734
wavelet-LLL_glszm_SizeZoneNonUniformityNormalized_binCount_8	-0.0771533	3.62139e-12	-0.0515758	0.958867	0.99717	-4.59734
wavelet-HLL_glrlm_ShortRunHighGrayLevelEmphasis_binCount_8	-0.0745094	3.62389e-12	-0.0498084	0.960276	0.99717	-4.59734
wavelet-HLH_firstorder_MeanAbsoluteDeviation_binCount_8	0.0735714	3.6239e-12	0.0491813	0.960775	0.99717	-4.59734
log-sigma-1-0-mm-3D_firstorder_Median_binCount_8	0.0729897	3.62377e-12	0.0487925	0.961085	0.99717	-4.59734
wavelet-LHH_firstorder_RootMeanSquared_binCount_8	0.0670163	3.62346e-12	0.0447993	0.964268	0.99717	-4.59734
wavelet-LHH_firstorder_Variance_binCount_8	0.0670163	3.62313e-12	0.0447993	0.964268	0.99717	-4.59734
wavelet-HLH_glcm_ClusterShade_binCount_8	-0.0668974	3.62386e-12	-0.0447198	0.964331	0.99717	-4.59734
log-sigma-1-0-mm-3D_glcm_Correlation_binCount_8	0.0624958	3.62362e-12	0.0417774	0.966677	0.99717	-4.59735
log-sigma-1-0-mm-3D_glcm_SumSquares_binCount_8	0.0618933	3.62389e-12	0.0413747	0.966998	0.99717	-4.59735
wavelet-HHL_glrlm_ShortRunEmphasis_binCount_8	-0.0605515	3.62396e-12	-0.0404777	0.967713	0.99717	-4.59735
log-sigma-1-0-mm-3D_glcm_Imc1_binCount_8	-0.0599263	3.62372e-12	-0.0400598	0.968046	0.99717	-4.59735
wavelet-HLL_firstorder_Mean_binCount_8	-0.0566618	3.62376e-12	-0.0378775	0.969786	0.99717	-4.59735
wavelet-LHL_firstorder_Minimum_binCount_8	-0.0547224	3.62379e-12	-0.0365811	0.970819	0.99717	-4.59735
log-sigma-1-0-mm-3D_glcm_Idmn_binCount_8	0.0518422	3.62396e-12	0.0346557	0.972355	0.99717	-4.59735
wavelet-HHL_firstorder_MeanAbsoluteDeviation_binCount_8	-0.0514043	3.62389e-12	-0.0343629	0.972588	0.99717	-4.59735
log-sigma-3-0-mm-3D_firstorder_RobustMeanAbsoluteDeviation_binCount_8	-0.0493751	3.62378e-12	-0.0330065	0.97367	0.99717	-4.59735
log-sigma-1-0-mm-3D_glszm_SizeZoneNonUniformityNormalized_binCount_8	-0.0486376	3.62125e-12	-0.0325135	0.974063	0.99717	-4.59735
wavelet-LLL_firstorder_Mean_binCount_8	0.0483616	3.62377e-12	0.032329	0.97421	0.99717	-4.59735
wavelet-LHH_glszm_GrayLevelVariance_binCount_8	0.0468406	3.6238e-12	0.0313122	0.975021	0.99717	-4.59735
original_firstorder_10Percentile_binCount_8	-0.0466448	0.123397	-0.0311813	0.975125	0.99717	-4.59735
wavelet-HLH_firstorder_10Percentile_binCount_8	-0.0434952	3.62393e-12	-0.0290759	0.976804	0.99717	-4.59735
wavelet-HLH_firstorder_Minimum_binCount_8	-0.0425084	3.62391e-12	-0.0284162	0.97733	0.99717	-4.59735
wavelet-LHL_firstorder_Range_binCount_8	0.0424045	3.62336e-12	0.0283468	0.977386	0.99717	-4.59735
log-sigma-1-0-mm-3D_glcm_ClusterProminence_binCount_8	0.0413239	3.62313e-12	0.0276244	0.977962	0.99717	-4.59735
wavelet-LLL_glcm_JointAverage_binCount_8	0.0410443	3.62391e-12	0.0274375	0.978111	0.99717	-4.59735
wavelet-LLL_glcm_SumAverage_binCount_8	0.0410443	3.62391e-12	0.0274375	0.978111	0.99717	-4.59735
wavelet-LLH_firstorder_90Percentile_binCount_8	0.0408409	3.62384e-12	0.0273015	0.97822	0.99717	-4.59735
original_glcm_DifferenceAverage_binCount_8	0.0403358	3.62356e-12	0.0269638	0.978489	0.99717	-4.59735
original_firstorder_90Percentile_binCount_8	0.0395405	-0.00426761	0.0264322	0.978913	0.99717	-4.59735
original_glszm_ZoneEntropy_binCount_8	0.0377623	3.62358e-12	0.0252435	0.979861	0.99717	-4.59735
log-sigma-1-0-mm-3D_glcm_ClusterTendency_binCount_8	0.0323602	3.62327e-12	0.0216323	0.982742	0.997547	-4.59735
wavelet-HLL_glcm_InverseVariance_binCount_8	-0.0306552	3.62396e-12	-0.0204925	0.983651	0.997547	-4.59735
log-sigma-3-0-mm-3D_firstorder_Median_binCount_8	0.02974	3.62375e-12	0.0198807	0.984139	0.997547	-4.59735
log-sigma-1-0-mm-3D_glcm_DifferenceAverage_binCount_8	-0.0276019	3.62386e-12	-0.0184514	0.985279	0.997547	-4.59735
log-sigma-1-0-mm-3D_gldm_SmallDependenceHighGrayLevelEmphasis_binCount_8	-0.0265555	3.62389e-12	-0.0177519	0.985837	0.997547	-4.59735
wavelet-LLL_gldm_SmallDependenceLowGrayLevelEmphasis_binCount_8	0.0262427	3.62347e-12	0.0175428	0.986004	0.997547	-4.59735
wavelet-LLH_firstorder_MeanAbsoluteDeviation_binCount_8	-0.0235528	3.62386e-12	-0.0157447	0.987438	0.998025	-4.59735
wavelet-LLH_glszm_SmallAreaLowGrayLevelEmphasis_binCount_8	0.0173847	3.62359e-12	0.0116214	0.990728	0.999882	-4.59735
original_glcm_Idmn_binCount_8	0.0142324	3.62396e-12	0.00951414	0.992409	0.999882	-4.59735
wavelet-LLH_gldm_SmallDependenceEmphasis_binCount_8	0.0102164	3.62374e-12	0.0068295	0.994551	0.999882	-4.59735
wavelet-HHL_firstorder_90Percentile_binCount_8	0.00481419	3.62377e-12	0.00321821	0.997432	0.999882	-4.59735
wavelet-HLL_glrlm_LongRunHighGrayLevelEmphasis_binCount_8	-0.00424867	3.62384e-12	-0.00284017	0.997734	0.999882	-4.59735
wavelet-HHL_firstorder_RootMeanSquared_binCount_8	-0.002557	3.6238e-12	-0.00170932	0.998636	0.999882	-4.59735
wavelet-HHL_firstorder_Variance_binCount_8	-0.002557	3.62386e-12	-0.00170932	0.998636	0.999882	-4.59735
original_glcm_Contrast_binCount_8	-0.00235105	3.62362e-12	-0.00157164	0.998746	0.999882	-4.59735
wavelet-HHH_firstorder_Maximum_binCount_8	0.00130378	3.62346e-12	0.000871557	0.999305	0.999882	-4.59735
log-sigma-1-0-mm-3D_glcm_Idn_binCount_8	-0.000479654	3.62396e-12	-0.000320641	0.999744	0.999882	-4.59735
wavelet-LLL_firstorder_RobustMeanAbsoluteDeviation_binCount_8	0.000220377	3.62369e-12	0.000147318	0.999882	0.999882	-4.59735

## Sheet: ct_binCount_16
	logFC	AveExpr	t	P.Value	adj.P.Val	B
wavelet-HHL_glrlm_ShortRunHighGrayLevelEmphasis_binCount_16	-4.60797	3.62389e-12	-3.07587	0.00210177	0.999883	-4.57636
original_shape_MajorAxisLength_binCount_16	4.42663	3.62381e-12	2.95482	0.00313222	0.999883	-4.57798
wavelet-LLH_firstorder_Median_binCount_16	4.26364	3.62129e-12	2.84603	0.0044314	0.999883	-4.57938
wavelet-LHH_firstorder_Mean_binCount_16	-4.20497	3.62379e-12	-2.80686	0.00500754	0.999883	-4.57987
wavelet-HHH_firstorder_Median_binCount_16	4.11658	3.62374e-12	2.74786	0.00600398	0.999883	-4.5806
wavelet-HHH_glszm_GrayLevelVariance_binCount_16	-3.86561	3.62389e-12	-2.58034	0.00987753	0.999883	-4.58258
original_shape_Sphericity_binCount_16	-3.78471	3.62393e-12	-2.52634	0.0115336	0.999883	-4.58319
log-sigma-3-0-mm-3D_glszm_SmallAreaLowGrayLevelEmphasis_binCount_16	3.73548	3.62388e-12	2.49347	0.0126583	0.999883	-4.58355
wavelet-LLL_ngtdm_Contrast_binCount_16	-3.71044	3.62293e-12	-2.47676	0.0132664	0.999883	-4.58374
wavelet-HHH_firstorder_Kurtosis_binCount_16	3.6708	3.62391e-12	2.4503	0.0142825	0.999883	-4.58403
wavelet-LLH_glcm_ClusterShade_binCount_16	-3.44759	3.62304e-12	-2.30131	0.0213848	0.999883	-4.5856
log-sigma-3-0-mm-3D_glszm_SmallAreaEmphasis_binCount_16	3.32499	3.62388e-12	2.21947	0.0264663	0.999883	-4.58642
wavelet-HHH_glcm_JointEnergy_binCount_16	3.31632	3.6239e-12	2.21368	0.0268623	0.999883	-4.58647
wavelet-HHL_glcm_ClusterShade_binCount_16	3.30268	3.62356e-12	2.20458	0.0274953	0.999883	-4.58656
wavelet-HHH_glcm_SumSquares_binCount_16	-3.24202	3.62375e-12	-2.16408	0.0304701	0.999883	-4.58696
wavelet-HHH_glcm_ClusterTendency_binCount_16	-3.23434	3.62387e-12	-2.15896	0.0308656	0.999883	-4.587
wavelet-LLL_glcm_DifferenceEntropy_binCount_16	-3.22118	3.62247e-12	-2.15017	0.0315539	0.999883	-4.58709
wavelet-HHH_glszm_GrayLevelNonUniformityNormalized_binCount_16	3.1861	3.62333e-12	2.12675	0.033453	0.999883	-4.58731
wavelet-LHH_firstorder_Median_binCount_16	-3.18458	3.62303e-12	-2.12574	0.0335374	0.999883	-4.58732
original_glszm_GrayLevelVariance_binCount_16	-3.18278	3.62387e-12	-2.12454	0.0336372	0.999883	-4.58733
wavelet-LLL_ngtdm_Complexity_binCount_16	-3.17752	3.62384e-12	-2.12103	0.033932	0.999883	-4.58736
wavelet-HHL_glcm_DifferenceVariance_binCount_16	-3.15862	3.62373e-12	-2.10841	0.0350079	0.999883	-4.58748
original_glszm_GrayLevelNonUniformityNormalized_binCount_16	3.15153	3.62382e-12	2.10368	0.0354189	0.999883	-4.58753
wavelet-HHH_glcm_SumEntropy_binCount_16	-3.1412	3.62372e-12	-2.09678	0.0360254	0.999883	-4.58759
wavelet-LLL_glcm_MaximumProbability_binCount_16	3.12539	3.62161e-12	2.08623	0.0369707	0.999883	-4.58769
wavelet-LHL_firstorder_Mean_binCount_16	3.12308	3.62319e-12	2.08469	0.0371106	0.999883	-4.5877
original_shape_Flatness_binCount_16	-3.08223	3.62389e-12	-2.05742	0.039659	0.999883	-4.58795
wavelet-LHL_firstorder_Median_binCount_16	3.07071	3.62374e-12	2.04973	0.0404037	0.999883	-4.58802
original_glrlm_GrayLevelVariance_binCount_16	-3.05776	3.62379e-12	-2.04109	0.0412555	0.999883	-4.5881
wavelet-HHL_glrlm_LongRunLowGrayLevelEmphasis_binCount_16	3.05756	3.6238e-12	2.04095	0.041269	0.999883	-4.5881
original_gldm_GrayLevelVariance_binCount_16	-3.05509	3.62358e-12	-2.0393	0.0414331	0.999883	-4.58812
wavelet-LLL_glcm_JointEntropy_binCount_16	-3.0488	3.62392e-12	-2.03511	0.0418536	0.999883	-4.58816
wavelet-LLL_glcm_JointEnergy_binCount_16	3.02423	3.62366e-12	2.01871	0.0435313	0.999883	-4.5883
wavelet-LLH_glrlm_LowGrayLevelRunEmphasis_binCount_16	-3.00878	3.62358e-12	-2.00839	0.0446153	0.999883	-4.5884
original_shape_Maximum2DDiameterSlice_binCount_16	3.00653	3.62336e-12	2.00689	0.0447746	0.999883	-4.58841
wavelet-LLH_glrlm_LongRunHighGrayLevelEmphasis_binCount_16	3.00095	3.62376e-12	2.00316	0.0451735	0.999883	-4.58844
original_shape_Maximum2DDiameterColumn_binCount_16	2.99208	0.00170415	1.99725	0.0458122	0.999883	-4.5885
wavelet-LLH_glszm_SmallAreaLowGrayLevelEmphasis_binCount_16	-2.98184	3.62349e-12	-1.99041	0.0465594	0.999883	-4.58856
wavelet-HLL_firstorder_Range_binCount_16	2.96291	3.62156e-12	1.97778	0.0479679	0.999883	-4.58867
wavelet-HLL_firstorder_Minimum_binCount_16	-2.95502	3.62376e-12	-1.97251	0.0485656	0.999883	-4.58871
wavelet-HHL_glcm_JointEnergy_binCount_16	2.92301	3.62299e-12	1.95114	0.0510547	0.999883	-4.5889
wavelet-LLH_gldm_LowGrayLevelEmphasis_binCount_16	-2.91198	3.6237e-12	-1.94378	0.0519362	0.999883	-4.58896
wavelet-LLH_glrlm_ShortRunLowGrayLevelEmphasis_binCount_16	-2.89999	3.6238e-12	-1.93577	0.0529098	0.999883	-4.58903
original_glcm_MaximumProbability_binCount_16	2.89437	3.62369e-12	1.93203	0.0533707	0.999883	-4.58906
wavelet-LLH_glszm_LowGrayLevelZoneEmphasis_binCount_16	-2.85789	3.62368e-12	-1.90767	0.0564483	0.999883	-4.58927
wavelet-HHL_glcm_DifferenceEntropy_binCount_16	-2.84965	3.62396e-12	-1.90217	0.057163	0.999883	-4.58932
wavelet-HHL_glszm_LowGrayLevelZoneEmphasis_binCount_16	2.83926	3.62374e-12	1.89523	0.0580759	0.999883	-4.58938
wavelet-HHL_glszm_SmallAreaLowGrayLevelEmphasis_binCount_16	2.82071	3.62316e-12	1.88285	0.0597351	0.999883	-4.58948
wavelet-HHL_glcm_JointEntropy_binCount_16	-2.75923	3.62396e-12	-1.84182	0.0655167	0.999883	-4.58982
wavelet-HHL_glcm_SumEntropy_binCount_16	-2.74581	3.62396e-12	-1.83286	0.0668385	0.999883	-4.58989
log-sigma-3-0-mm-3D_firstorder_Kurtosis_binCount_16	2.74524	3.6225e-12	1.83248	0.0668954	0.999883	-4.58989
original_shape_Maximum3DDiameter_binCount_16	2.73681	3.62248e-12	1.82685	0.0677376	0.999883	-4.58994
original_glrlm_RunEntropy_binCount_16	-2.73434	3.62378e-12	-1.8252	0.0679853	0.999883	-4.58995
original_glcm_JointEntropy_binCount_16	-2.70867	3.62396e-12	-1.80807	0.0706112	0.999883	-4.59009
original_glcm_JointEnergy_binCount_16	2.69774	3.62338e-12	1.80077	0.0717547	0.999883	-4.59015
original_firstorder_Entropy_binCount_16	-2.68716	3.62363e-12	-1.7937	0.0728757	0.999883	-4.59021
log-sigma-1-0-mm-3D_glcm_DifferenceVariance_binCount_16	-2.62392	3.62376e-12	-1.75149	0.0798766	0.999883	-4.59054
log-sigma-3-0-mm-3D_firstorder_Entropy_binCount_16	-2.60966	3.62372e-12	-1.74198	0.0815283	0.999883	-4.59061
log-sigma-3-0-mm-3D_glrlm_GrayLevelNonUniformityNormalized_binCount_16	2.59214	3.62364e-12	1.73028	0.0835961	0.999883	-4.5907
wavelet-HLH_firstorder_Energy_binCount_16	2.51137	3.62327e-12	1.67637	0.0936823	0.999883	-4.59111
log-sigma-3-0-mm-3D_firstorder_Uniformity_binCount_16	2.49589	3.62376e-12	1.66603	0.0957233	0.999883	-4.59119
wavelet-HHH_gldm_DependenceEntropy_binCount_16	-2.45826	3.62396e-12	-1.64091	0.100832	0.999883	-4.59137
log-sigma-3-0-mm-3D_glrlm_GrayLevelVariance_binCount_16	-2.4148	3.62378e-12	-1.6119	0.106999	0.999883	-4.59158
wavelet-HHL_firstorder_Mean_binCount_16	-2.4097	3.62297e-12	-1.6085	0.107742	0.999883	-4.5916
wavelet-HHL_glszm_SmallAreaHighGrayLevelEmphasis_binCount_16	-2.409	3.61695e-12	-1.60803	0.107844	0.999883	-4.59161
wavelet-HHL_gldm_HighGrayLevelEmphasis_binCount_16	-2.38708	3.62353e-12	-1.5934	0.111086	0.999883	-4.59171
original_firstorder_Kurtosis_binCount_16	2.38524	3.62309e-12	1.59218	0.111361	0.999883	-4.59172
log-sigma-1-0-mm-3D_ngtdm_Complexity_binCount_16	-2.36345	3.62302e-12	-1.57763	0.114667	0.999883	-4.59182
log-sigma-3-0-mm-3D_gldm_GrayLevelVariance_binCount_16	-2.34616	3.62381e-12	-1.56609	0.117344	0.999883	-4.5919
log-sigma-3-0-mm-3D_ngtdm_Contrast_binCount_16	-2.34093	3.62323e-12	-1.56259	0.118164	0.999883	-4.59193
log-sigma-3-0-mm-3D_glszm_SizeZoneNonUniformity_binCount_16	2.3407	3.62378e-12	1.56245	0.118199	0.999883	-4.59193
wavelet-LLL_firstorder_Kurtosis_binCount_16	2.30534	3.62081e-12	1.53884	0.12386	0.999883	-4.59209
wavelet-HLL_firstorder_Kurtosis_binCount_16	2.29511	3.62372e-12	1.53201	0.125536	0.999883	-4.59214
wavelet-HHL_glszm_HighGrayLevelZoneEmphasis_binCount_16	-2.27893	3.6239e-12	-1.52121	0.128223	0.999883	-4.59221
log-sigma-1-0-mm-3D_ngtdm_Contrast_binCount_16	-2.27569	3.62292e-12	-1.51905	0.128767	0.999883	-4.59222
wavelet-LLL_gldm_LargeDependenceLowGrayLevelEmphasis_binCount_16	2.2498	3.62322e-12	1.50176	0.133174	0.999883	-4.59234
wavelet-HLL_glszm_GrayLevelVariance_binCount_16	-2.23671	3.62369e-12	-1.49303	0.135445	0.999883	-4.5924
wavelet-HLH_firstorder_TotalEnergy_binCount_16	2.23623	3.62276e-12	1.49271	0.135529	0.999883	-4.5924
wavelet-HHL_glcm_Autocorrelation_binCount_16	-2.22929	3.6239e-12	-1.48807	0.136748	0.999883	-4.59243
wavelet-HHL_glcm_JointAverage_binCount_16	-2.22929	3.62396e-12	-1.48807	0.136748	0.999883	-4.59243
wavelet-HHL_glcm_SumAverage_binCount_16	-2.22929	3.62396e-12	-1.48807	0.136748	0.999883	-4.59243
wavelet-HHH_glcm_ClusterProminence_binCount_16	-2.22682	3.62389e-12	-1.48642	0.137183	0.999883	-4.59244
original_ngtdm_Contrast_binCount_16	-2.21353	3.62361e-12	-1.47756	0.139542	0.999883	-4.5925
wavelet-HHL_glrlm_HighGrayLevelRunEmphasis_binCount_16	-2.18493	3.62341e-12	-1.45846	0.144729	0.999883	-4.59262
log-sigma-1-0-mm-3D_glcm_MaximumProbability_binCount_16	2.1702	3.62389e-12	1.44863	0.147457	0.999883	-4.59269
original_glszm_LowGrayLevelZoneEmphasis_binCount_16	-2.15717	3.6215e-12	-1.43993	0.149903	0.999883	-4.59274
original_glszm_SmallAreaLowGrayLevelEmphasis_binCount_16	-2.15365	3.62393e-12	-1.43759	0.150567	0.999883	-4.59276
wavelet-LHH_firstorder_Skewness_binCount_16	-2.11515	3.62367e-12	-1.41188	0.158	0.999883	-4.59292
wavelet-LHH_glcm_Autocorrelation_binCount_16	2.09853	3.62379e-12	1.40079	0.161293	0.999883	-4.59299
wavelet-LHH_glcm_JointAverage_binCount_16	2.08775	3.6238e-12	1.39359	0.163456	0.999883	-4.59304
wavelet-LHH_glcm_SumAverage_binCount_16	2.08775	3.6238e-12	1.39359	0.163456	0.999883	-4.59304
log-sigma-1-0-mm-3D_glcm_JointEntropy_binCount_16	-2.05646	3.62396e-12	-1.37271	0.169858	0.999883	-4.59316
log-sigma-1-0-mm-3D_glcm_JointEnergy_binCount_16	2.04703	3.62366e-12	1.36642	0.171824	0.999883	-4.5932
wavelet-LLH_firstorder_Mean_binCount_16	2.04621	3.62356e-12	1.36587	0.171995	0.999883	-4.5932
log-sigma-1-0-mm-3D_glcm_DifferenceEntropy_binCount_16	-2.03843	3.62396e-12	-1.36067	0.173632	0.999883	-4.59324
original_glcm_DifferenceEntropy_binCount_16	-2.03573	3.62344e-12	-1.35887	0.174203	0.999883	-4.59325
wavelet-LHH_gldm_HighGrayLevelEmphasis_binCount_16	2.01626	3.62384e-12	1.34587	0.178358	0.999883	-4.59333
wavelet-LHH_glrlm_HighGrayLevelRunEmphasis_binCount_16	2.01626	3.62383e-12	1.34587	0.178358	0.999883	-4.59333
wavelet-LHH_glszm_SmallAreaHighGrayLevelEmphasis_binCount_16	2.00317	3.62357e-12	1.33714	0.181193	0.999883	-4.59338
original_shape_SurfaceVolumeRatio_binCount_16	1.97671	3.6236e-12	1.31948	0.187025	0.999883	-4.59348
wavelet-LLL_gldm_DependenceEntropy_binCount_16	-1.97467	3.6223e-12	-1.31811	0.187481	0.999883	-4.59349
wavelet-HLL_firstorder_Energy_binCount_16	1.95326	3.62323e-12	1.30382	0.192311	0.999883	-4.59357
wavelet-HLL_glcm_InverseVariance_binCount_16	1.94235	3.6231e-12	1.29654	0.194806	0.999883	-4.59361
wavelet-LHL_glszm_GrayLevelNonUniformity_binCount_16	1.9416	3.62389e-12	1.29604	0.194977	0.999883	-4.59362
log-sigma-3-0-mm-3D_gldm_DependenceEntropy_binCount_16	-1.93464	3.62396e-12	-1.29139	0.196582	0.999883	-4.59364
wavelet-LHH_glszm_SmallAreaLowGrayLevelEmphasis_binCount_16	-1.91775	3.62356e-12	-1.28012	0.200518	0.999883	-4.59371
wavelet-LHH_glcm_Imc1_binCount_16	-1.91611	3.62185e-12	-1.27902	0.200903	0.999883	-4.59371
wavelet-HHH_glcm_Imc1_binCount_16	-1.91565	3.62361e-12	-1.27872	0.201011	0.999883	-4.59372
wavelet-LHH_glrlm_ShortRunHighGrayLevelEmphasis_binCount_16	1.90265	3.62306e-12	1.27004	0.204087	0.999883	-4.59377
wavelet-HHH_glrlm_ShortRunHighGrayLevelEmphasis_binCount_16	-1.90131	3.62248e-12	-1.26914	0.204405	0.999883	-4.59377
wavelet-LLH_glrlm_LongRunLowGrayLevelEmphasis_binCount_16	-1.89565	3.62391e-12	-1.26537	0.205755	0.999883	-4.59379
original_glrlm_LongRunLowGrayLevelEmphasis_binCount_16	-1.87099	3.62199e-12	-1.2489	0.211715	0.999883	-4.59388
original_glcm_ClusterShade_binCount_16	1.8576	3.62369e-12	1.23997	0.215001	0.999883	-4.59393
wavelet-HHL_glcm_Correlation_binCount_16	1.84073	3.62377e-12	1.22871	0.219197	0.999883	-4.59399
wavelet-HHH_glrlm_HighGrayLevelRunEmphasis_binCount_16	-1.8285	3.62396e-12	-1.22054	0.222274	0.999883	-4.59404
wavelet-LHH_glrlm_LongRunLowGrayLevelEmphasis_binCount_16	-1.82316	3.62386e-12	-1.21698	0.223626	0.999883	-4.59406
wavelet-HLL_firstorder_TotalEnergy_binCount_16	1.82117	3.62374e-12	1.21565	0.224132	0.999883	-4.59407
wavelet-LHH_glszm_HighGrayLevelZoneEmphasis_binCount_16	1.81933	3.62361e-12	1.21442	0.2246	0.999883	-4.59407
wavelet-HLH_glcm_InverseVariance_binCount_16	-1.81593	3.62375e-12	-1.21215	0.225468	0.999883	-4.59408
wavelet-LLH_glcm_MCC_binCount_16	1.81224	3.62376e-12	1.20969	0.226412	0.999883	-4.5941
wavelet-LHH_glszm_LowGrayLevelZoneEmphasis_binCount_16	-1.79933	3.6233e-12	-1.20107	0.229739	0.999883	-4.59414
wavelet-LHL_glszm_HighGrayLevelZoneEmphasis_binCount_16	-1.79085	3.62387e-12	-1.19541	0.231939	0.999883	-4.59417
original_glrlm_ShortRunLowGrayLevelEmphasis_binCount_16	-1.78583	3.62309e-12	-1.19206	0.233251	0.999883	-4.59419
original_ngtdm_Complexity_binCount_16	-1.7796	3.6219e-12	-1.1879	0.234886	0.999883	-4.59421
original_gldm_LowGrayLevelEmphasis_binCount_16	-1.77767	3.62386e-12	-1.18661	0.235394	0.999883	-4.59422
original_glrlm_LowGrayLevelRunEmphasis_binCount_16	-1.77359	3.62377e-12	-1.18389	0.236471	0.999883	-4.59423
log-sigma-1-0-mm-3D_firstorder_Range_binCount_16	1.76036	3.62124e-12	1.17506	0.239986	0.999883	-4.59428
wavelet-HLL_glszm_ZoneEntropy_binCount_16	-1.75262	3.62396e-12	-1.1699	0.242057	0.999883	-4.59431
wavelet-HHH_gldm_HighGrayLevelEmphasis_binCount_16	-1.74793	3.62395e-12	-1.16676	0.24332	0.999883	-4.59432
wavelet-HHL_gldm_SmallDependenceLowGrayLevelEmphasis_binCount_16	1.73874	3.62389e-12	1.16062	0.245809	0.999883	-4.59436
wavelet-HLH_glrlm_ShortRunHighGrayLevelEmphasis_binCount_16	1.72442	3.62377e-12	1.15107	0.249717	0.999883	-4.5944
wavelet-LLL_glszm_LargeAreaLowGrayLevelEmphasis_binCount_16	1.72234	3.62313e-12	1.14968	0.250291	0.999883	-4.59441
original_shape_SurfaceArea_binCount_16	1.71858	3.6237e-12	1.14717	0.251326	0.999883	-4.59442
wavelet-LHL_glszm_GrayLevelVariance_binCount_16	-1.71829	3.62391e-12	-1.14698	0.251405	0.999883	-4.59442
wavelet-HHH_glszm_HighGrayLevelZoneEmphasis_binCount_16	-1.70697	3.62396e-12	-1.13942	0.254541	0.999883	-4.59446
wavelet-LLL_gldm_GrayLevelVariance_binCount_16	-1.70102	3.62371e-12	-1.13545	0.256201	0.999883	-4.59448
log-sigma-1-0-mm-3D_glcm_ClusterShade_binCount_16	-1.69703	3.62378e-12	-1.13279	0.257317	0.999883	-4.5945
wavelet-HLL_glszm_GrayLevelNonUniformityNormalized_binCount_16	1.67596	3.62302e-12	1.11872	0.263272	0.999883	-4.59457
wavelet-LHH_gldm_SmallDependenceHighGrayLevelEmphasis_binCount_16	1.66954	3.62324e-12	1.11444	0.265106	0.999883	-4.59459
log-sigma-3-0-mm-3D_glszm_ZonePercentage_binCount_16	1.65629	3.62372e-12	1.10559	0.268916	0.999883	-4.59463
original_gldm_DependenceEntropy_binCount_16	-1.64555	3.62385e-12	-1.09842	0.272033	0.999883	-4.59467
original_gldm_LargeDependenceLowGrayLevelEmphasis_binCount_16	-1.64442	3.62376e-12	-1.09767	0.272362	0.999883	-4.59467
wavelet-LLL_glrlm_GrayLevelVariance_binCount_16	-1.64421	3.62372e-12	-1.09753	0.272423	0.999883	-4.59467
wavelet-LHL_glcm_Correlation_binCount_16	1.64281	3.62385e-12	1.0966	0.272831	0.999883	-4.59468
wavelet-HLH_firstorder_Median_binCount_16	-1.62583	3.62368e-12	-1.08526	0.277821	0.999883	-4.59473
log-sigma-3-0-mm-3D_glcm_InverseVariance_binCount_16	1.62356	3.62396e-12	1.08374	0.278493	0.999883	-4.59474
wavelet-HHH_glszm_SmallAreaHighGrayLevelEmphasis_binCount_16	-1.6202	3.6231e-12	-1.0815	0.279487	0.999883	-4.59475
log-sigma-1-0-mm-3D_firstorder_Maximum_binCount_16	1.61931	3.62203e-12	1.08091	0.279751	0.999883	-4.59475
wavelet-HHH_glszm_SizeZoneNonUniformityNormalized_binCount_16	-1.61733	3.62389e-12	-1.07958	0.280341	0.999883	-4.59476
wavelet-HHH_glszm_SmallAreaEmphasis_binCount_16	-1.61657	3.62389e-12	-1.07908	0.280565	0.999883	-4.59476
log-sigma-1-0-mm-3D_firstorder_Variance_binCount_16	1.61229	3.6238e-12	1.07622	0.281843	0.999883	-4.59477
wavelet-LLH_gldm_LargeDependenceLowGrayLevelEmphasis_binCount_16	-1.59756	3.62369e-12	-1.06639	0.286262	0.999883	-4.59482
wavelet-LLL_firstorder_Entropy_binCount_16	-1.59064	3.62387e-12	-1.06177	0.288354	0.999883	-4.59484
wavelet-LLL_glcm_SumSquares_binCount_16	-1.58832	3.61857e-12	-1.06022	0.289058	0.999883	-4.59485
log-sigma-1-0-mm-3D_glszm_SmallAreaLowGrayLevelEmphasis_binCount_16	1.58823	3.62337e-12	1.06016	0.289084	0.999883	-4.59485
log-sigma-3-0-mm-3D_glszm_LargeAreaHighGrayLevelEmphasis_binCount_16	-1.577	3.62298e-12	-1.05266	0.292509	0.999883	-4.59489
wavelet-LHL_glcm_JointAverage_binCount_16	-1.57332	3.6239e-12	-1.05021	0.293635	0.999883	-4.5949
wavelet-LHL_glcm_SumAverage_binCount_16	-1.57332	3.6239e-12	-1.05021	0.293635	0.999883	-4.5949
wavelet-HLH_glszm_GrayLevelNonUniformityNormalized_binCount_16	-1.53683	3.62385e-12	-1.02585	0.304974	0.999883	-4.59501
wavelet-LHH_gldm_LargeDependenceLowGrayLevelEmphasis_binCount_16	-1.53071	3.62339e-12	-1.02176	0.306906	0.999883	-4.59503
wavelet-HLH_glszm_SmallAreaHighGrayLevelEmphasis_binCount_16	1.51784	3.62348e-12	1.01318	0.310988	0.999883	-4.59507
log-sigma-3-0-mm-3D_glrlm_LongRunHighGrayLevelEmphasis_binCount_16	-1.5168	3.62346e-12	-1.01248	0.311322	0.999883	-4.59507
wavelet-LHL_glrlm_LowGrayLevelRunEmphasis_binCount_16	1.51516	3.62264e-12	1.01139	0.311844	0.999883	-4.59507
log-sigma-3-0-mm-3D_glszm_SizeZoneNonUniformityNormalized_binCount_16	1.51486	3.62362e-12	1.01119	0.311939	0.999883	-4.59507
wavelet-LHL_gldm_SmallDependenceEmphasis_binCount_16	1.50378	3.62391e-12	1.00379	0.315493	0.999883	-4.59511
wavelet-LHH_glcm_JointEntropy_binCount_16	1.50138	3.62369e-12	1.00219	0.316264	0.999883	-4.59512
log-sigma-1-0-mm-3D_firstorder_InterquartileRange_binCount_16	1.49047	3.6234e-12	0.994907	0.319794	0.999883	-4.59515
log-sigma-1-0-mm-3D_firstorder_MeanAbsoluteDeviation_binCount_16	1.48934	3.62384e-12	0.994152	0.320161	0.999883	-4.59515
wavelet-LHH_glcm_JointEnergy_binCount_16	-1.48257	3.62368e-12	-0.98963	0.322367	0.999883	-4.59517
wavelet-LHH_glszm_LargeAreaLowGrayLevelEmphasis_binCount_16	-1.48211	3.62359e-12	-0.989325	0.322516	0.999883	-4.59517
wavelet-LLL_glcm_ClusterTendency_binCount_16	-1.47126	3.62353e-12	-0.982084	0.32607	0.999883	-4.5952
wavelet-LHL_glszm_LargeAreaHighGrayLevelEmphasis_binCount_16	-1.4709	3.61694e-12	-0.981843	0.326189	0.999883	-4.5952
wavelet-LHL_glcm_Autocorrelation_binCount_16	-1.46996	3.62362e-12	-0.981213	0.3265	0.999883	-4.59521
wavelet-LHH_glrlm_LowGrayLevelRunEmphasis_binCount_16	-1.45982	3.62376e-12	-0.974443	0.329849	0.999883	-4.59524
wavelet-LHL_glszm_ZoneVariance_binCount_16	-1.45981	3.62324e-12	-0.97444	0.32985	0.999883	-4.59524
wavelet-HLH_glcm_SumEntropy_binCount_16	1.45467	3.62389e-12	0.971011	0.331555	0.999883	-4.59525
wavelet-LHL_glszm_SmallAreaEmphasis_binCount_16	1.45382	3.62366e-12	0.97044	0.331839	0.999883	-4.59525
log-sigma-3-0-mm-3D_glszm_LargeAreaEmphasis_binCount_16	-1.44988	3.62359e-12	-0.967808	0.333152	0.999883	-4.59527
wavelet-LHH_glszm_LargeAreaEmphasis_binCount_16	-1.44796	3.62337e-12	-0.966527	0.333793	0.999883	-4.59527
wavelet-LHH_glszm_ZoneVariance_binCount_16	-1.44796	3.62344e-12	-0.966527	0.333793	0.999883	-4.59527
wavelet-HHH_glszm_SmallAreaLowGrayLevelEmphasis_binCount_16	1.44673	3.62381e-12	0.965705	0.334204	0.999883	-4.59527
wavelet-LLL_glszm_GrayLevelNonUniformityNormalized_binCount_16	1.44631	3.62385e-12	0.965426	0.334343	0.999883	-4.59528
wavelet-LHL_gldm_LargeDependenceEmphasis_binCount_16	-1.44304	3.60566e-12	-0.963248	0.335435	0.999883	-4.59528
wavelet-LHL_glszm_LargeAreaEmphasis_binCount_16	-1.43913	3.62316e-12	-0.960636	0.336747	0.999883	-4.5953
wavelet-LHL_glcm_ClusterTendency_binCount_16	1.43519	3.62319e-12	0.958003	0.338073	0.999883	-4.59531
wavelet-LHL_glszm_ZonePercentage_binCount_16	1.43297	3.6237e-12	0.95652	0.338821	0.999883	-4.59531
wavelet-LHH_glszm_LargeAreaHighGrayLevelEmphasis_binCount_16	-1.43267	3.62331e-12	-0.95632	0.338923	0.999883	-4.59531
wavelet-HLH_gldm_HighGrayLevelEmphasis_binCount_16	1.42638	3.62353e-12	0.952122	0.341047	0.999883	-4.59533
wavelet-HLH_glrlm_HighGrayLevelRunEmphasis_binCount_16	1.42638	3.62367e-12	0.952122	0.341047	0.999883	-4.59533
wavelet-LHH_glcm_Idm_binCount_16	-1.42231	3.6238e-12	-0.949409	0.342424	0.999883	-4.59534
wavelet-LLL_ngtdm_Busyness_binCount_16	-1.41688	3.62341e-12	-0.945781	0.344272	0.999883	-4.59536
wavelet-LHH_gldm_LowGrayLevelEmphasis_binCount_16	-1.41573	3.62309e-12	-0.945018	0.344661	0.999883	-4.59536
log-sigma-3-0-mm-3D_gldm_SmallDependenceEmphasis_binCount_16	1.41518	3.62372e-12	0.944647	0.34485	0.999883	-4.59536
wavelet-LHL_glrlm_HighGrayLevelRunEmphasis_binCount_16	-1.41319	3.62378e-12	-0.943322	0.345528	0.999883	-4.59537
log-sigma-3-0-mm-3D_glszm_LargeAreaLowGrayLevelEmphasis_binCount_16	-1.41276	3.62346e-12	-0.94303	0.345677	0.999883	-4.59537
wavelet-LHL_glcm_SumSquares_binCount_16	1.41195	3.62372e-12	0.942495	0.345951	0.999883	-4.59537
wavelet-HLL_ngtdm_Coarseness_binCount_16	1.41124	3.62381e-12	0.942015	0.346196	0.999883	-4.59537
log-sigma-3-0-mm-3D_glrlm_RunEntropy_binCount_16	-1.41038	3.62396e-12	-0.941441	0.346491	0.999883	-4.59538
wavelet-LLH_glszm_LargeAreaLowGrayLevelEmphasis_binCount_16	-1.407	3.62362e-12	-0.939187	0.347646	0.999883	-4.59539
wavelet-LHL_firstorder_10Percentile_binCount_16	-1.40577	3.62396e-12	-0.938363	0.348069	0.999883	-4.59539
wavelet-HLH_firstorder_Mean_binCount_16	-1.40407	3.62377e-12	-0.93723	0.348652	0.999883	-4.59539
wavelet-HLH_glrlm_GrayLevelVariance_binCount_16	1.40365	3.62344e-12	0.936951	0.348795	0.999883	-4.5954
wavelet-HLH_glszm_LargeAreaEmphasis_binCount_16	-1.40078	3.62253e-12	-0.935038	0.34978	0.999883	-4.5954
log-sigma-1-0-mm-3D_glcm_InverseVariance_binCount_16	1.3987	3.62205e-12	0.93365	0.350496	0.999883	-4.59541
log-sigma-1-0-mm-3D_firstorder_RobustMeanAbsoluteDeviation_binCount_16	1.39593	3.62338e-12	0.931798	0.351453	0.999883	-4.59542
wavelet-HLH_glszm_ZoneVariance_binCount_16	-1.39209	3.62237e-12	-0.929235	0.352778	0.999883	-4.59543
wavelet-HHH_ngtdm_Coarseness_binCount_16	1.38812	3.62306e-12	0.926587	0.354153	0.999883	-4.59544
wavelet-LLH_glcm_Correlation_binCount_16	1.3833	3.62339e-12	0.923365	0.355829	0.999883	-4.59545
log-sigma-3-0-mm-3D_glcm_MaximumProbability_binCount_16	-1.38031	3.62365e-12	-0.921373	0.356867	0.999883	-4.59546
wavelet-LHL_gldm_HighGrayLevelEmphasis_binCount_16	-1.37981	3.62378e-12	-0.921039	0.357041	0.999883	-4.59546
wavelet-HHH_glcm_Autocorrelation_binCount_16	-1.37922	3.62396e-12	-0.920647	0.357246	0.999883	-4.59546
wavelet-LHL_gldm_DependenceNonUniformityNormalized_binCount_16	1.37336	3.62371e-12	0.916733	0.359294	0.999883	-4.59548
wavelet-HHH_glcm_JointAverage_binCount_16	-1.37245	3.62396e-12	-0.916124	0.359613	0.999883	-4.59548
wavelet-HHH_glcm_SumAverage_binCount_16	-1.37245	3.62396e-12	-0.916124	0.359613	0.999883	-4.59548
wavelet-LLH_ngtdm_Busyness_binCount_16	-1.36899	3.6236e-12	-0.913816	0.360825	0.999883	-4.59549
wavelet-HLH_ngtdm_Complexity_binCount_16	1.36358	3.62353e-12	0.910201	0.362728	0.999883	-4.59551
wavelet-HLL_glszm_ZonePercentage_binCount_16	1.36213	3.62298e-12	0.909237	0.363236	0.999883	-4.59551
wavelet-LHL_glszm_LargeAreaLowGrayLevelEmphasis_binCount_16	-1.35808	3.62355e-12	-0.906536	0.364664	0.999883	-4.59552
wavelet-HLH_gldm_SmallDependenceHighGrayLevelEmphasis_binCount_16	1.35564	3.60727e-12	0.904905	0.365527	0.999883	-4.59553
wavelet-LHL_glcm_SumEntropy_binCount_16	1.35466	3.62396e-12	0.904253	0.365872	0.999883	-4.59553
wavelet-HLH_glcm_Idm_binCount_16	-1.354	3.62361e-12	-0.903812	0.366106	0.999883	-4.59553
wavelet-LLH_glszm_SizeZoneNonUniformity_binCount_16	-1.35195	3.62324e-12	-0.902439	0.366835	0.999883	-4.59554
wavelet-HLH_firstorder_Uniformity_binCount_16	-1.3506	3.6237e-12	-0.901538	0.367314	0.999883	-4.59554
wavelet-HLH_glszm_LargeAreaLowGrayLevelEmphasis_binCount_16	-1.34752	3.62346e-12	-0.899486	0.368405	0.999883	-4.59555
wavelet-HLH_firstorder_Entropy_binCount_16	1.3425	3.62396e-12	0.896134	0.370192	0.999883	-4.59556
wavelet-LLL_glrlm_RunLengthNonUniformity_binCount_16	-1.33867	3.62357e-12	-0.893577	0.371559	0.999883	-4.59557
wavelet-HLH_glcm_Id_binCount_16	-1.33677	3.62377e-12	-0.892308	0.372239	0.999883	-4.59558
log-sigma-3-0-mm-3D_ngtdm_Busyness_binCount_16	-1.33396	3.62364e-12	-0.89043	0.373246	0.999883	-4.59558
wavelet-HLH_glcm_JointEnergy_binCount_16	-1.33381	3.62375e-12	-0.890334	0.373298	0.999883	-4.59558
original_gldm_DependenceNonUniformity_binCount_16	-1.32751	3.62377e-12	-0.886128	0.375559	0.999883	-4.5956
wavelet-LHL_glszm_SmallAreaLowGrayLevelEmphasis_binCount_16	1.32216	3.62289e-12	0.882554	0.377488	0.999883	-4.59562
wavelet-HHL_glrlm_ShortRunLowGrayLevelEmphasis_binCount_16	1.31988	3.62377e-12	0.881035	0.378309	0.999883	-4.59562
wavelet-LHL_glszm_SmallAreaHighGrayLevelEmphasis_binCount_16	-1.31839	3.62345e-12	-0.880042	0.378847	0.999883	-4.59562
wavelet-HHL_glrlm_LowGrayLevelRunEmphasis_binCount_16	1.31529	3.62369e-12	0.877971	0.37997	0.999883	-4.59563
wavelet-HLL_glszm_LargeAreaLowGrayLevelEmphasis_binCount_16	-1.31503	3.62338e-12	-0.877796	0.380065	0.999883	-4.59563
wavelet-LHH_firstorder_Kurtosis_binCount_16	-1.30929	3.62369e-12	-0.873962	0.38215	0.999883	-4.59565
log-sigma-1-0-mm-3D_glszm_LargeAreaLowGrayLevelEmphasis_binCount_16	-1.30551	3.62221e-12	-0.871442	0.383524	0.999883	-4.59566
wavelet-HHH_glrlm_RunEntropy_binCount_16	-1.30496	3.6231e-12	-0.871072	0.383726	0.999883	-4.59566
wavelet-LHH_glszm_SmallAreaEmphasis_binCount_16	1.30468	3.62396e-12	0.870887	0.383826	0.999883	-4.59566
wavelet-LHH_glcm_Idmn_binCount_16	-1.30429	3.62396e-12	-0.870626	0.383969	0.999883	-4.59566
wavelet-HHH_ngtdm_Busyness_binCount_16	-1.30041	3.62345e-12	-0.868037	0.385385	0.999883	-4.59567
wavelet-LHL_gldm_LargeDependenceHighGrayLevelEmphasis_binCount_16	-1.29816	3.62379e-12	-0.866536	0.386207	0.999883	-4.59568
wavelet-LHL_ngtdm_Coarseness_binCount_16	1.29743	3.62388e-12	0.866048	0.386475	0.999883	-4.59568
wavelet-LHL_firstorder_RobustMeanAbsoluteDeviation_binCount_16	1.29554	3.62293e-12	0.86479	0.387165	0.999883	-4.59568
wavelet-LHH_ngtdm_Coarseness_binCount_16	1.2954	3.62379e-12	0.864691	0.387219	0.999883	-4.59568
wavelet-LHL_glcm_DifferenceVariance_binCount_16	1.29414	3.62386e-12	0.863849	0.387681	0.999883	-4.59569
wavelet-HHH_glrlm_RunLengthNonUniformity_binCount_16	-1.29315	3.62369e-12	-0.863189	0.388044	0.999883	-4.59569
wavelet-LHL_firstorder_Entropy_binCount_16	1.29253	3.62396e-12	0.86278	0.388269	0.999883	-4.59569
original_ngtdm_Busyness_binCount_16	-1.29173	3.62378e-12	-0.862244	0.388564	0.999883	-4.59569
wavelet-HLH_gldm_GrayLevelVariance_binCount_16	1.28922	3.62388e-12	0.860566	0.389488	0.999883	-4.5957
wavelet-LHH_glcm_MaximumProbability_binCount_16	-1.28846	3.62209e-12	-0.860058	0.389768	0.999883	-4.5957
wavelet-HLH_glrlm_ShortRunLowGrayLevelEmphasis_binCount_16	-1.28203	3.62374e-12	-0.855769	0.392136	0.999883	-4.59572
log-sigma-3-0-mm-3D_glszm_ZoneVariance_binCount_16	-1.27838	3.62375e-12	-0.853331	0.393486	0.999883	-4.59573
wavelet-LHL_glszm_LowGrayLevelZoneEmphasis_binCount_16	1.27544	3.62388e-12	0.851373	0.394573	0.999883	-4.59574
wavelet-LLL_glcm_DifferenceVariance_binCount_16	-1.27438	3.62382e-12	-0.850659	0.394969	0.999883	-4.59574
wavelet-LHL_gldm_GrayLevelVariance_binCount_16	1.27361	3.62387e-12	0.850149	0.395253	0.999883	-4.59574
wavelet-HHL_gldm_LowGrayLevelEmphasis_binCount_16	1.2726	3.62371e-12	0.849475	0.395627	0.999883	-4.59574
wavelet-LHH_glszm_ZonePercentage_binCount_16	1.27111	3.62369e-12	0.848477	0.396183	0.999883	-4.59575
wavelet-LHL_glrlm_ShortRunHighGrayLevelEmphasis_binCount_16	-1.26906	3.62396e-12	-0.84711	0.396944	0.999883	-4.59575
wavelet-LHL_firstorder_InterquartileRange_binCount_16	1.26704	3.62352e-12	0.845762	0.397696	0.999883	-4.59576
wavelet-LHH_glcm_Idn_binCount_16	-1.26401	3.62383e-12	-0.843739	0.398825	0.999883	-4.59576
wavelet-HHL_firstorder_Energy_binCount_16	-1.26349	3.62276e-12	-0.843393	0.399019	0.999883	-4.59577
log-sigma-3-0-mm-3D_firstorder_Skewness_binCount_16	1.26153	3.62362e-12	0.842084	0.399751	0.999883	-4.59577
log-sigma-3-0-mm-3D_glszm_HighGrayLevelZoneEmphasis_binCount_16	-1.26148	3.62354e-12	-0.842052	0.399769	0.999883	-4.59577
wavelet-LHL_glcm_Contrast_binCount_16	1.26019	3.62388e-12	0.84119	0.400252	0.999883	-4.59577
wavelet-HLH_glcm_Autocorrelation_binCount_16	1.25956	3.62295e-12	0.840773	0.400485	0.999883	-4.59577
wavelet-LLL_glcm_InverseVariance_binCount_16	1.25443	3.62385e-12	0.837345	0.402409	0.999883	-4.59579
wavelet-HHH_glszm_LargeAreaHighGrayLevelEmphasis_binCount_16	-1.25301	3.62278e-12	-0.836397	0.402942	0.999883	-4.59579
log-sigma-1-0-mm-3D_glszm_SizeZoneNonUniformity_binCount_16	-1.24635	3.62354e-12	-0.831954	0.405445	0.999883	-4.59581
wavelet-HHL_ngtdm_Coarseness_binCount_16	1.24197	3.62287e-12	0.829027	0.407099	0.999883	-4.59582
wavelet-LHH_glcm_DifferenceAverage_binCount_16	1.24014	3.6238e-12	0.827804	0.407792	0.999883	-4.59582
wavelet-LHH_glszm_GrayLevelNonUniformityNormalized_binCount_16	-1.23919	3.62378e-12	-0.827175	0.408148	0.999883	-4.59583
wavelet-LHL_glcm_Idmn_binCount_16	-1.2355	3.62396e-12	-0.824712	0.409545	0.999883	-4.59583
wavelet-LHL_firstorder_Uniformity_binCount_16	-1.2347	3.6239e-12	-0.824173	0.409851	0.999883	-4.59584
wavelet-LHH_gldm_SmallDependenceEmphasis_binCount_16	1.23069	3.62296e-12	0.821497	0.411373	0.999883	-4.59585
wavelet-HHL_glrlm_GrayLevelNonUniformity_binCount_16	-1.23057	3.62365e-12	-0.821422	0.411416	0.999883	-4.59585
wavelet-HLH_glcm_JointAverage_binCount_16	1.22977	3.62361e-12	0.820885	0.411722	0.999883	-4.59585
wavelet-HLH_glcm_SumAverage_binCount_16	1.22977	3.62361e-12	0.820885	0.411722	0.999883	-4.59585
wavelet-LHH_glcm_Id_binCount_16	-1.22913	3.62376e-12	-0.820459	0.411964	0.999883	-4.59585
wavelet-LHH_glcm_DifferenceEntropy_binCount_16	1.22637	3.62199e-12	0.818614	0.413017	0.999883	-4.59586
wavelet-LHL_glrlm_GrayLevelNonUniformityNormalized_binCount_16	-1.22562	3.62386e-12	-0.818113	0.413302	0.999883	-4.59586
wavelet-HHH_glszm_SizeZoneNonUniformity_binCount_16	-1.22475	3.62379e-12	-0.817534	0.413633	0.999883	-4.59586
log-sigma-1-0-mm-3D_glszm_ZoneVariance_binCount_16	-1.22474	3.6234e-12	-0.817524	0.413639	0.999883	-4.59586
wavelet-LHL_glcm_ClusterProminence_binCount_16	1.22272	3.62343e-12	0.816178	0.414408	0.999883	-4.59587
wavelet-LLL_glcm_Idmn_binCount_16	1.22182	3.62396e-12	0.81558	0.41475	0.999883	-4.59587
wavelet-LLL_glcm_Contrast_binCount_16	-1.22182	3.62354e-12	-0.81558	0.41475	0.999883	-4.59587
original_glszm_HighGrayLevelZoneEmphasis_binCount_16	1.22141	3.62381e-12	0.815303	0.414909	0.999883	-4.59587
wavelet-HLH_gldm_LargeDependenceLowGrayLevelEmphasis_binCount_16	-1.21631	3.62325e-12	-0.811897	0.41686	0.999883	-4.59588
log-sigma-1-0-mm-3D_glszm_GrayLevelVariance_binCount_16	-1.21569	3.6238e-12	-0.811484	0.417097	0.999883	-4.59588
wavelet-LLH_glrlm_RunLengthNonUniformity_binCount_16	-1.21495	3.62353e-12	-0.810993	0.417379	0.999883	-4.59588
wavelet-LHH_glcm_Contrast_binCount_16	1.21492	3.62383e-12	0.810973	0.417391	0.999883	-4.59588
original_glrlm_RunLengthNonUniformity_binCount_16	-1.20969	3.62302e-12	-0.80748	0.4194	0.999883	-4.5959
wavelet-HLH_glcm_ClusterProminence_binCount_16	1.20803	3.62345e-12	0.806372	0.420038	0.999883	-4.5959
wavelet-LHH_glszm_SizeZoneNonUniformityNormalized_binCount_16	1.20562	3.62389e-12	0.804761	0.420967	0.999883	-4.59591
wavelet-LHL_glrlm_RunLengthNonUniformityNormalized_binCount_16	1.20382	3.62351e-12	0.803561	0.42166	0.999883	-4.59591
wavelet-LHL_glcm_JointEntropy_binCount_16	1.20292	3.62396e-12	0.802964	0.422005	0.999883	-4.59591
log-sigma-1-0-mm-3D_firstorder_RootMeanSquared_binCount_16	1.20186	3.6237e-12	0.802254	0.422416	0.999883	-4.59592
wavelet-HLL_gldm_SmallDependenceEmphasis_binCount_16	1.20153	3.62357e-12	0.802035	0.422542	0.999883	-4.59592
wavelet-HLH_ngtdm_Coarseness_binCount_16	1.20076	3.62287e-12	0.801518	0.422841	0.999883	-4.59592
wavelet-HLH_ngtdm_Busyness_binCount_16	-1.19908	3.62375e-12	-0.800397	0.423491	0.999883	-4.59592
log-sigma-1-0-mm-3D_glszm_LargeAreaEmphasis_binCount_16	-1.1938	3.62343e-12	-0.796876	0.425533	0.999883	-4.59593
wavelet-LHH_glrlm_GrayLevelNonUniformity_binCount_16	-1.19323	3.62371e-12	-0.796497	0.425753	0.999883	-4.59594
wavelet-LHH_glcm_ClusterProminence_binCount_16	1.19114	3.62378e-12	0.795099	0.426565	0.999883	-4.59594
wavelet-LHH_glcm_SumEntropy_binCount_16	1.19081	3.62349e-12	0.794876	0.426695	0.999883	-4.59594
log-sigma-1-0-mm-3D_glszm_HighGrayLevelZoneEmphasis_binCount_16	-1.19039	3.62385e-12	-0.794597	0.426857	0.999883	-4.59594
wavelet-LHL_glrlm_GrayLevelNonUniformity_binCount_16	-1.1896	3.62337e-12	-0.794071	0.427164	0.999883	-4.59594
wavelet-HLH_glcm_ClusterTendency_binCount_16	1.18671	3.6237e-12	0.79214	0.428289	0.999883	-4.59595
original_glszm_SizeZoneNonUniformity_binCount_16	-1.18632	3.62377e-12	-0.791882	0.428439	0.999883	-4.59595
wavelet-HLH_glrlm_RunEntropy_binCount_16	1.18385	3.62384e-12	0.790234	0.429401	0.999883	-4.59596
wavelet-HLH_glcm_Contrast_binCount_16	1.18313	3.62375e-12	0.789749	0.429684	0.999883	-4.59596
wavelet-HLH_glcm_Idmn_binCount_16	-1.18313	3.62396e-12	-0.789749	0.429684	0.999883	-4.59596
wavelet-HLL_glrlm_GrayLevelNonUniformity_binCount_16	-1.18233	3.6236e-12	-0.789221	0.429992	0.999883	-4.59596
wavelet-HLH_glcm_SumSquares_binCount_16	1.18194	3.62359e-12	0.788956	0.430147	0.999883	-4.59596
original_gldm_HighGrayLevelEmphasis_binCount_16	1.18151	3.62381e-12	0.788669	0.430315	0.999883	-4.59596
wavelet-LHL_glrlm_RunPercentage_binCount_16	1.18036	3.62396e-12	0.7879	0.430764	0.999883	-4.59597
wavelet-HLH_glcm_Idn_binCount_16	-1.17707	3.62396e-12	-0.78571	0.432047	0.999883	-4.59597
original_glrlm_HighGrayLevelRunEmphasis_binCount_16	1.17688	3.62384e-12	0.785583	0.432121	0.999883	-4.59597
wavelet-HLL_firstorder_10Percentile_binCount_16	-1.17349	3.62384e-12	-0.783319	0.433449	0.999883	-4.59598
wavelet-HHL_firstorder_Skewness_binCount_16	1.17035	3.62361e-12	0.781218	0.434683	0.999883	-4.59599
wavelet-HHH_glcm_Id_binCount_16	1.16999	3.62389e-12	0.78098	0.434824	0.999883	-4.59599
wavelet-HHH_glcm_Idm_binCount_16	1.16999	3.62391e-12	0.78098	0.434824	0.999883	-4.59599
wavelet-HHL_gldm_GrayLevelNonUniformity_binCount_16	-1.16998	3.62362e-12	-0.780971	0.434829	0.999883	-4.59599
wavelet-LHL_gldm_DependenceVariance_binCount_16	-1.16869	3.62355e-12	-0.780115	0.435332	0.999883	-4.59599
wavelet-HLL_ngtdm_Busyness_binCount_16	-1.1673	3.61419e-12	-0.779185	0.43588	0.999883	-4.596
original_firstorder_Skewness_binCount_16	-1.1643	3.62385e-12	-0.777185	0.437059	0.999883	-4.596
log-sigma-1-0-mm-3D_glszm_ZonePercentage_binCount_16	1.16295	3.62252e-12	0.776284	0.437591	0.999883	-4.59601
wavelet-LLH_ngtdm_Coarseness_binCount_16	1.16279	3.6229e-12	0.776177	0.437654	0.999883	-4.59601
original_ngtdm_Coarseness_binCount_16	1.16271	3.62343e-12	0.77612	0.437687	0.999883	-4.59601
wavelet-HHH_firstorder_Energy_binCount_16	-1.15693	3.62318e-12	-0.772265	0.439967	0.999883	-4.59602
wavelet-HLH_glcm_DifferenceVariance_binCount_16	1.15677	3.62376e-12	0.772158	0.44003	0.999883	-4.59602
wavelet-HLH_glszm_HighGrayLevelZoneEmphasis_binCount_16	1.15616	3.62381e-12	0.771747	0.440274	0.999883	-4.59602
wavelet-LHL_gldm_GrayLevelNonUniformity_binCount_16	-1.15364	3.62337e-12	-0.770065	0.441271	0.999883	-4.59603
wavelet-HLH_glcm_DifferenceEntropy_binCount_16	1.15095	3.62361e-12	0.768272	0.442335	0.999883	-4.59603
wavelet-HLL_gldm_GrayLevelNonUniformity_binCount_16	-1.15022	3.62337e-12	-0.767787	0.442623	0.999883	-4.59604
wavelet-HLH_glszm_LargeAreaHighGrayLevelEmphasis_binCount_16	-1.14673	3.62211e-12	-0.765456	0.444009	0.999883	-4.59604
log-sigma-3-0-mm-3D_ngtdm_Coarseness_binCount_16	1.14649	3.6238e-12	0.765297	0.444104	0.999883	-4.59604
wavelet-HLH_firstorder_Skewness_binCount_16	-1.1452	3.62384e-12	-0.764433	0.444618	0.999883	-4.59605
wavelet-HHL_glrlm_RunLengthNonUniformity_binCount_16	-1.142	3.62378e-12	-0.762298	0.445892	0.999883	-4.59605
log-sigma-1-0-mm-3D_ngtdm_Busyness_binCount_16	-1.14111	3.62358e-12	-0.761701	0.446247	0.999883	-4.59606
wavelet-LLL_glszm_ZoneEntropy_binCount_16	-1.14047	3.62396e-12	-0.761274	0.446503	0.999883	-4.59606
wavelet-LHL_glrlm_ShortRunEmphasis_binCount_16	1.13858	3.62396e-12	0.760017	0.447253	0.999883	-4.59606
wavelet-LLL_glcm_DifferenceAverage_binCount_16	-1.13547	3.62274e-12	-0.757937	0.448498	0.999883	-4.59607
wavelet-LLL_glcm_Idm_binCount_16	1.13527	3.62385e-12	0.757805	0.448577	0.999883	-4.59607
wavelet-LHL_glcm_DifferenceAverage_binCount_16	1.12844	3.6239e-12	0.753248	0.45131	0.999883	-4.59608
wavelet-HLH_glcm_DifferenceAverage_binCount_16	1.12771	3.62376e-12	0.75276	0.451603	0.999883	-4.59609
wavelet-HLH_glrlm_LongRunEmphasis_binCount_16	-1.12614	3.62386e-12	-0.751714	0.452232	0.999883	-4.59609
wavelet-HHL_ngtdm_Busyness_binCount_16	-1.1252	3.62358e-12	-0.751084	0.452611	0.999883	-4.59609
wavelet-HHH_glrlm_LongRunLowGrayLevelEmphasis_binCount_16	1.12225	3.6231e-12	0.749112	0.453798	0.999883	-4.5961
log-sigma-1-0-mm-3D_glrlm_GrayLevelNonUniformity_binCount_16	-1.12178	3.62351e-12	-0.748802	0.453986	0.999883	-4.5961
log-sigma-1-0-mm-3D_glszm_LargeAreaHighGrayLevelEmphasis_binCount_16	-1.11859	3.62362e-12	-0.746673	0.45527	0.999883	-4.59611
log-sigma-1-0-mm-3D_ngtdm_Coarseness_binCount_16	1.11611	3.62374e-12	0.745017	0.45627	0.999883	-4.59611
log-sigma-3-0-mm-3D_ngtdm_Strength_binCount_16	1.11507	3.62381e-12	0.744319	0.456692	0.999883	-4.59611
wavelet-LLL_ngtdm_Coarseness_binCount_16	1.11421	3.62356e-12	0.743747	0.457038	0.999883	-4.59612
wavelet-HHH_firstorder_Mean_binCount_16	1.11358	3.62371e-12	0.743328	0.457292	0.999883	-4.59612
wavelet-LLL_glcm_ClusterProminence_binCount_16	-1.1093	3.62355e-12	-0.740469	0.459024	0.999883	-4.59613
wavelet-LLL_glcm_Id_binCount_16	1.10888	3.6239e-12	0.740187	0.459195	0.999883	-4.59613
wavelet-LHH_firstorder_Energy_binCount_16	-1.10832	3.62368e-12	-0.739818	0.459419	0.999883	-4.59613
wavelet-LHL_glcm_DifferenceEntropy_binCount_16	1.10666	3.62297e-12	0.738706	0.460094	0.999883	-4.59613
log-sigma-1-0-mm-3D_gldm_GrayLevelNonUniformity_binCount_16	-1.10596	3.62044e-12	-0.738242	0.460376	0.999883	-4.59613
wavelet-LHL_gldm_SmallDependenceHighGrayLevelEmphasis_binCount_16	1.10499	3.62386e-12	0.737591	0.460772	0.999883	-4.59614
wavelet-LHH_gldm_GrayLevelNonUniformity_binCount_16	-1.10417	3.62353e-12	-0.737048	0.461102	0.999883	-4.59614
wavelet-LHH_glrlm_ShortRunLowGrayLevelEmphasis_binCount_16	-1.10414	3.6218e-12	-0.737024	0.461116	0.999883	-4.59614
wavelet-LHH_gldm_LargeDependenceEmphasis_binCount_16	-1.10401	3.62363e-12	-0.736938	0.461169	0.999883	-4.59614
wavelet-HLH_glrlm_GrayLevelNonUniformity_binCount_16	-1.10308	3.62368e-12	-0.736316	0.461547	0.999883	-4.59614
wavelet-HLH_glrlm_RunVariance_binCount_16	-1.10268	3.62337e-12	-0.736047	0.461711	0.999883	-4.59614
wavelet-HLH_glrlm_RunLengthNonUniformity_binCount_16	-1.10128	3.62318e-12	-0.735115	0.462278	0.999883	-4.59614
wavelet-LHH_gldm_DependenceVariance_binCount_16	-1.10032	3.62349e-12	-0.734475	0.462668	0.999883	-4.59615
original_glrlm_ShortRunHighGrayLevelEmphasis_binCount_16	1.09995	3.62393e-12	0.734227	0.462819	0.999883	-4.59615
log-sigma-1-0-mm-3D_glrlm_RunEntropy_binCount_16	-1.09864	3.6239e-12	-0.733356	0.46335	0.999883	-4.59615
wavelet-LLH_ngtdm_Complexity_binCount_16	-1.09639	3.62382e-12	-0.731854	0.464267	0.999883	-4.59615
wavelet-LLH_glcm_Idn_binCount_16	1.09609	3.62396e-12	0.731653	0.464389	0.999883	-4.59616
wavelet-HLH_glcm_Imc2_binCount_16	1.09531	3.62388e-12	0.731134	0.464706	0.999883	-4.59616
original_glszm_SmallAreaEmphasis_binCount_16	-1.09347	3.62396e-12	-0.729905	0.465457	0.999883	-4.59616
wavelet-HLL_glszm_SizeZoneNonUniformityNormalized_binCount_16	1.0928	3.6236e-12	0.729454	0.465732	0.999883	-4.59616
wavelet-LHL_glszm_SizeZoneNonUniformityNormalized_binCount_16	1.08283	3.62375e-12	0.722798	0.469812	0.999883	-4.59618
original_glcm_JointAverage_binCount_16	1.08262	3.62391e-12	0.722663	0.469896	0.999883	-4.59618
original_glcm_SumAverage_binCount_16	1.08262	3.62391e-12	0.722663	0.469896	0.999883	-4.59618
wavelet-LHL_ngtdm_Contrast_binCount_16	1.08152	3.62385e-12	0.721924	0.47035	0.999883	-4.59619
wavelet-HHH_firstorder_TotalEnergy_binCount_16	-1.08042	3.62356e-12	-0.721192	0.4708	0.999883	-4.59619
wavelet-LLL_glrlm_RunEntropy_binCount_16	-1.07638	3.62301e-12	-0.718497	0.472459	0.999883	-4.5962
wavelet-HLH_glcm_Correlation_binCount_16	1.07591	3.62369e-12	0.718179	0.472656	0.999883	-4.5962
original_glszm_SmallAreaHighGrayLevelEmphasis_binCount_16	1.07463	3.62324e-12	0.71733	0.473179	0.999883	-4.5962
wavelet-LLL_glcm_Idn_binCount_16	1.07352	3.62396e-12	0.716589	0.473636	0.999883	-4.5962
wavelet-LHL_glcm_JointEnergy_binCount_16	-1.06949	3.62377e-12	-0.713893	0.475302	0.999883	-4.59621
log-sigma-3-0-mm-3D_glrlm_RunPercentage_binCount_16	1.06632	3.62396e-12	0.71178	0.476609	0.999883	-4.59622
wavelet-HHH_ngtdm_Strength_binCount_16	1.06519	3.62368e-12	0.711024	0.477077	0.999883	-4.59622
wavelet-LHL_glcm_Idn_binCount_16	-1.06387	3.62391e-12	-0.710142	0.477625	0.999883	-4.59622
wavelet-HHH_gldm_SmallDependenceLowGrayLevelEmphasis_binCount_16	1.06242	3.62357e-12	0.709179	0.478222	0.999883	-4.59623
wavelet-HHH_glrlm_GrayLevelNonUniformity_binCount_16	-1.06051	3.62357e-12	-0.707899	0.479016	0.999883	-4.59623
original_shape_VoxelVolume_binCount_16	-1.05517	3.62373e-12	-0.704335	0.481233	0.999883	-4.59624
wavelet-HHL_glszm_LargeAreaHighGrayLevelEmphasis_binCount_16	-1.05201	3.62271e-12	-0.702226	0.482547	0.999883	-4.59625
original_glszm_ZoneEntropy_binCount_16	-1.04856	3.62226e-12	-0.699925	0.483982	0.999883	-4.59626
original_firstorder_Minimum_binCount_16	-1.04705	0.000138216	-0.698918	0.484612	0.999883	-4.59626
log-sigma-1-0-mm-3D_gldm_LargeDependenceEmphasis_binCount_16	-1.04672	3.6219e-12	-0.698696	0.48475	0.999883	-4.59626
wavelet-LHH_glcm_SumSquares_binCount_16	1.04543	3.62384e-12	0.697833	0.48529	0.999883	-4.59626
log-sigma-3-0-mm-3D_glrlm_ShortRunHighGrayLevelEmphasis_binCount_16	-1.04391	3.62377e-12	-0.696821	0.485923	0.999883	-4.59627
wavelet-HHL_firstorder_TotalEnergy_binCount_16	-1.04362	3.62366e-12	-0.696628	0.486044	0.999883	-4.59627
log-sigma-3-0-mm-3D_gldm_LargeDependenceEmphasis_binCount_16	-1.04343	3.62379e-12	-0.696499	0.486125	0.999883	-4.59627
wavelet-HHL_glszm_GrayLevelVariance_binCount_16	-1.04277	3.62321e-12	-0.696057	0.486401	0.999883	-4.59627
log-sigma-1-0-mm-3D_gldm_SmallDependenceEmphasis_binCount_16	1.04215	3.62374e-12	0.695644	0.48666	0.999883	-4.59627
wavelet-LHH_ngtdm_Contrast_binCount_16	1.04082	3.62364e-12	0.694756	0.487217	0.999883	-4.59627
wavelet-HHH_firstorder_90Percentile_binCount_16	-1.03961	3.62384e-12	-0.693953	0.48772	0.999883	-4.59627
wavelet-LHH_glcm_ClusterTendency_binCount_16	1.0391	3.62388e-12	0.693609	0.487936	0.999883	-4.59628
log-sigma-3-0-mm-3D_glrlm_RunLengthNonUniformityNormalized_binCount_16	1.03829	3.62396e-12	0.693071	0.488273	0.999883	-4.59628
log-sigma-1-0-mm-3D_gldm_DependenceNonUniformityNormalized_binCount_16	1.03479	3.62363e-12	0.690732	0.489742	0.999883	-4.59628
wavelet-HLH_ngtdm_Contrast_binCount_16	1.03475	3.62339e-12	0.69071	0.489756	0.999883	-4.59628
log-sigma-3-0-mm-3D_ngtdm_Complexity_binCount_16	-1.03131	3.62373e-12	-0.688407	0.491205	0.999883	-4.59629
wavelet-LLH_glcm_Autocorrelation_binCount_16	1.03041	3.62388e-12	0.68781	0.491581	0.999883	-4.59629
wavelet-HLL_glszm_LargeAreaHighGrayLevelEmphasis_binCount_16	-1.0258	3.61601e-12	-0.684735	0.493519	0.999883	-4.5963
wavelet-HHL_glcm_MaximumProbability_binCount_16	1.02424	3.62339e-12	0.683689	0.494179	0.999883	-4.59631
wavelet-LHL_firstorder_90Percentile_binCount_16	1.02338	3.6234e-12	0.683115	0.494542	0.999883	-4.59631
original_shape_MeshVolume_binCount_16	-1.02154	3.62371e-12	-0.681886	0.495319	0.999883	-4.59631
wavelet-LHH_glcm_DifferenceVariance_binCount_16	1.02013	3.62384e-12	0.68095	0.495911	0.999883	-4.59631
wavelet-LLH_glcm_Idm_binCount_16	1.01969	3.62374e-12	0.680654	0.496098	0.999883	-4.59632
wavelet-LLH_glcm_JointAverage_binCount_16	1.01896	3.62389e-12	0.680165	0.496408	0.999883	-4.59632
wavelet-LLH_glcm_SumAverage_binCount_16	1.01896	3.62389e-12	0.680165	0.496408	0.999883	-4.59632
log-sigma-3-0-mm-3D_gldm_LargeDependenceHighGrayLevelEmphasis_binCount_16	-1.01786	3.62387e-12	-0.679435	0.496871	0.999883	-4.59632
wavelet-HHH_glcm_Idn_binCount_16	1.01497	3.62396e-12	0.677503	0.498095	0.999883	-4.59632
wavelet-HHH_glcm_DifferenceAverage_binCount_16	-1.01497	3.62367e-12	-0.677503	0.498095	0.999883	-4.59632
wavelet-HHL_gldm_DependenceEntropy_binCount_16	-1.0121	3.62396e-12	-0.675585	0.499312	0.999883	-4.59633
wavelet-HLH_gldm_DependenceNonUniformityNormalized_binCount_16	1.01105	3.62371e-12	0.674888	0.499755	0.999883	-4.59633
log-sigma-3-0-mm-3D_gldm_SmallDependenceLowGrayLevelEmphasis_binCount_16	1.00888	3.6237e-12	0.67344	0.500675	0.999883	-4.59634
original_glszm_LargeAreaLowGrayLevelEmphasis_binCount_16	-1.00741	3.62288e-12	-0.672454	0.501302	0.999883	-4.59634
wavelet-HLL_firstorder_RobustMeanAbsoluteDeviation_binCount_16	1.006	3.62379e-12	0.671516	0.5019	0.999883	-4.59634
wavelet-HLL_glszm_SmallAreaEmphasis_binCount_16	1.00562	3.62298e-12	0.671264	0.50206	0.999883	-4.59634
wavelet-LLH_glcm_Id_binCount_16	1.0045	3.62382e-12	0.670516	0.502536	0.999883	-4.59635
wavelet-LHL_gldm_SmallDependenceLowGrayLevelEmphasis_binCount_16	1.00293	3.6236e-12	0.669466	0.503206	0.999883	-4.59635
wavelet-HLL_glrlm_ShortRunLowGrayLevelEmphasis_binCount_16	1.00256	3.62385e-12	0.669217	0.503365	0.999883	-4.59635
wavelet-HHH_glrlm_GrayLevelNonUniformityNormalized_binCount_16	0.998066	3.62271e-12	0.666219	0.505279	0.999883	-4.59636
wavelet-LHH_glrlm_ShortRunEmphasis_binCount_16	0.997433	3.62396e-12	0.665797	0.505549	0.999883	-4.59636
original_shape_MinorAxisLength_binCount_16	0.994696	3.62298e-12	0.66397	0.506717	0.999883	-4.59636
wavelet-HLL_firstorder_RootMeanSquared_binCount_16	0.994507	3.6239e-12	0.663844	0.506798	0.999883	-4.59637
wavelet-HHH_ngtdm_Complexity_binCount_16	-0.993874	3.62376e-12	-0.663421	0.507068	0.999883	-4.59637
wavelet-LLH_glszm_GrayLevelVariance_binCount_16	-0.992386	3.62299e-12	-0.662428	0.507705	0.999883	-4.59637
wavelet-HHH_gldm_GrayLevelNonUniformity_binCount_16	-0.988985	3.6233e-12	-0.660158	0.50916	0.999883	-4.59638
wavelet-HHH_ngtdm_Contrast_binCount_16	-0.988801	3.62215e-12	-0.660035	0.509239	0.999883	-4.59638
wavelet-HLH_gldm_LargeDependenceEmphasis_binCount_16	-0.9887	3.6232e-12	-0.659968	0.509282	0.999883	-4.59638
wavelet-LHL_glrlm_LongRunEmphasis_binCount_16	-0.984476	3.6229e-12	-0.657148	0.511094	0.999883	-4.59638
wavelet-HLH_gldm_GrayLevelNonUniformity_binCount_16	-0.98353	3.62178e-12	-0.656517	0.511499	0.999883	-4.59639
log-sigma-3-0-mm-3D_glrlm_RunLengthNonUniformity_binCount_16	-0.982816	3.62293e-12	-0.65604	0.511806	0.999883	-4.59639
wavelet-LLL_ngtdm_Strength_binCount_16	0.981097	3.62388e-12	0.654892	0.512545	0.999883	-4.59639
wavelet-HLL_firstorder_90Percentile_binCount_16	0.978985	3.62386e-12	0.653483	0.513453	0.999883	-4.5964
wavelet-HHL_ngtdm_Complexity_binCount_16	-0.977933	3.62375e-12	-0.652781	0.513905	0.999883	-4.5964
wavelet-LHH_glrlm_RunLengthNonUniformityNormalized_binCount_16	0.977471	3.62307e-12	0.652473	0.514104	0.999883	-4.5964
log-sigma-1-0-mm-3D_gldm_LargeDependenceLowGrayLevelEmphasis_binCount_16	-0.977227	3.62377e-12	-0.652309	0.514209	0.999883	-4.5964
wavelet-LLH_gldm_DependenceNonUniformity_binCount_16	-0.976807	3.62345e-12	-0.652029	0.51439	0.999883	-4.5964
wavelet-HHH_firstorder_Entropy_binCount_16	-0.975648	3.62396e-12	-0.651255	0.514889	0.999883	-4.5964
wavelet-HHH_firstorder_Uniformity_binCount_16	0.974982	3.6238e-12	0.650811	0.515176	0.999883	-4.5964
wavelet-HHH_glcm_Idmn_binCount_16	0.97437	3.62396e-12	0.650402	0.51544	0.999883	-4.5964
log-sigma-3-0-mm-3D_glszm_GrayLevelVariance_binCount_16	-0.970546	3.62391e-12	-0.64785	0.51709	0.999883	-4.59641
wavelet-HLH_glszm_GrayLevelVariance_binCount_16	0.969077	3.62376e-12	0.646869	0.517724	0.999883	-4.59641
log-sigma-3-0-mm-3D_gldm_DependenceNonUniformityNormalized_binCount_16	0.968662	3.62269e-12	0.646592	0.517903	0.999883	-4.59642
original_glcm_SumSquares_binCount_16	-0.965765	3.62369e-12	-0.644658	0.519156	0.999883	-4.59642
wavelet-HLL_glcm_Correlation_binCount_16	0.965588	3.62385e-12	0.64454	0.519233	0.999883	-4.59642
wavelet-HLL_gldm_DependenceNonUniformityNormalized_binCount_16	0.964992	3.62298e-12	0.644142	0.519491	0.999883	-4.59642
original_glcm_Autocorrelation_binCount_16	0.963785	3.6239e-12	0.643337	0.520013	0.999883	-4.59642
wavelet-HHL_glszm_ZoneEntropy_binCount_16	-0.961268	3.62396e-12	-0.641657	0.521103	0.999883	-4.59643
wavelet-HLL_glszm_LargeAreaEmphasis_binCount_16	-0.961002	3.62185e-12	-0.641479	0.521219	0.999883	-4.59643
wavelet-HLL_glszm_ZoneVariance_binCount_16	-0.961002	3.62202e-12	-0.641479	0.521219	0.999883	-4.59643
wavelet-HHL_gldm_SmallDependenceEmphasis_binCount_16	0.960307	3.62322e-12	0.641015	0.52152	0.999883	-4.59643
wavelet-HHH_glszm_LargeAreaLowGrayLevelEmphasis_binCount_16	-0.959734	3.62292e-12	-0.640633	0.521769	0.999883	-4.59643
wavelet-HHH_glcm_ClusterShade_binCount_16	-0.957021	3.62165e-12	-0.638822	0.522946	0.999883	-4.59644
wavelet-HHH_gldm_GrayLevelVariance_binCount_16	-0.955229	3.6181e-12	-0.637626	0.523725	0.999883	-4.59644
wavelet-HHH_glszm_LargeAreaEmphasis_binCount_16	-0.953648	3.6228e-12	-0.63657	0.524412	0.999883	-4.59644
wavelet-HHH_glszm_ZoneVariance_binCount_16	-0.953648	3.62268e-12	-0.63657	0.524412	0.999883	-4.59644
wavelet-LLH_glrlm_GrayLevelNonUniformity_binCount_16	-0.948651	3.62358e-12	-0.633234	0.526588	0.999883	-4.59645
original_glrlm_GrayLevelNonUniformity_binCount_16	-0.947114	3.62377e-12	-0.632209	0.527258	0.999883	-4.59646
log-sigma-3-0-mm-3D_glcm_JointAverage_binCount_16	-0.945715	3.62367e-12	-0.631275	0.527868	0.999883	-4.59646
log-sigma-3-0-mm-3D_glcm_SumAverage_binCount_16	-0.945715	3.62367e-12	-0.631275	0.527868	0.999883	-4.59646
log-sigma-3-0-mm-3D_glrlm_ShortRunEmphasis_binCount_16	0.945397	3.62396e-12	0.631063	0.528007	0.999883	-4.59646
wavelet-HHH_glszm_LowGrayLevelZoneEmphasis_binCount_16	0.9451	3.62385e-12	0.630864	0.528137	0.999883	-4.59646
wavelet-LLL_gldm_SmallDependenceEmphasis_binCount_16	0.94414	3.62312e-12	0.630224	0.528555	0.999883	-4.59646
wavelet-HHH_firstorder_MeanAbsoluteDeviation_binCount_16	-0.943795	3.6238e-12	-0.629993	0.528706	0.999883	-4.59646
wavelet-HLL_firstorder_InterquartileRange_binCount_16	0.942339	3.62382e-12	0.629021	0.529342	0.999883	-4.59647
wavelet-HHH_glcm_JointEntropy_binCount_16	-0.941668	3.62385e-12	-0.628573	0.529636	0.999883	-4.59647
log-sigma-3-0-mm-3D_glrlm_HighGrayLevelRunEmphasis_binCount_16	-0.940299	3.62195e-12	-0.627659	0.530234	0.999883	-4.59647
wavelet-LHH_gldm_LargeDependenceHighGrayLevelEmphasis_binCount_16	-0.93802	3.62321e-12	-0.626139	0.531231	0.999883	-4.59647
log-sigma-3-0-mm-3D_gldm_DependenceVariance_binCount_16	-0.93719	3.62392e-12	-0.625585	0.531595	0.999883	-4.59647
original_glszm_LargeAreaHighGrayLevelEmphasis_binCount_16	-0.935274	3.62223e-12	-0.624306	0.532434	0.999883	-4.59648
log-sigma-1-0-mm-3D_glrlm_LongRunLowGrayLevelEmphasis_binCount_16	-0.934612	3.6237e-12	-0.623864	0.532724	0.999883	-4.59648
wavelet-LLL_gldm_SmallDependenceLowGrayLevelEmphasis_binCount_16	0.933973	3.62378e-12	0.623437	0.533005	0.999883	-4.59648
wavelet-HHH_glcm_Contrast_binCount_16	-0.933833	3.62304e-12	-0.623344	0.533066	0.999883	-4.59648
original_glcm_ClusterProminence_binCount_16	-0.928194	3.62331e-12	-0.619579	0.535542	0.999883	-4.59649
original_gldm_GrayLevelNonUniformity_binCount_16	-0.927311	3.62372e-12	-0.61899	0.53593	0.999883	-4.59649
original_shape_Maximum2DDiameterRow_binCount_16	0.926071	-0.00557972	0.618162	0.536476	0.999883	-4.5965
log-sigma-3-0-mm-3D_glrlm_LongRunEmphasis_binCount_16	-0.918472	3.62362e-12	-0.61309	0.539824	0.999883	-4.59651
wavelet-HLL_firstorder_MeanAbsoluteDeviation_binCount_16	0.916128	3.62031e-12	0.611525	0.540859	0.999883	-4.59651
wavelet-LLH_glszm_ZonePercentage_binCount_16	0.91535	3.62348e-12	0.611006	0.541203	0.999883	-4.59651
wavelet-HLL_firstorder_Variance_binCount_16	0.914089	3.6232e-12	0.610164	0.54176	0.999883	-4.59652
log-sigma-1-0-mm-3D_gldm_DependenceEntropy_binCount_16	-0.914087	3.62396e-12	-0.610163	0.541761	0.999883	-4.59652
wavelet-HHL_glszm_ZonePercentage_binCount_16	0.914064	3.62293e-12	0.610148	0.541771	0.999883	-4.59652
wavelet-LLH_glszm_LargeAreaEmphasis_binCount_16	-0.914008	3.62275e-12	-0.61011	0.541796	0.999883	-4.59652
wavelet-LLH_glszm_ZoneVariance_binCount_16	-0.914008	3.62284e-12	-0.61011	0.541796	0.999883	-4.59652
wavelet-LHH_glrlm_RunPercentage_binCount_16	0.912877	3.62396e-12	0.609355	0.542296	0.999883	-4.59652
wavelet-LLH_ngtdm_Strength_binCount_16	0.912708	3.62365e-12	0.609243	0.542371	0.999883	-4.59652
log-sigma-3-0-mm-3D_gldm_HighGrayLevelEmphasis_binCount_16	-0.910742	3.62377e-12	-0.60793	0.543241	0.999883	-4.59652
wavelet-HHH_glrlm_GrayLevelVariance_binCount_16	-0.910191	3.62385e-12	-0.607562	0.543485	0.999883	-4.59652
log-sigma-1-0-mm-3D_glrlm_RunLengthNonUniformity_binCount_16	-0.907887	3.62329e-12	-0.606024	0.544506	0.999883	-4.59653
log-sigma-1-0-mm-3D_glszm_SmallAreaHighGrayLevelEmphasis_binCount_16	-0.906449	3.62386e-12	-0.605064	0.545143	0.999883	-4.59653
wavelet-HLH_glrlm_RunLengthNonUniformityNormalized_binCount_16	0.905763	3.62395e-12	0.604607	0.545447	0.999883	-4.59653
wavelet-LHL_glrlm_RunEntropy_binCount_16	0.903487	3.62396e-12	0.603087	0.546458	0.999883	-4.59654
original_gldm_SmallDependenceHighGrayLevelEmphasis_binCount_16	0.902379	3.62258e-12	0.602348	0.54695	0.999883	-4.59654
wavelet-HHL_gldm_SmallDependenceHighGrayLevelEmphasis_binCount_16	-0.901961	3.6231e-12	-0.602068	0.547135	0.999883	-4.59654
wavelet-HLH_glrlm_ShortRunEmphasis_binCount_16	0.900431	3.62396e-12	0.601047	0.547816	0.999883	-4.59654
wavelet-HHL_ngtdm_Strength_binCount_16	0.897962	3.62068e-12	0.599399	0.548914	0.999883	-4.59655
wavelet-LLL_glrlm_GrayLevelNonUniformity_binCount_16	-0.897568	3.62345e-12	-0.599136	0.549089	0.999883	-4.59655
log-sigma-3-0-mm-3D_glcm_Autocorrelation_binCount_16	-0.896779	3.62307e-12	-0.59861	0.54944	0.999883	-4.59655
original_ngtdm_Strength_binCount_16	0.896502	3.62343e-12	0.598425	0.549563	0.999883	-4.59655
wavelet-HLL_firstorder_Maximum_binCount_16	0.896488	3.62263e-12	0.598415	0.54957	0.999883	-4.59655
log-sigma-3-0-mm-3D_glrlm_RunVariance_binCount_16	-0.893306	3.6237e-12	-0.596292	0.550987	0.999883	-4.59655
original_glszm_GrayLevelNonUniformity_binCount_16	-0.893243	3.62382e-12	-0.596249	0.551016	0.999883	-4.59655
wavelet-LLL_glrlm_GrayLevelNonUniformityNormalized_binCount_16	0.890142	3.62362e-12	0.594179	0.552399	0.999883	-4.59656
wavelet-LHH_gldm_GrayLevelVariance_binCount_16	0.888973	3.62348e-12	0.593399	0.552921	0.999883	-4.59656
wavelet-LHH_glrlm_GrayLevelVariance_binCount_16	0.888973	3.62386e-12	0.593399	0.552921	0.999883	-4.59656
original_glszm_SizeZoneNonUniformityNormalized_binCount_16	-0.88803	3.62372e-12	-0.592769	0.553342	0.999883	-4.59656
wavelet-LLL_glszm_GrayLevelVariance_binCount_16	-0.885609	3.62254e-12	-0.591154	0.554424	0.999883	-4.59657
wavelet-HLH_glrlm_RunPercentage_binCount_16	0.882508	3.62392e-12	0.589084	0.555812	0.999883	-4.59657
wavelet-LHH_gldm_DependenceNonUniformityNormalized_binCount_16	0.881781	3.62384e-12	0.588598	0.556138	0.999883	-4.59657
wavelet-LHH_firstorder_TotalEnergy_binCount_16	-0.880848	3.62283e-12	-0.587975	0.556556	0.999883	-4.59658
log-sigma-1-0-mm-3D_glrlm_RunLengthNonUniformityNormalized_binCount_16	0.880208	3.62396e-12	0.587548	0.556842	0.999883	-4.59658
log-sigma-1-0-mm-3D_firstorder_10Percentile_binCount_16	-0.878645	3.62374e-12	-0.586505	0.557543	0.999883	-4.59658
wavelet-LHL_glrlm_RunVariance_binCount_16	-0.878244	3.62316e-12	-0.586237	0.557723	0.999883	-4.59658
wavelet-LLL_gldm_GrayLevelNonUniformity_binCount_16	-0.877784	3.62206e-12	-0.58593	0.557929	0.999883	-4.59658
wavelet-HLL_glrlm_RunLengthNonUniformity_binCount_16	-0.87636	3.6235e-12	-0.58498	0.558568	0.999883	-4.59658
wavelet-HLH_gldm_DependenceVariance_binCount_16	-0.874777	3.62362e-12	-0.583923	0.559279	0.999883	-4.59659
original_gldm_SmallDependenceLowGrayLevelEmphasis_binCount_16	-0.874039	3.6238e-12	-0.58343	0.55961	0.999883	-4.59659
wavelet-LLL_firstorder_Range_binCount_16	0.87401	3.62374e-12	0.583411	0.559624	0.999883	-4.59659
wavelet-LHL_firstorder_MeanAbsoluteDeviation_binCount_16	0.871863	3.62371e-12	0.581978	0.560588	0.999883	-4.59659
wavelet-LHL_glcm_Id_binCount_16	-0.871414	3.6239e-12	-0.581678	0.56079	0.999883	-4.59659
wavelet-LHL_glcm_Idm_binCount_16	-0.871414	3.6239e-12	-0.581678	0.56079	0.999883	-4.59659
wavelet-HHH_glcm_DifferenceEntropy_binCount_16	-0.870295	3.62396e-12	-0.580931	0.561293	0.999883	-4.59659
wavelet-HHH_firstorder_RootMeanSquared_binCount_16	-0.868922	3.62349e-12	-0.580014	0.561911	0.999883	-4.5966
wavelet-HHH_firstorder_Variance_binCount_16	-0.868922	3.62362e-12	-0.580014	0.561911	0.999883	-4.5966
log-sigma-1-0-mm-3D_glrlm_ShortRunEmphasis_binCount_16	0.866182	3.62396e-12	0.578186	0.563145	0.999883	-4.5966
log-sigma-1-0-mm-3D_gldm_DependenceVariance_binCount_16	-0.865607	3.62356e-12	-0.577802	0.563405	0.999883	-4.5966
wavelet-HLL_glcm_ClusterTendency_binCount_16	0.864637	3.62371e-12	0.577155	0.563842	0.999883	-4.5966
wavelet-HLL_glcm_ClusterProminence_binCount_16	0.862476	3.62343e-12	0.575712	0.564817	0.999883	-4.59661
log-sigma-1-0-mm-3D_glrlm_LongRunEmphasis_binCount_16	-0.859697	3.62326e-12	-0.573857	0.566071	0.999883	-4.59661
wavelet-HHL_gldm_DependenceNonUniformity_binCount_16	-0.856977	3.62388e-12	-0.572041	0.567301	0.999883	-4.59662
log-sigma-3-0-mm-3D_glrlm_GrayLevelNonUniformity_binCount_16	-0.856385	3.62366e-12	-0.571646	0.567568	0.999883	-4.59662
wavelet-LHL_ngtdm_Busyness_binCount_16	-0.856277	3.62384e-12	-0.571574	0.567617	0.999883	-4.59662
wavelet-HHL_glrlm_LongRunHighGrayLevelEmphasis_binCount_16	-0.85538	3.62361e-12	-0.570975	0.568023	0.999883	-4.59662
wavelet-LHL_glcm_InverseVariance_binCount_16	-0.855196	3.62393e-12	-0.570853	0.568106	0.999883	-4.59662
wavelet-HHH_glrlm_LowGrayLevelRunEmphasis_binCount_16	0.854406	3.62381e-12	0.570325	0.568464	0.999883	-4.59662
original_firstorder_Range_binCount_16	0.853769	-0.00453107	0.5699	0.568752	0.999883	-4.59662
wavelet-LLL_firstorder_Uniformity_binCount_16	0.851784	3.62376e-12	0.568575	0.569651	0.999883	-4.59663
wavelet-HLL_glcm_SumEntropy_binCount_16	0.849784	3.62383e-12	0.56724	0.570558	0.999883	-4.59663
wavelet-LHH_glrlm_LongRunEmphasis_binCount_16	-0.84684	3.62373e-12	-0.565275	0.571893	0.999883	-4.59663
wavelet-HHL_glcm_Idn_binCount_16	0.846174	3.6238e-12	0.56483	0.572196	0.999883	-4.59664
wavelet-LHH_firstorder_Entropy_binCount_16	0.846141	3.62389e-12	0.564808	0.572211	0.999883	-4.59664
wavelet-LLH_glrlm_LongRunEmphasis_binCount_16	-0.842587	3.62382e-12	-0.562436	0.573826	0.999883	-4.59664
log-sigma-1-0-mm-3D_firstorder_90Percentile_binCount_16	0.841886	3.62378e-12	0.561968	0.574144	0.999883	-4.59664
wavelet-LLL_glrlm_RunVariance_binCount_16	-0.839977	3.62347e-12	-0.560694	0.575013	0.999883	-4.59665
wavelet-HHH_glcm_MaximumProbability_binCount_16	0.839619	3.62391e-12	0.560455	0.575176	0.999883	-4.59665
wavelet-HHL_glcm_DifferenceAverage_binCount_16	-0.838366	3.62384e-12	-0.559618	0.575746	0.999883	-4.59665
log-sigma-1-0-mm-3D_glrlm_RunPercentage_binCount_16	0.838088	3.62396e-12	0.559432	0.575873	0.999883	-4.59665
wavelet-LHL_glrlm_RunLengthNonUniformity_binCount_16	-0.836878	3.62375e-12	-0.558625	0.576424	0.999883	-4.59665
original_glszm_ZoneVariance_binCount_16	-0.836637	3.61553e-12	-0.558464	0.576534	0.999883	-4.59665
wavelet-LLL_glrlm_LongRunEmphasis_binCount_16	-0.836587	3.62348e-12	-0.558431	0.576557	0.999883	-4.59665
log-sigma-1-0-mm-3D_glrlm_ShortRunLowGrayLevelEmphasis_binCount_16	0.836013	3.62356e-12	0.558048	0.576818	0.999883	-4.59665
wavelet-LLL_glcm_Imc1_binCount_16	0.834868	3.62288e-12	0.557283	0.57734	0.999883	-4.59665
wavelet-HHH_glcm_DifferenceVariance_binCount_16	-0.831005	3.62377e-12	-0.554705	0.579103	0.999883	-4.59666
wavelet-HHL_glszm_LargeAreaEmphasis_binCount_16	-0.829626	3.6222e-12	-0.553784	0.579733	0.999883	-4.59666
wavelet-HHL_glszm_ZoneVariance_binCount_16	-0.829626	3.62213e-12	-0.553784	0.579733	0.999883	-4.59666
wavelet-HLH_glcm_MCC_binCount_16	0.827046	3.62289e-12	0.552062	0.580912	0.999883	-4.59667
wavelet-HHL_gldm_GrayLevelVariance_binCount_16	-0.82265	3.62372e-12	-0.549128	0.582924	0.999883	-4.59667
wavelet-HLL_glrlm_RunLengthNonUniformityNormalized_binCount_16	0.820496	3.62396e-12	0.54769	0.583911	0.999883	-4.59668
log-sigma-1-0-mm-3D_gldm_LowGrayLevelEmphasis_binCount_16	0.819491	3.62388e-12	0.547019	0.584372	0.999883	-4.59668
wavelet-LLH_glrlm_ShortRunHighGrayLevelEmphasis_binCount_16	0.818559	3.62389e-12	0.546397	0.584799	0.999883	-4.59668
original_glszm_LargeAreaEmphasis_binCount_16	-0.817046	3.62258e-12	-0.545387	0.585494	0.999883	-4.59668
wavelet-HHL_glcm_Contrast_binCount_16	-0.815975	3.62369e-12	-0.544672	0.585985	0.999883	-4.59668
wavelet-HHL_glrlm_RunEntropy_binCount_16	-0.813689	3.62396e-12	-0.543146	0.587035	0.999883	-4.59669
wavelet-LHH_glrlm_RunVariance_binCount_16	-0.807724	3.62377e-12	-0.539165	0.589779	0.999883	-4.5967
wavelet-LLH_gldm_GrayLevelNonUniformity_binCount_16	-0.805363	3.62236e-12	-0.537588	0.590867	0.999883	-4.5967
wavelet-HHL_glcm_Idmn_binCount_16	0.803724	3.62396e-12	0.536494	0.591623	0.999883	-4.5967
wavelet-HLH_gldm_DependenceEntropy_binCount_16	0.802236	3.62396e-12	0.535501	0.592309	0.999883	-4.59671
wavelet-LLL_glszm_ZonePercentage_binCount_16	0.800507	3.62343e-12	0.534347	0.593107	0.999883	-4.59671
wavelet-HHL_glcm_SumSquares_binCount_16	-0.800378	3.62356e-12	-0.534261	0.593167	0.999883	-4.59671
wavelet-LLL_firstorder_InterquartileRange_binCount_16	-0.799872	3.62372e-12	-0.533923	0.593401	0.999883	-4.59671
log-sigma-3-0-mm-3D_gldm_GrayLevelNonUniformity_binCount_16	-0.799729	3.62375e-12	-0.533827	0.593467	0.999883	-4.59671
wavelet-LHH_glcm_MCC_binCount_16	0.794821	3.62385e-12	0.530551	0.595736	0.999883	-4.59672
wavelet-HLL_glrlm_LowGrayLevelRunEmphasis_binCount_16	0.794137	3.62366e-12	0.530095	0.596052	0.999883	-4.59672
wavelet-LHH_ngtdm_Busyness_binCount_16	-0.791856	3.62352e-12	-0.528573	0.597108	0.999883	-4.59672
wavelet-LHH_glrlm_GrayLevelNonUniformityNormalized_binCount_16	-0.791702	3.62361e-12	-0.52847	0.597179	0.999883	-4.59672
wavelet-HLL_gldm_LowGrayLevelEmphasis_binCount_16	0.788132	3.62347e-12	0.526086	0.598834	0.999883	-4.59673
wavelet-LLH_glrlm_RunVariance_binCount_16	-0.783711	3.62369e-12	-0.523135	0.600886	0.999883	-4.59674
wavelet-HLL_glcm_SumSquares_binCount_16	0.777438	3.62393e-12	0.518948	0.603803	0.999883	-4.59675
wavelet-HHL_glcm_InverseVariance_binCount_16	0.777316	3.62228e-12	0.518867	0.60386	0.999883	-4.59675
wavelet-HHL_glszm_LargeAreaLowGrayLevelEmphasis_binCount_16	-0.771319	3.62227e-12	-0.514864	0.606654	0.999883	-4.59675
wavelet-LHL_glrlm_GrayLevelVariance_binCount_16	0.769732	3.62351e-12	0.513804	0.607395	0.999883	-4.59676
wavelet-HLL_gldm_LargeDependenceEmphasis_binCount_16	-0.76915	3.62375e-12	-0.513415	0.607666	0.999883	-4.59676
wavelet-HHH_glszm_GrayLevelNonUniformity_binCount_16	-0.768048	3.62366e-12	-0.51268	0.608181	0.999883	-4.59676
wavelet-LHH_firstorder_10Percentile_binCount_16	-0.766535	3.62393e-12	-0.51167	0.608887	0.999883	-4.59676
wavelet-LLL_glszm_LargeAreaHighGrayLevelEmphasis_binCount_16	-0.766332	3.62124e-12	-0.511535	0.608982	0.999883	-4.59676
log-sigma-1-0-mm-3D_glrlm_RunVariance_binCount_16	-0.766302	3.62318e-12	-0.511515	0.608996	0.999883	-4.59676
wavelet-LHL_glrlm_ShortRunLowGrayLevelEmphasis_binCount_16	0.765547	3.62335e-12	0.511011	0.609349	0.999883	-4.59676
wavelet-HHH_gldm_LowGrayLevelEmphasis_binCount_16	0.764881	3.62384e-12	0.510566	0.609661	0.999883	-4.59676
wavelet-LHL_glcm_Imc1_binCount_16	-0.75955	3.62378e-12	-0.507008	0.612155	0.999883	-4.59677
log-sigma-1-0-mm-3D_glszm_GrayLevelNonUniformityNormalized_binCount_16	0.758801	3.62358e-12	0.506507	0.612506	0.999883	-4.59677
wavelet-LLH_gldm_SmallDependenceHighGrayLevelEmphasis_binCount_16	0.758321	3.62381e-12	0.506187	0.612731	0.999883	-4.59677
original_shape_Elongation_binCount_16	-0.758123	3.62129e-12	-0.506055	0.612824	0.999883	-4.59677
log-sigma-1-0-mm-3D_glrlm_LongRunHighGrayLevelEmphasis_binCount_16	-0.755661	3.62328e-12	-0.504412	0.613978	0.999883	-4.59678
wavelet-HLH_glrlm_LongRunLowGrayLevelEmphasis_binCount_16	-0.755349	3.62378e-12	-0.504203	0.614124	0.999883	-4.59678
wavelet-LHH_glcm_Imc2_binCount_16	0.753194	3.62374e-12	0.502765	0.615135	0.999883	-4.59678
wavelet-LLL_glrlm_LongRunLowGrayLevelEmphasis_binCount_16	-0.751419	3.62386e-12	-0.50158	0.615969	0.999883	-4.59678
wavelet-HLL_gldm_LargeDependenceHighGrayLevelEmphasis_binCount_16	-0.751291	3.62347e-12	-0.501495	0.616029	0.999883	-4.59678
wavelet-LHL_gldm_LowGrayLevelEmphasis_binCount_16	0.745772	3.62349e-12	0.497811	0.618623	0.999883	-4.59679
wavelet-LHH_firstorder_Maximum_binCount_16	-0.744644	3.61342e-12	-0.497058	0.619154	0.999883	-4.59679
wavelet-HLL_glrlm_RunPercentage_binCount_16	0.741862	3.62396e-12	0.495201	0.620464	0.999883	-4.5968
wavelet-HLL_glrlm_ShortRunEmphasis_binCount_16	0.741862	3.62396e-12	0.495201	0.620464	0.999883	-4.5968
wavelet-HHL_glrlm_GrayLevelVariance_binCount_16	-0.734508	3.62384e-12	-0.490292	0.623933	0.999883	-4.59681
original_glrlm_GrayLevelNonUniformityNormalized_binCount_16	0.73376	3.62385e-12	0.489793	0.624286	0.999883	-4.59681
wavelet-HHL_glszm_GrayLevelNonUniformity_binCount_16	-0.732997	3.62377e-12	-0.489283	0.624647	0.999883	-4.59681
log-sigma-1-0-mm-3D_gldm_LargeDependenceHighGrayLevelEmphasis_binCount_16	-0.732688	3.62358e-12	-0.489077	0.624793	0.999883	-4.59681
wavelet-LHL_glrlm_LongRunLowGrayLevelEmphasis_binCount_16	0.732084	3.62386e-12	0.488674	0.625078	0.999883	-4.59681
wavelet-LHH_glrlm_RunLengthNonUniformity_binCount_16	-0.72626	3.62329e-12	-0.484786	0.627834	0.999883	-4.59682
wavelet-HHL_glcm_Imc2_binCount_16	0.72524	3.61906e-12	0.484105	0.628317	0.999883	-4.59682
wavelet-HHL_glszm_SizeZoneNonUniformity_binCount_16	-0.723441	3.62364e-12	-0.482904	0.629169	0.999883	-4.59683
wavelet-LHH_firstorder_MeanAbsoluteDeviation_binCount_16	0.720824	3.62384e-12	0.481158	0.63041	0.999883	-4.59683
wavelet-HLL_glrlm_GrayLevelNonUniformityNormalized_binCount_16	-0.715548	3.62297e-12	-0.477636	0.632915	0.999883	-4.59684
wavelet-HLL_firstorder_Entropy_binCount_16	0.712839	3.61849e-12	0.475828	0.634203	0.999883	-4.59684
wavelet-LLH_glszm_HighGrayLevelZoneEmphasis_binCount_16	0.709504	3.62387e-12	0.473601	0.63579	0.999883	-4.59685
wavelet-LLL_gldm_DependenceNonUniformity_binCount_16	-0.708321	3.62353e-12	-0.472812	0.636353	0.999883	-4.59685
log-sigma-1-0-mm-3D_firstorder_Minimum_binCount_16	-0.707848	3.62379e-12	-0.472496	0.636578	0.999883	-4.59685
wavelet-LLL_glszm_LargeAreaEmphasis_binCount_16	-0.706908	3.62321e-12	-0.471869	0.637026	0.999883	-4.59685
wavelet-LLL_glszm_ZoneVariance_binCount_16	-0.706908	3.62332e-12	-0.471869	0.637026	0.999883	-4.59685
wavelet-LHL_glrlm_LongRunHighGrayLevelEmphasis_binCount_16	-0.70363	3.6239e-12	-0.469681	0.638588	0.999883	-4.59685
wavelet-HLL_glcm_JointAverage_binCount_16	-0.700632	3.62378e-12	-0.467679	0.640019	0.999883	-4.59686
wavelet-HLL_glcm_SumAverage_binCount_16	-0.700632	3.62378e-12	-0.467679	0.640019	0.999883	-4.59686
wavelet-LLL_firstorder_Skewness_binCount_16	-0.693333	3.62371e-12	-0.462807	0.643508	0.999883	-4.59687
wavelet-LLL_gldm_LargeDependenceHighGrayLevelEmphasis_binCount_16	-0.692999	3.6237e-12	-0.462584	0.643668	0.999883	-4.59687
wavelet-HLH_ngtdm_Strength_binCount_16	0.692042	3.62354e-12	0.461945	0.644126	0.999883	-4.59687
wavelet-LHL_firstorder_RootMeanSquared_binCount_16	0.691507	3.62254e-12	0.461588	0.644382	0.999883	-4.59687
wavelet-LHL_firstorder_Variance_binCount_16	0.691507	3.60923e-12	0.461588	0.644382	0.999883	-4.59687
wavelet-LLH_gldm_SmallDependenceEmphasis_binCount_16	0.688641	3.62376e-12	0.459675	0.645754	0.999883	-4.59687
wavelet-HLL_gldm_GrayLevelVariance_binCount_16	0.685731	3.62365e-12	0.457733	0.647149	0.999883	-4.59688
wavelet-LHH_firstorder_Uniformity_binCount_16	-0.685556	3.62346e-12	-0.457616	0.647233	0.999883	-4.59688
wavelet-LLH_gldm_HighGrayLevelEmphasis_binCount_16	0.685306	3.62349e-12	0.457449	0.647353	0.999883	-4.59688
wavelet-HLL_glrlm_GrayLevelVariance_binCount_16	0.683188	3.62321e-12	0.456036	0.648369	0.999883	-4.59688
log-sigma-1-0-mm-3D_glcm_JointAverage_binCount_16	-0.682327	3.62392e-12	-0.45546	0.648783	0.999883	-4.59688
log-sigma-1-0-mm-3D_glcm_SumAverage_binCount_16	-0.682327	3.62392e-12	-0.45546	0.648783	0.999883	-4.59688
wavelet-LLH_glcm_DifferenceAverage_binCount_16	-0.682088	3.62372e-12	-0.455301	0.648898	0.999883	-4.59688
original_glcm_ClusterTendency_binCount_16	-0.679609	3.62084e-12	-0.453646	0.650088	0.999883	-4.59689
wavelet-LHL_firstorder_Energy_binCount_16	-0.679062	3.62355e-12	-0.453281	0.650351	0.999883	-4.59689
wavelet-LLH_glrlm_HighGrayLevelRunEmphasis_binCount_16	0.678728	3.6238e-12	0.453058	0.650512	0.999883	-4.59689
wavelet-LHH_ngtdm_Complexity_binCount_16	0.675754	3.62376e-12	0.451073	0.651942	0.999883	-4.59689
wavelet-LHH_glcm_ClusterShade_binCount_16	0.673331	3.62377e-12	0.449456	0.653108	0.999883	-4.59689
wavelet-LHH_glszm_ZoneEntropy_binCount_16	0.672228	3.62396e-12	0.44872	0.653639	0.999883	-4.5969
wavelet-LLL_firstorder_Energy_binCount_16	-0.671992	3.62369e-12	-0.448561	0.653753	0.999883	-4.5969
wavelet-HLH_glcm_Imc1_binCount_16	-0.663036	3.6237e-12	-0.442584	0.658072	0.999883	-4.59691
wavelet-LLL_glcm_SumEntropy_binCount_16	-0.659848	3.62394e-12	-0.440456	0.659612	0.999883	-4.59691
wavelet-LLH_gldm_DependenceVariance_binCount_16	-0.65853	3.62345e-12	-0.439576	0.660249	0.999883	-4.59691
log-sigma-1-0-mm-3D_glcm_Autocorrelation_binCount_16	-0.658147	3.62392e-12	-0.43932	0.660435	0.999883	-4.59691
original_shape_LeastAxisLength_binCount_16	-0.654298	3.62312e-12	-0.436751	0.662297	0.999883	-4.59692
log-sigma-3-0-mm-3D_gldm_DependenceNonUniformity_binCount_16	-0.652283	3.62385e-12	-0.435406	0.663273	0.999883	-4.59692
wavelet-LHL_glcm_ClusterShade_binCount_16	-0.651748	3.62353e-12	-0.435049	0.663532	0.999883	-4.59692
wavelet-HLL_firstorder_Uniformity_binCount_16	-0.645057	3.62379e-12	-0.430582	0.666777	0.999883	-4.59693
wavelet-LLH_gldm_LargeDependenceEmphasis_binCount_16	-0.641273	3.62203e-12	-0.428056	0.668615	0.999883	-4.59694
wavelet-HLL_ngtdm_Strength_binCount_16	0.638117	3.62352e-12	0.42595	0.670149	0.999883	-4.59694
wavelet-LLL_glrlm_ShortRunLowGrayLevelEmphasis_binCount_16	-0.635895	3.6236e-12	-0.424466	0.67123	0.999883	-4.59694
original_glcm_SumEntropy_binCount_16	-0.632923	3.62375e-12	-0.422483	0.672677	0.999883	-4.59695
wavelet-HLH_glrlm_LongRunHighGrayLevelEmphasis_binCount_16	0.631364	3.62345e-12	0.421442	0.673437	0.999883	-4.59695
log-sigma-3-0-mm-3D_glcm_Contrast_binCount_16	-0.629056	3.62386e-12	-0.419902	0.674562	0.999883	-4.59695
wavelet-HLL_glcm_Imc2_binCount_16	0.6261	3.62382e-12	0.417929	0.676004	0.999883	-4.59696
wavelet-HLL_glcm_JointEntropy_binCount_16	0.62416	3.62396e-12	0.416634	0.676951	0.999883	-4.59696
wavelet-HHH_glrlm_ShortRunLowGrayLevelEmphasis_binCount_16	0.622357	3.61601e-12	0.41543	0.677832	0.999883	-4.59696
wavelet-HHH_glcm_Correlation_binCount_16	-0.617551	3.62382e-12	-0.412222	0.680181	0.999883	-4.59697
wavelet-HLL_glcm_DifferenceAverage_binCount_16	0.617366	3.62372e-12	0.412099	0.680272	0.999883	-4.59697
wavelet-HHL_firstorder_Kurtosis_binCount_16	0.617019	3.62355e-12	0.411866	0.680442	0.999883	-4.59697
original_firstorder_Maximum_binCount_16	-0.614672	-6.98619e-05	-0.4103	0.68159	0.999883	-4.59697
wavelet-HHH_glrlm_RunVariance_binCount_16	0.613764	3.62356e-12	0.409694	0.682035	0.999883	-4.59697
wavelet-HHL_glcm_Id_binCount_16	0.610826	3.62385e-12	0.407733	0.683474	0.999883	-4.59697
wavelet-HLL_glcm_DifferenceEntropy_binCount_16	0.607258	3.62374e-12	0.405351	0.685224	0.999883	-4.59698
wavelet-LHL_glszm_GrayLevelNonUniformityNormalized_binCount_16	-0.603152	3.62389e-12	-0.40261	0.687239	0.999883	-4.59698
wavelet-HHH_gldm_SmallDependenceHighGrayLevelEmphasis_binCount_16	-0.599849	3.62387e-12	-0.400405	0.688862	0.999883	-4.59699
wavelet-HLL_gldm_DependenceVariance_binCount_16	-0.599799	3.62379e-12	-0.400372	0.688887	0.999883	-4.59699
wavelet-LLH_firstorder_Range_binCount_16	0.599498	3.62337e-12	0.400171	0.689035	0.999883	-4.59699
wavelet-HLL_glcm_Autocorrelation_binCount_16	-0.595174	3.62381e-12	-0.397285	0.691161	0.999883	-4.59699
wavelet-LLH_firstorder_10Percentile_binCount_16	0.594395	3.62395e-12	0.396765	0.691545	0.999883	-4.59699
wavelet-LHH_firstorder_Range_binCount_16	-0.59344	3.6234e-12	-0.396128	0.692015	0.999883	-4.59699
log-sigma-3-0-mm-3D_glcm_Idmn_binCount_16	0.591493	3.62396e-12	0.394828	0.692974	0.999883	-4.597
wavelet-HHH_glrlm_LongRunEmphasis_binCount_16	0.591158	3.6237e-12	0.394604	0.693139	0.999883	-4.597
wavelet-LLH_glszm_ZoneEntropy_binCount_16	-0.589864	3.62396e-12	-0.39374	0.693777	0.999883	-4.597
log-sigma-1-0-mm-3D_gldm_SmallDependenceLowGrayLevelEmphasis_binCount_16	0.588168	3.62256e-12	0.392608	0.694613	0.999883	-4.597
wavelet-HLL_glcm_Idmn_binCount_16	-0.585975	3.62396e-12	-0.391144	0.695695	0.999883	-4.597
wavelet-HLL_glcm_Contrast_binCount_16	0.585975	3.62315e-12	0.391144	0.695695	0.999883	-4.597
original_firstorder_Energy_binCount_16	-0.583685	3.62336e-12	-0.389616	0.696825	0.999883	-4.59701
wavelet-LHL_glcm_MaximumProbability_binCount_16	-0.582066	3.62375e-12	-0.388536	0.697624	0.999883	-4.59701
wavelet-LLH_glcm_JointEntropy_binCount_16	0.581372	3.62393e-12	0.388072	0.697967	0.999883	-4.59701
wavelet-LHH_glcm_Correlation_binCount_16	-0.578908	3.62377e-12	-0.386427	0.699185	0.999883	-4.59701
log-sigma-1-0-mm-3D_glszm_LowGrayLevelZoneEmphasis_binCount_16	0.576881	3.62349e-12	0.385074	0.700187	0.999883	-4.59701
wavelet-LLH_glcm_DifferenceVariance_binCount_16	-0.5743	3.62371e-12	-0.383352	0.701463	0.999883	-4.59702
wavelet-LLL_glrlm_ShortRunEmphasis_binCount_16	0.573992	3.62331e-12	0.383146	0.701616	0.999883	-4.59702
wavelet-HLL_glrlm_LongRunHighGrayLevelEmphasis_binCount_16	-0.573565	3.62386e-12	-0.382861	0.701827	0.999883	-4.59702
wavelet-HLL_ngtdm_Contrast_binCount_16	0.57219	3.62356e-12	0.381943	0.702508	0.999883	-4.59702
wavelet-HLL_glcm_JointEnergy_binCount_16	-0.571506	3.62364e-12	-0.381487	0.702846	0.999883	-4.59702
wavelet-LLH_glszm_GrayLevelNonUniformityNormalized_binCount_16	0.569307	3.62348e-12	0.380019	0.703936	0.999883	-4.59702
wavelet-HLH_glcm_JointEntropy_binCount_16	0.568341	3.62396e-12	0.379373	0.704415	0.999883	-4.59702
wavelet-HLL_glcm_MCC_binCount_16	0.567889	3.62342e-12	0.379072	0.704639	0.999883	-4.59702
wavelet-HHH_glrlm_RunPercentage_binCount_16	-0.56695	3.62396e-12	-0.378445	0.705104	0.999883	-4.59703
wavelet-LLL_glszm_LowGrayLevelZoneEmphasis_binCount_16	-0.563919	3.62293e-12	-0.376422	0.706607	0.999883	-4.59703
wavelet-HLL_glrlm_LongRunLowGrayLevelEmphasis_binCount_16	0.563068	3.62368e-12	0.375854	0.70703	0.999883	-4.59703
log-sigma-1-0-mm-3D_glcm_Imc2_binCount_16	0.561584	3.62319e-12	0.374863	0.707766	0.999883	-4.59703
wavelet-HLL_gldm_SmallDependenceLowGrayLevelEmphasis_binCount_16	0.561494	3.62371e-12	0.374803	0.707811	0.999883	-4.59703
wavelet-LLH_glcm_Imc1_binCount_16	-0.5592	3.62334e-12	-0.373272	0.70895	0.999883	-4.59703
wavelet-HHL_firstorder_Entropy_binCount_16	-0.558944	3.62396e-12	-0.373101	0.709077	0.999883	-4.59703
wavelet-LHL_glcm_MCC_binCount_16	0.558768	3.62289e-12	0.372984	0.709165	0.999883	-4.59703
wavelet-HLL_glcm_DifferenceVariance_binCount_16	0.55793	3.62374e-12	0.372424	0.709581	0.999883	-4.59704
wavelet-HLL_gldm_HighGrayLevelEmphasis_binCount_16	-0.555702	3.62384e-12	-0.370937	0.710689	0.999883	-4.59704
wavelet-LLL_firstorder_Maximum_binCount_16	0.555018	3.62379e-12	0.37048	0.711029	0.999883	-4.59704
wavelet-HLL_glcm_Idn_binCount_16	-0.55281	3.62396e-12	-0.369007	0.712127	0.999883	-4.59704
wavelet-LLL_glrlm_LowGrayLevelRunEmphasis_binCount_16	-0.552718	3.62381e-12	-0.368945	0.712173	0.999883	-4.59704
wavelet-LLH_gldm_LargeDependenceHighGrayLevelEmphasis_binCount_16	0.546439	3.62174e-12	0.364754	0.715299	0.999883	-4.59705
wavelet-HLL_glcm_Imc1_binCount_16	-0.545837	3.62384e-12	-0.364352	0.715599	0.999883	-4.59705
original_gldm_DependenceNonUniformityNormalized_binCount_16	0.544643	3.6235e-12	0.363555	0.716194	0.999883	-4.59705
wavelet-HLH_glcm_MaximumProbability_binCount_16	-0.543563	3.62356e-12	-0.362834	0.716733	0.999883	-4.59705
log-sigma-3-0-mm-3D_glcm_Correlation_binCount_16	0.539172	3.62369e-12	0.359903	0.718923	0.999883	-4.59706
wavelet-LLL_glszm_SmallAreaEmphasis_binCount_16	0.538695	3.62394e-12	0.359585	0.719161	0.999883	-4.59706
wavelet-HHH_glcm_Imc2_binCount_16	0.537869	3.62385e-12	0.359033	0.719574	0.999883	-4.59706
original_glcm_InverseVariance_binCount_16	0.536633	3.62153e-12	0.358208	0.720191	0.999883	-4.59706
wavelet-LHL_glcm_Imc2_binCount_16	0.53295	3.62375e-12	0.35575	0.722032	0.999883	-4.59706
wavelet-HLH_gldm_LowGrayLevelEmphasis_binCount_16	-0.531675	3.62383e-12	-0.354899	0.722669	0.999883	-4.59706
wavelet-HLL_glcm_ClusterShade_binCount_16	-0.531338	3.62313e-12	-0.354674	0.722838	0.999883	-4.59706
wavelet-HHH_glcm_MCC_binCount_16	0.531038	3.62297e-12	0.354474	0.722988	0.999883	-4.59706
original_glszm_ZonePercentage_binCount_16	0.529937	3.62386e-12	0.353738	0.723539	0.999883	-4.59707
wavelet-HLL_glcm_MaximumProbability_binCount_16	-0.529615	3.62342e-12	-0.353523	0.7237	0.999883	-4.59707
wavelet-LLL_glrlm_RunPercentage_binCount_16	0.528689	3.62293e-12	0.352906	0.724163	0.999883	-4.59707
wavelet-HHH_glszm_ZonePercentage_binCount_16	0.527332	3.62377e-12	0.351999	0.724842	0.999883	-4.59707
wavelet-LLH_firstorder_Minimum_binCount_16	-0.523754	3.62374e-12	-0.349611	0.726634	0.999883	-4.59707
wavelet-LHL_firstorder_Skewness_binCount_16	0.523128	3.62189e-12	0.349193	0.726948	0.999883	-4.59707
wavelet-LHH_glrlm_RunEntropy_binCount_16	0.521122	3.62396e-12	0.347854	0.727953	0.999883	-4.59707
wavelet-HHH_glrlm_LongRunHighGrayLevelEmphasis_binCount_16	-0.51743	3.62349e-12	-0.34539	0.729805	0.999883	-4.59708
original_gldm_LargeDependenceEmphasis_binCount_16	-0.515533	3.6234e-12	-0.344124	0.730757	0.999883	-4.59708
wavelet-LLH_firstorder_Kurtosis_binCount_16	0.513434	3.62384e-12	0.342722	0.731811	0.999883	-4.59708
original_glcm_Imc1_binCount_16	0.512986	3.62385e-12	0.342423	0.732036	0.999883	-4.59708
wavelet-LLL_glszm_HighGrayLevelZoneEmphasis_binCount_16	-0.512653	3.62388e-12	-0.342201	0.732203	0.999883	-4.59708
wavelet-LLH_glrlm_RunLengthNonUniformityNormalized_binCount_16	0.511647	3.62322e-12	0.34153	0.732709	0.999883	-4.59708
wavelet-LLH_firstorder_Energy_binCount_16	-0.511403	3.62389e-12	-0.341367	0.732831	0.999883	-4.59708
wavelet-HLL_glcm_Id_binCount_16	-0.511167	3.62375e-12	-0.341209	0.73295	0.999883	-4.59708
wavelet-HLL_glcm_Idm_binCount_16	-0.511167	3.62377e-12	-0.341209	0.73295	0.999883	-4.59708
wavelet-HHL_glrlm_GrayLevelNonUniformityNormalized_binCount_16	0.510353	3.62381e-12	0.340666	0.733359	0.999883	-4.59709
log-sigma-3-0-mm-3D_glcm_DifferenceVariance_binCount_16	-0.508793	3.62381e-12	-0.339625	0.734143	0.999883	-4.59709
wavelet-HLH_glszm_ZoneEntropy_binCount_16	0.508255	3.62396e-12	0.339266	0.734413	0.999883	-4.59709
wavelet-HHL_firstorder_Uniformity_binCount_16	0.508122	3.6238e-12	0.339177	0.73448	0.999883	-4.59709
wavelet-HLH_glszm_SmallAreaEmphasis_binCount_16	0.50709	3.62316e-12	0.338488	0.734999	0.999883	-4.59709
log-sigma-1-0-mm-3D_firstorder_Energy_binCount_16	-0.505587	3.62268e-12	-0.337485	0.735755	0.999883	-4.59709
wavelet-HLH_glszm_SizeZoneNonUniformity_binCount_16	-0.505391	3.62339e-12	-0.337354	0.735854	0.999883	-4.59709
wavelet-HHL_ngtdm_Contrast_binCount_16	-0.503865	3.62381e-12	-0.336335	0.736622	0.999883	-4.59709
wavelet-LLH_glszm_SmallAreaHighGrayLevelEmphasis_binCount_16	0.50279	3.62382e-12	0.335618	0.737163	0.999883	-4.59709
wavelet-LLL_firstorder_Minimum_binCount_16	-0.500282	3.62374e-12	-0.333944	0.738426	0.999883	-4.5971
wavelet-HHL_gldm_LargeDependenceLowGrayLevelEmphasis_binCount_16	0.498699	3.62323e-12	0.332887	0.739223	0.999883	-4.5971
wavelet-HLH_glrlm_LowGrayLevelRunEmphasis_binCount_16	-0.498618	3.62384e-12	-0.332833	0.739264	0.999883	-4.5971
wavelet-HLL_glrlm_RunVariance_binCount_16	-0.498297	3.62379e-12	-0.332619	0.739426	0.999883	-4.5971
wavelet-HLL_firstorder_Median_binCount_16	-0.493846	3.62372e-12	-0.329648	0.74167	0.999883	-4.5971
log-sigma-3-0-mm-3D_firstorder_Maximum_binCount_16	0.493646	3.62367e-12	0.329514	0.741771	0.999883	-4.5971
wavelet-HHH_glrlm_ShortRunEmphasis_binCount_16	-0.490344	3.62396e-12	-0.32731	0.743437	0.999883	-4.59711
log-sigma-3-0-mm-3D_gldm_SmallDependenceHighGrayLevelEmphasis_binCount_16	0.48698	3.62382e-12	0.325064	0.745136	0.999883	-4.59711
wavelet-LLL_glszm_SmallAreaHighGrayLevelEmphasis_binCount_16	0.486891	3.62393e-12	0.325005	0.745181	0.999883	-4.59711
log-sigma-3-0-mm-3D_firstorder_RootMeanSquared_binCount_16	0.486103	3.61698e-12	0.324479	0.745579	0.999883	-4.59711
wavelet-LHL_firstorder_TotalEnergy_binCount_16	-0.484927	3.62329e-12	-0.323694	0.746173	0.999883	-4.59711
wavelet-LHH_glcm_InverseVariance_binCount_16	0.484095	3.6239e-12	0.323139	0.746594	0.999883	-4.59711
wavelet-HLH_glrlm_GrayLevelNonUniformityNormalized_binCount_16	-0.482312	3.62383e-12	-0.321948	0.747495	0.999883	-4.59711
wavelet-HLL_glszm_HighGrayLevelZoneEmphasis_binCount_16	-0.481235	3.62363e-12	-0.32123	0.74804	0.999883	-4.59711
wavelet-HHL_glcm_ClusterTendency_binCount_16	-0.480535	3.62183e-12	-0.320762	0.748394	0.999883	-4.59711
wavelet-LLL_glszm_SizeZoneNonUniformityNormalized_binCount_16	0.480171	3.62374e-12	0.320519	0.748578	0.999883	-4.59711
log-sigma-3-0-mm-3D_glszm_GrayLevelNonUniformity_binCount_16	0.476973	3.62357e-12	0.318384	0.750197	0.999883	-4.59712
original_gldm_DependenceVariance_binCount_16	-0.470769	3.61999e-12	-0.314243	0.75334	0.999883	-4.59712
log-sigma-3-0-mm-3D_glcm_DifferenceAverage_binCount_16	-0.470708	3.62377e-12	-0.314202	0.753371	0.999883	-4.59712
log-sigma-3-0-mm-3D_glcm_SumEntropy_binCount_16	-0.470503	3.62396e-12	-0.314066	0.753475	0.999883	-4.59712
wavelet-LLH_firstorder_Entropy_binCount_16	-0.468005	3.62396e-12	-0.312398	0.754741	0.999883	-4.59713
wavelet-LLL_gldm_LargeDependenceEmphasis_binCount_16	-0.466942	3.62332e-12	-0.311689	0.75528	0.999883	-4.59713
wavelet-HHH_glrlm_RunLengthNonUniformityNormalized_binCount_16	-0.465821	3.62396e-12	-0.310941	0.755849	0.999883	-4.59713
log-sigma-3-0-mm-3D_glcm_Imc1_binCount_16	0.464475	3.62365e-12	0.310042	0.756532	0.999883	-4.59713
wavelet-HLH_glszm_GrayLevelNonUniformity_binCount_16	-0.460707	3.62184e-12	-0.307527	0.758446	0.999883	-4.59713
wavelet-HLL_glszm_LowGrayLevelZoneEmphasis_binCount_16	0.460582	3.62326e-12	0.307443	0.758509	0.999883	-4.59713
wavelet-HLH_firstorder_Variance_binCount_16	0.458814	3.62205e-12	0.306264	0.759407	0.999883	-4.59713
wavelet-HLH_glcm_ClusterShade_binCount_16	-0.457906	3.62374e-12	-0.305657	0.759869	0.999883	-4.59714
log-sigma-3-0-mm-3D_firstorder_Range_binCount_16	0.457342	3.62177e-12	0.305281	0.760156	0.999883	-4.59714
log-sigma-1-0-mm-3D_glrlm_GrayLevelVariance_binCount_16	-0.454456	3.6215e-12	-0.303355	0.761623	0.999883	-4.59714
wavelet-HLH_gldm_DependenceNonUniformity_binCount_16	-0.454324	3.62285e-12	-0.303266	0.76169	0.999883	-4.59714
wavelet-HHH_gldm_LargeDependenceLowGrayLevelEmphasis_binCount_16	0.454103	3.62337e-12	0.303119	0.761803	0.999883	-4.59714
original_glcm_MCC_binCount_16	-0.452743	3.62386e-12	-0.302211	0.762495	0.999883	-4.59714
wavelet-HLL_glrlm_LongRunEmphasis_binCount_16	-0.452439	3.62383e-12	-0.302008	0.762649	0.999883	-4.59714
wavelet-LHL_firstorder_Maximum_binCount_16	0.44995	3.62307e-12	0.300346	0.763916	0.999883	-4.59714
original_glcm_Imc2_binCount_16	-0.448654	3.62355e-12	-0.299481	0.764576	0.999883	-4.59714
log-sigma-1-0-mm-3D_glrlm_HighGrayLevelRunEmphasis_binCount_16	-0.441224	3.62381e-12	-0.294522	0.768362	0.999883	-4.59715
wavelet-LLH_glrlm_ShortRunEmphasis_binCount_16	0.440376	3.62394e-12	0.293956	0.768795	0.999883	-4.59715
wavelet-LLL_firstorder_RootMeanSquared_binCount_16	0.439322	3.62248e-12	0.293252	0.769333	0.999883	-4.59715
wavelet-HLL_firstorder_Skewness_binCount_16	0.438262	3.62369e-12	0.292544	0.769873	0.999883	-4.59715
wavelet-HLL_glrlm_HighGrayLevelRunEmphasis_binCount_16	-0.437792	3.62384e-12	-0.292231	0.770113	0.999883	-4.59715
wavelet-HHL_gldm_LargeDependenceHighGrayLevelEmphasis_binCount_16	-0.436312	3.62388e-12	-0.291243	0.770868	0.999883	-4.59715
wavelet-HLH_firstorder_RootMeanSquared_binCount_16	0.435669	3.62385e-12	0.290814	0.771197	0.999883	-4.59716
log-sigma-1-0-mm-3D_glcm_Imc1_binCount_16	-0.431092	3.62391e-12	-0.287758	0.773535	0.999883	-4.59716
wavelet-LLH_glrlm_RunPercentage_binCount_16	0.426589	3.62392e-12	0.284753	0.775837	0.999883	-4.59716
wavelet-LLH_glrlm_RunEntropy_binCount_16	-0.425332	3.6237e-12	-0.283914	0.776479	0.999883	-4.59716
wavelet-HLL_gldm_SmallDependenceHighGrayLevelEmphasis_binCount_16	0.419942	3.62376e-12	0.280316	0.779238	0.999883	-4.59717
wavelet-HLL_glszm_GrayLevelNonUniformity_binCount_16	-0.418382	3.62381e-12	-0.279274	0.780037	0.999883	-4.59717
wavelet-HLH_glszm_SizeZoneNonUniformityNormalized_binCount_16	0.416204	3.62351e-12	0.27782	0.781153	0.999883	-4.59717
log-sigma-1-0-mm-3D_glrlm_LowGrayLevelRunEmphasis_binCount_16	0.411667	3.62378e-12	0.274792	0.783479	0.999883	-4.59718
log-sigma-1-0-mm-3D_gldm_HighGrayLevelEmphasis_binCount_16	-0.410529	3.62381e-12	-0.274032	0.784063	0.999883	-4.59718
wavelet-LHH_gldm_SmallDependenceLowGrayLevelEmphasis_binCount_16	0.408272	3.62379e-12	0.272526	0.785221	0.999883	-4.59718
wavelet-HHH_gldm_SmallDependenceEmphasis_binCount_16	-0.405603	3.62383e-12	-0.270745	0.78659	0.999883	-4.59718
original_gldm_SmallDependenceEmphasis_binCount_16	0.401419	3.62358e-12	0.267952	0.788739	0.999883	-4.59718
log-sigma-3-0-mm-3D_glcm_SumSquares_binCount_16	-0.399167	3.62355e-12	-0.266448	0.789897	0.999883	-4.59719
wavelet-HHL_firstorder_Minimum_binCount_16	0.398415	3.62365e-12	0.265946	0.790283	0.999883	-4.59719
log-sigma-3-0-mm-3D_glrlm_LongRunLowGrayLevelEmphasis_binCount_16	-0.398181	3.62212e-12	-0.26579	0.790404	0.999883	-4.59719
wavelet-LLH_ngtdm_Contrast_binCount_16	-0.397742	3.62286e-12	-0.265497	0.790629	0.999883	-4.59719
log-sigma-1-0-mm-3D_glszm_GrayLevelNonUniformity_binCount_16	-0.388733	3.62377e-12	-0.259483	0.795265	0.999883	-4.59719
log-sigma-3-0-mm-3D_glcm_ClusterShade_binCount_16	-0.388155	3.62377e-12	-0.259097	0.795563	0.999883	-4.59719
wavelet-LHL_ngtdm_Strength_binCount_16	0.386913	3.62338e-12	0.258268	0.796203	0.999883	-4.59719
log-sigma-3-0-mm-3D_gldm_LargeDependenceLowGrayLevelEmphasis_binCount_16	-0.385994	3.62364e-12	-0.257655	0.796676	0.999883	-4.5972
log-sigma-1-0-mm-3D_ngtdm_Strength_binCount_16	0.384687	3.6236e-12	0.256783	0.797349	0.999883	-4.5972
wavelet-LLL_firstorder_TotalEnergy_binCount_16	-0.381081	3.62388e-12	-0.254376	0.799208	0.999883	-4.5972
wavelet-HLH_firstorder_Range_binCount_16	-0.381012	3.62368e-12	-0.25433	0.799244	0.999883	-4.5972
log-sigma-3-0-mm-3D_glcm_Idn_binCount_16	0.377946	3.62396e-12	0.252283	0.800825	0.999883	-4.5972
wavelet-LHL_gldm_DependenceNonUniformity_binCount_16	-0.377892	3.6236e-12	-0.252247	0.800853	0.999883	-4.5972
wavelet-HLL_gldm_DependenceNonUniformity_binCount_16	-0.375338	3.62332e-12	-0.250542	0.802171	0.999883	-4.5972
wavelet-HHL_glcm_Idm_binCount_16	0.373942	3.62368e-12	0.24961	0.802892	0.999883	-4.5972
wavelet-HHH_glszm_ZoneEntropy_binCount_16	-0.369508	3.62396e-12	-0.246651	0.805181	0.999883	-4.59721
wavelet-HLL_ngtdm_Complexity_binCount_16	0.367309	3.62387e-12	0.245183	0.806317	0.999883	-4.59721
wavelet-LLH_gldm_DependenceNonUniformityNormalized_binCount_16	0.360554	3.62379e-12	0.240674	0.809811	0.999883	-4.59721
log-sigma-3-0-mm-3D_firstorder_Minimum_binCount_16	0.360298	3.62381e-12	0.240503	0.809943	0.999883	-4.59721
original_glrlm_RunLengthNonUniformityNormalized_binCount_16	0.357608	3.62396e-12	0.238707	0.811335	0.999883	-4.59722
wavelet-LLL_glcm_ClusterShade_binCount_16	-0.357494	3.62379e-12	-0.238631	0.811394	0.999883	-4.59722
original_gldm_LargeDependenceHighGrayLevelEmphasis_binCount_16	-0.356882	3.61809e-12	-0.238223	0.811711	0.999883	-4.59722
original_glrlm_RunVariance_binCount_16	-0.355214	3.62363e-12	-0.237109	0.812575	0.999883	-4.59722
wavelet-LLH_glszm_LargeAreaHighGrayLevelEmphasis_binCount_16	-0.353885	3.62159e-12	-0.236222	0.813263	0.999883	-4.59722
wavelet-LLH_firstorder_Variance_binCount_16	0.351418	3.62363e-12	0.234575	0.814541	0.999883	-4.59722
wavelet-LLH_glrlm_GrayLevelNonUniformityNormalized_binCount_16	0.35035	3.62391e-12	0.233862	0.815094	0.999883	-4.59722
log-sigma-1-0-mm-3D_firstorder_Kurtosis_binCount_16	0.345747	3.62364e-12	0.23079	0.817481	0.999883	-4.59722
wavelet-LHH_firstorder_RobustMeanAbsoluteDeviation_binCount_16	0.341907	3.62355e-12	0.228227	0.819472	0.999883	-4.59723
wavelet-LLL_gldm_DependenceVariance_binCount_16	-0.341694	3.62282e-12	-0.228084	0.819583	0.999883	-4.59723
wavelet-HHL_glcm_ClusterProminence_binCount_16	0.339913	3.62367e-12	0.226895	0.820507	0.999883	-4.59723
wavelet-HHH_gldm_DependenceNonUniformity_binCount_16	-0.339354	3.62377e-12	-0.226522	0.820797	0.999883	-4.59723
wavelet-HHH_firstorder_10Percentile_binCount_16	0.338858	3.62339e-12	0.226191	0.821055	0.999883	-4.59723
wavelet-LHL_glszm_SizeZoneNonUniformity_binCount_16	0.336911	3.62388e-12	0.224892	0.822066	0.999883	-4.59723
original_firstorder_TotalEnergy_binCount_16	-0.335788	3.62374e-12	-0.224142	0.822649	0.999883	-4.59723
original_firstorder_Variance_binCount_16	0.334751	3.62261e-12	0.22345	0.823188	0.999883	-4.59723
wavelet-LLH_gldm_SmallDependenceLowGrayLevelEmphasis_binCount_16	-0.334283	3.62365e-12	-0.223138	0.823431	0.999883	-4.59723
log-sigma-1-0-mm-3D_glszm_ZoneEntropy_binCount_16	-0.334026	3.62396e-12	-0.222966	0.823564	0.999883	-4.59723
wavelet-LLH_firstorder_Uniformity_binCount_16	0.330915	3.62378e-12	0.220889	0.825181	0.999883	-4.59723
wavelet-HHH_gldm_DependenceVariance_binCount_16	0.328951	3.62376e-12	0.219578	0.826202	0.999883	-4.59724
wavelet-LLL_glrlm_RunLengthNonUniformityNormalized_binCount_16	0.326199	3.6239e-12	0.217741	0.827633	0.999883	-4.59724
wavelet-HHH_gldm_LargeDependenceEmphasis_binCount_16	0.324667	3.62351e-12	0.216719	0.82843	0.999883	-4.59724
wavelet-LLL_glszm_SizeZoneNonUniformity_binCount_16	-0.319536	3.62389e-12	-0.213294	0.8311	0.999883	-4.59724
wavelet-HHL_glcm_Imc1_binCount_16	-0.319039	3.62136e-12	-0.212962	0.831359	0.999883	-4.59724
log-sigma-1-0-mm-3D_gldm_DependenceNonUniformity_binCount_16	-0.318488	3.62243e-12	-0.212594	0.831646	0.999883	-4.59724
wavelet-HHH_gldm_DependenceNonUniformityNormalized_binCount_16	-0.318138	3.62319e-12	-0.212361	0.831828	0.999883	-4.59724
log-sigma-1-0-mm-3D_firstorder_TotalEnergy_binCount_16	-0.315508	3.623e-12	-0.210605	0.833198	0.999883	-4.59724
wavelet-LLH_glcm_Contrast_binCount_16	-0.314182	3.62375e-12	-0.20972	0.833889	0.999883	-4.59725
original_glrlm_ShortRunEmphasis_binCount_16	0.311541	3.62396e-12	0.207957	0.835264	0.999883	-4.59725
wavelet-LHH_ngtdm_Strength_binCount_16	0.309659	3.62326e-12	0.206701	0.836246	0.999883	-4.59725
wavelet-HLL_gldm_DependenceEntropy_binCount_16	0.309009	3.62396e-12	0.206267	0.836584	0.999883	-4.59725
wavelet-HHH_firstorder_Minimum_binCount_16	0.305482	3.62349e-12	0.203912	0.838424	0.999883	-4.59725
wavelet-HLH_firstorder_Kurtosis_binCount_16	-0.304869	3.62202e-12	-0.203503	0.838744	0.999883	-4.59725
log-sigma-3-0-mm-3D_glcm_Imc2_binCount_16	-0.304322	3.62364e-12	-0.203138	0.839029	0.999883	-4.59725
wavelet-LLH_glcm_Imc2_binCount_16	0.300927	3.62393e-12	0.200872	0.840801	0.999883	-4.59725
log-sigma-1-0-mm-3D_firstorder_Skewness_binCount_16	0.299152	3.62362e-12	0.199687	0.841727	0.999883	-4.59725
wavelet-LLH_firstorder_RootMeanSquared_binCount_16	0.292858	3.62328e-12	0.195486	0.845015	0.999883	-4.59726
wavelet-LLL_glcm_Imc2_binCount_16	-0.291112	3.62387e-12	-0.194321	0.845927	0.999883	-4.59726
log-sigma-3-0-mm-3D_gldm_LowGrayLevelEmphasis_binCount_16	0.290932	3.62367e-12	0.1942	0.846021	0.999883	-4.59726
wavelet-LLH_glcm_SumEntropy_binCount_16	0.289587	3.62396e-12	0.193303	0.846724	0.999883	-4.59726
wavelet-LLH_firstorder_Skewness_binCount_16	-0.287773	3.62387e-12	-0.192091	0.847673	0.999883	-4.59726
original_glrlm_LongRunEmphasis_binCount_16	-0.285628	3.62373e-12	-0.19066	0.848794	0.999883	-4.59726
wavelet-HLL_gldm_LargeDependenceLowGrayLevelEmphasis_binCount_16	-0.285006	3.62301e-12	-0.190245	0.849119	0.999883	-4.59726
wavelet-LLL_gldm_DependenceNonUniformityNormalized_binCount_16	0.284377	3.61011e-12	0.189825	0.849448	0.999883	-4.59726
wavelet-LHH_firstorder_InterquartileRange_binCount_16	0.277894	3.62378e-12	0.185497	0.852841	0.999883	-4.59727
wavelet-LLH_glszm_SizeZoneNonUniformityNormalized_binCount_16	0.275889	3.6236e-12	0.184159	0.853891	0.999883	-4.59727
wavelet-HLH_glszm_ZonePercentage_binCount_16	0.275027	3.62363e-12	0.183583	0.854342	0.999883	-4.59727
wavelet-LHL_glszm_ZoneEntropy_binCount_16	0.269528	3.62396e-12	0.179913	0.857223	0.999883	-4.59727
original_glcm_DifferenceVariance_binCount_16	-0.267862	3.62388e-12	-0.178801	0.858096	0.999883	-4.59727
wavelet-LLH_glcm_Idmn_binCount_16	0.262618	3.62396e-12	0.1753	0.860846	0.999883	-4.59727
wavelet-LLL_glrlm_ShortRunHighGrayLevelEmphasis_binCount_16	0.259637	3.62354e-12	0.173311	0.862409	0.999883	-4.59728
wavelet-LLH_firstorder_Maximum_binCount_16	0.258863	3.62377e-12	0.172794	0.862815	0.999883	-4.59728
log-sigma-3-0-mm-3D_firstorder_Mean_binCount_16	0.258747	3.62374e-12	0.172717	0.862876	0.999883	-4.59728
wavelet-LLL_glrlm_LongRunHighGrayLevelEmphasis_binCount_16	-0.258218	3.62383e-12	-0.172363	0.863154	0.999883	-4.59728
original_firstorder_Mean_binCount_16	-0.255983	3.62365e-12	-0.170872	0.864326	0.999883	-4.59728
original_glcm_Correlation_binCount_16	0.248938	3.6236e-12	0.166168	0.868026	0.999883	-4.59728
log-sigma-3-0-mm-3D_firstorder_InterquartileRange_binCount_16	-0.247883	3.62361e-12	-0.165465	0.86858	0.999883	-4.59728
wavelet-HLH_gldm_SmallDependenceEmphasis_binCount_16	0.246023	3.6236e-12	0.164223	0.869557	0.999883	-4.59728
log-sigma-3-0-mm-3D_glcm_MCC_binCount_16	-0.243302	3.6239e-12	-0.162407	0.870987	0.999883	-4.59728
log-sigma-3-0-mm-3D_glszm_GrayLevelNonUniformityNormalized_binCount_16	0.239314	3.62388e-12	0.159744	0.873084	0.999883	-4.59729
log-sigma-3-0-mm-3D_glrlm_LowGrayLevelRunEmphasis_binCount_16	0.238228	3.62293e-12	0.159019	0.873655	0.999883	-4.59729
log-sigma-3-0-mm-3D_firstorder_10Percentile_binCount_16	0.237325	3.62365e-12	0.158417	0.87413	0.999883	-4.59729
wavelet-LLL_firstorder_MeanAbsoluteDeviation_binCount_16	0.236868	3.62389e-12	0.158112	0.87437	0.999883	-4.59729
wavelet-HHL_glrlm_RunVariance_binCount_16	0.233846	3.62359e-12	0.156095	0.87596	0.999883	-4.59729
wavelet-LLH_glcm_MaximumProbability_binCount_16	-0.232055	3.623e-12	-0.154899	0.876902	0.999883	-4.59729
wavelet-LHL_gldm_LargeDependenceLowGrayLevelEmphasis_binCount_16	-0.232038	3.62374e-12	-0.154888	0.876911	0.999883	-4.59729
wavelet-HHH_firstorder_Skewness_binCount_16	-0.22723	3.6236e-12	-0.151679	0.879442	0.999883	-4.59729
wavelet-LHH_glszm_GrayLevelVariance_binCount_16	0.222003	3.62383e-12	0.148189	0.882195	0.999883	-4.59729
wavelet-HHL_firstorder_InterquartileRange_binCount_16	-0.221058	3.62383e-12	-0.147559	0.882693	0.999883	-4.59729
wavelet-HHH_firstorder_RobustMeanAbsoluteDeviation_binCount_16	-0.220244	3.62376e-12	-0.147015	0.883121	0.999883	-4.59729
original_firstorder_RobustMeanAbsoluteDeviation_binCount_16	0.21587	3.62355e-12	0.144096	0.885426	0.999883	-4.5973
original_glrlm_RunPercentage_binCount_16	0.21499	3.62396e-12	0.143508	0.88589	0.999883	-4.5973
wavelet-HHH_firstorder_Range_binCount_16	-0.211158	3.6236e-12	-0.14095	0.887911	0.999883	-4.5973
wavelet-LLL_gldm_HighGrayLevelEmphasis_binCount_16	0.21084	3.62366e-12	0.140738	0.888079	0.999883	-4.5973
wavelet-HLH_firstorder_RobustMeanAbsoluteDeviation_binCount_16	0.210589	3.62387e-12	0.14057	0.888211	0.999883	-4.5973
wavelet-HLH_glszm_LowGrayLevelZoneEmphasis_binCount_16	-0.209166	3.61995e-12	-0.13962	0.888961	0.999883	-4.5973
wavelet-HLH_glszm_SmallAreaLowGrayLevelEmphasis_binCount_16	-0.205655	3.6238e-12	-0.137277	0.890813	0.999883	-4.5973
original_firstorder_MeanAbsoluteDeviation_binCount_16	0.20346	3.62358e-12	0.135812	0.891971	0.999883	-4.5973
log-sigma-3-0-mm-3D_glcm_ClusterTendency_binCount_16	-0.203431	3.62358e-12	-0.135792	0.891987	0.999883	-4.5973
wavelet-LLH_firstorder_InterquartileRange_binCount_16	0.203307	3.62374e-12	0.13571	0.892052	0.999883	-4.5973
wavelet-LLL_firstorder_Median_binCount_16	-0.202705	3.62385e-12	-0.135308	0.89237	0.999883	-4.5973
wavelet-LHH_firstorder_Minimum_binCount_16	0.201355	3.62382e-12	0.134406	0.893083	0.999883	-4.5973
log-sigma-1-0-mm-3D_glcm_SumEntropy_binCount_16	0.200673	3.62396e-12	0.133951	0.893443	0.999883	-4.5973
wavelet-HLH_firstorder_InterquartileRange_binCount_16	0.200556	3.62376e-12	0.133873	0.893504	0.999883	-4.5973
wavelet-LHH_gldm_DependenceEntropy_binCount_16	0.199768	3.62396e-12	0.133347	0.89392	0.999883	-4.5973
original_glrlm_LongRunHighGrayLevelEmphasis_binCount_16	0.196785	3.62269e-12	0.131356	0.895495	0.999883	-4.5973
wavelet-LLH_glcm_SumSquares_binCount_16	-0.19651	3.62377e-12	-0.131173	0.89564	0.999883	-4.5973
original_firstorder_Uniformity_binCount_16	0.195658	3.62385e-12	0.130604	0.89609	0.999883	-4.5973
wavelet-LLL_glrlm_HighGrayLevelRunEmphasis_binCount_16	0.192861	3.62364e-12	0.128736	0.897568	0.999883	-4.59731
wavelet-HLL_glszm_SmallAreaLowGrayLevelEmphasis_binCount_16	0.19071	3.62375e-12	0.127301	0.898703	0.999883	-4.59731
log-sigma-3-0-mm-3D_glszm_ZoneEntropy_binCount_16	0.190698	3.62378e-12	0.127293	0.89871	0.999883	-4.59731
original_firstorder_RootMeanSquared_binCount_16	0.188603	3.60503e-12	0.125895	0.899817	0.999883	-4.59731
log-sigma-1-0-mm-3D_glrlm_ShortRunHighGrayLevelEmphasis_binCount_16	-0.188127	3.62384e-12	-0.125577	0.900068	0.999883	-4.59731
wavelet-HLL_glrlm_ShortRunHighGrayLevelEmphasis_binCount_16	-0.187569	3.62396e-12	-0.125204	0.900363	0.999883	-4.59731
wavelet-HHL_firstorder_RobustMeanAbsoluteDeviation_binCount_16	-0.187461	3.6239e-12	-0.125132	0.90042	0.999883	-4.59731
wavelet-LLH_glcm_ClusterTendency_binCount_16	-0.186323	3.62387e-12	-0.124373	0.901021	0.999883	-4.59731
wavelet-LHH_glrlm_LongRunHighGrayLevelEmphasis_binCount_16	0.185707	3.62279e-12	0.123962	0.901347	0.999883	-4.59731
wavelet-LLH_glszm_SmallAreaEmphasis_binCount_16	0.182684	3.6238e-12	0.121944	0.902945	0.999883	-4.59731
wavelet-LHH_firstorder_90Percentile_binCount_16	0.177335	3.62111e-12	0.118373	0.905773	0.999883	-4.59731
wavelet-HHL_gldm_DependenceVariance_binCount_16	0.174799	3.62342e-12	0.11668	0.907115	0.999883	-4.59731
wavelet-HHL_gldm_DependenceNonUniformityNormalized_binCount_16	0.174134	3.62372e-12	0.116237	0.907466	0.999883	-4.59731
log-sigma-3-0-mm-3D_firstorder_MeanAbsoluteDeviation_binCount_16	-0.168002	3.62295e-12	-0.112143	0.910711	0.999883	-4.59731
log-sigma-3-0-mm-3D_glcm_JointEnergy_binCount_16	0.165922	3.62335e-12	0.110754	0.911812	0.999883	-4.59732
log-sigma-3-0-mm-3D_glcm_JointEntropy_binCount_16	0.165761	3.62396e-12	0.110647	0.911897	0.999883	-4.59732
log-sigma-1-0-mm-3D_firstorder_Uniformity_binCount_16	-0.159059	3.62392e-12	-0.106173	0.915446	0.999883	-4.59732
wavelet-HLL_glrlm_RunEntropy_binCount_16	0.159053	3.62396e-12	0.106169	0.915449	0.999883	-4.59732
wavelet-LLL_glszm_SmallAreaLowGrayLevelEmphasis_binCount_16	-0.151961	3.62389e-12	-0.101436	0.919206	0.999883	-4.59732
log-sigma-3-0-mm-3D_firstorder_TotalEnergy_binCount_16	0.150896	3.62379e-12	0.100725	0.91977	0.999883	-4.59732
wavelet-LLL_glcm_Correlation_binCount_16	0.149709	3.62324e-12	0.0999324	0.920399	0.999883	-4.59732
wavelet-LLL_firstorder_Variance_binCount_16	0.148223	3.62033e-12	0.0989404	0.921187	0.999883	-4.59732
log-sigma-3-0-mm-3D_firstorder_Energy_binCount_16	-0.14701	3.62308e-12	-0.0981306	0.92183	0.999883	-4.59732
wavelet-HHL_firstorder_Range_binCount_16	-0.145745	3.62389e-12	-0.0972865	0.9225	0.999883	-4.59732
wavelet-LLL_glcm_MCC_binCount_16	-0.145374	3.62381e-12	-0.0970389	0.922697	0.999883	-4.59732
wavelet-HHL_firstorder_Maximum_binCount_16	0.144541	3.62368e-12	0.0964824	0.923138	0.999883	-4.59732
log-sigma-1-0-mm-3D_firstorder_Mean_binCount_16	0.142727	3.62343e-12	0.0952716	0.9241	0.999883	-4.59732
wavelet-LLL_firstorder_10Percentile_binCount_16	-0.135428	3.62384e-12	-0.0903995	0.927971	0.999883	-4.59732
log-sigma-3-0-mm-3D_glcm_ClusterProminence_binCount_16	-0.135097	3.6226e-12	-0.0901789	0.928146	0.999883	-4.59732
wavelet-HHL_glcm_MCC_binCount_16	-0.131708	3.62363e-12	-0.0879163	0.929944	0.999883	-4.59733
wavelet-HHL_glrlm_RunLengthNonUniformityNormalized_binCount_16	-0.129727	3.61816e-12	-0.086594	0.930995	0.999883	-4.59733
wavelet-HHL_glrlm_RunPercentage_binCount_16	-0.129727	3.62396e-12	-0.086594	0.930995	0.999883	-4.59733
wavelet-HHL_glrlm_ShortRunEmphasis_binCount_16	-0.129727	3.62396e-12	-0.086594	0.930995	0.999883	-4.59733
wavelet-HHL_glszm_SizeZoneNonUniformityNormalized_binCount_16	0.12545	3.6239e-12	0.0837395	0.933264	0.999883	-4.59733
log-sigma-3-0-mm-3D_glrlm_ShortRunLowGrayLevelEmphasis_binCount_16	0.125039	3.62386e-12	0.0834649	0.933483	0.999883	-4.59733
log-sigma-1-0-mm-3D_glrlm_GrayLevelNonUniformityNormalized_binCount_16	-0.119881	3.62379e-12	-0.0800216	0.936221	0.999883	-4.59733
wavelet-LLL_firstorder_90Percentile_binCount_16	-0.117699	3.62394e-12	-0.0785652	0.937379	0.999883	-4.59733
wavelet-LLH_firstorder_RobustMeanAbsoluteDeviation_binCount_16	0.117507	3.62269e-12	0.0784375	0.937481	0.999883	-4.59733
wavelet-HLH_firstorder_Maximum_binCount_16	-0.117338	3.62382e-12	-0.0783244	0.937571	0.999883	-4.59733
log-sigma-1-0-mm-3D_gldm_SmallDependenceHighGrayLevelEmphasis_binCount_16	-0.116751	3.621e-12	-0.0779329	0.937882	0.999883	-4.59733
log-sigma-3-0-mm-3D_glcm_DifferenceEntropy_binCount_16	-0.116686	3.62396e-12	-0.0778895	0.937917	0.999883	-4.59733
wavelet-HHH_firstorder_InterquartileRange_binCount_16	-0.114217	3.62261e-12	-0.0762412	0.939228	0.999883	-4.59733
log-sigma-3-0-mm-3D_firstorder_90Percentile_binCount_16	0.110899	3.61847e-12	0.0740263	0.94099	0.999883	-4.59733
log-sigma-3-0-mm-3D_firstorder_Variance_binCount_16	0.110221	3.62333e-12	0.0735738	0.94135	0.999883	-4.59733
wavelet-HHL_firstorder_Median_binCount_16	-0.108144	3.62366e-12	-0.0721874	0.942454	0.999883	-4.59733
wavelet-HHL_glrlm_LongRunEmphasis_binCount_16	0.107906	3.62364e-12	0.0720287	0.94258	0.999883	-4.59733
original_firstorder_InterquartileRange_binCount_16	0.104826	0.00188411	0.0699724	0.944216	0.999883	-4.59733
wavelet-HLL_glszm_SizeZoneNonUniformity_binCount_16	0.104435	3.6239e-12	0.0697115	0.944424	0.999883	-4.59733
wavelet-HHL_glszm_SmallAreaEmphasis_binCount_16	0.103813	3.62386e-12	0.0692965	0.944754	0.999883	-4.59733
log-sigma-1-0-mm-3D_glcm_Idm_binCount_16	-0.102876	3.62342e-12	-0.068671	0.945252	0.999883	-4.59733
original_glcm_Idm_binCount_16	-0.0987686	3.6234e-12	-0.0659291	0.947435	0.999883	-4.59733
wavelet-LLH_glcm_ClusterProminence_binCount_16	-0.0969168	3.62386e-12	-0.064693	0.948419	0.999883	-4.59733
log-sigma-1-0-mm-3D_glszm_SizeZoneNonUniformityNormalized_binCount_16	0.0966561	3.62368e-12	0.064519	0.948558	0.999883	-4.59733
log-sigma-3-0-mm-3D_glszm_LowGrayLevelZoneEmphasis_binCount_16	0.0948938	3.62393e-12	0.0633426	0.949494	0.999883	-4.59733
wavelet-HLL_glszm_SmallAreaHighGrayLevelEmphasis_binCount_16	0.0938117	3.62396e-12	0.0626203	0.95007	0.999883	-4.59733
wavelet-LLH_firstorder_TotalEnergy_binCount_16	-0.0932418	3.62278e-12	-0.0622399	0.950372	0.999883	-4.59733
wavelet-LLH_glcm_InverseVariance_binCount_16	-0.0920311	3.6239e-12	-0.0614317	0.951016	0.999883	-4.59733
wavelet-LHH_glszm_GrayLevelNonUniformity_binCount_16	-0.0910621	3.62389e-12	-0.0607849	0.951531	0.999883	-4.59733
log-sigma-3-0-mm-3D_glcm_Idm_binCount_16	0.0893167	3.62389e-12	0.0596198	0.952459	0.999883	-4.59733
log-sigma-1-0-mm-3D_glcm_MCC_binCount_16	0.0875563	3.62368e-12	0.0584447	0.953395	0.999883	-4.59734
wavelet-LHL_firstorder_Kurtosis_binCount_16	-0.0871989	3.62167e-12	-0.0582062	0.953585	0.999883	-4.59734
wavelet-LLL_gldm_LowGrayLevelEmphasis_binCount_16	-0.0850901	3.62353e-12	-0.0567986	0.954706	0.999883	-4.59734
log-sigma-1-0-mm-3D_gldm_GrayLevelVariance_binCount_16	-0.0841384	3.62365e-12	-0.0561633	0.955212	0.999883	-4.59734
original_firstorder_Median_binCount_16	-0.0799192	-0.0035627	-0.0533469	0.957456	0.999883	-4.59734
wavelet-HHL_firstorder_10Percentile_binCount_16	0.079195	3.61658e-12	0.0528635	0.957841	0.999883	-4.59734
wavelet-HLH_gldm_SmallDependenceLowGrayLevelEmphasis_binCount_16	-0.0785846	3.62311e-12	-0.0524561	0.958166	0.999883	-4.59734
wavelet-HLH_firstorder_90Percentile_binCount_16	0.0775788	3.62385e-12	0.0517847	0.958701	0.999883	-4.59734
log-sigma-1-0-mm-3D_firstorder_Entropy_binCount_16	0.076917	3.62373e-12	0.0513429	0.959053	0.999883	-4.59734
wavelet-HLH_firstorder_MeanAbsoluteDeviation_binCount_16	0.0735714	3.6239e-12	0.0491097	0.960832	0.999883	-4.59734
log-sigma-1-0-mm-3D_firstorder_Median_binCount_16	0.0729897	3.62377e-12	0.0487214	0.961142	0.999883	-4.59734
wavelet-HHH_glcm_InverseVariance_binCount_16	-0.0729782	3.62381e-12	-0.0487137	0.961148	0.999883	-4.59734
wavelet-LLL_glcm_Autocorrelation_binCount_16	0.0720364	3.62375e-12	0.0480851	0.961649	0.999883	-4.59734
log-sigma-1-0-mm-3D_glszm_SmallAreaEmphasis_binCount_16	-0.0719523	3.62379e-12	-0.0480289	0.961694	0.999883	-4.59734
wavelet-LLH_glcm_JointEnergy_binCount_16	0.0707496	3.62343e-12	0.0472261	0.962333	0.999883	-4.59734
wavelet-LHH_gldm_DependenceNonUniformity_binCount_16	-0.0689839	3.6231e-12	-0.0460475	0.963273	0.999883	-4.59734
original_glcm_Id_binCount_16	-0.0677054	3.62387e-12	-0.0451941	0.963953	0.999883	-4.59734
wavelet-LHH_firstorder_RootMeanSquared_binCount_16	0.0670163	3.62346e-12	0.0447341	0.96432	0.999883	-4.59734
wavelet-LHH_firstorder_Variance_binCount_16	0.0670163	3.62313e-12	0.0447341	0.96432	0.999883	-4.59734
log-sigma-1-0-mm-3D_glcm_ClusterProminence_binCount_16	-0.0668276	3.62378e-12	-0.0446081	0.96442	0.999883	-4.59734
log-sigma-1-0-mm-3D_glcm_Contrast_binCount_16	-0.0620075	3.62381e-12	-0.0413907	0.966985	0.999883	-4.59734
wavelet-LLH_gldm_DependenceEntropy_binCount_16	-0.059839	3.62396e-12	-0.0399431	0.968139	0.999883	-4.59734
log-sigma-1-0-mm-3D_glcm_Idn_binCount_16	-0.0584722	3.62396e-12	-0.0390308	0.968866	0.999883	-4.59734
wavelet-LHL_gldm_DependenceEntropy_binCount_16	0.0583099	3.62396e-12	0.0389225	0.968953	0.999883	-4.59734
wavelet-LLH_glszm_GrayLevelNonUniformity_binCount_16	-0.0582798	3.62368e-12	-0.0389024	0.968969	0.999883	-4.59734
wavelet-HLL_firstorder_Mean_binCount_16	-0.0566618	3.62376e-12	-0.0378224	0.96983	0.999883	-4.59734
wavelet-LHL_firstorder_Minimum_binCount_16	-0.0547224	3.62379e-12	-0.0365278	0.970862	0.999883	-4.59734
log-sigma-3-0-mm-3D_glcm_Id_binCount_16	0.0515288	3.62396e-12	0.034396	0.972562	0.999883	-4.59734
wavelet-HHL_firstorder_MeanAbsoluteDeviation_binCount_16	-0.0514043	3.62389e-12	-0.0343129	0.972628	0.999883	-4.59734
log-sigma-3-0-mm-3D_firstorder_RobustMeanAbsoluteDeviation_binCount_16	-0.0493751	3.62378e-12	-0.0329584	0.973708	0.999883	-4.59734
log-sigma-1-0-mm-3D_glcm_Id_binCount_16	-0.0491226	3.62362e-12	-0.0327899	0.973842	0.999883	-4.59734
wavelet-LLL_firstorder_Mean_binCount_16	0.0483616	3.62377e-12	0.0322819	0.974248	0.999883	-4.59734
log-sigma-1-0-mm-3D_glcm_SumSquares_binCount_16	0.0474766	3.62364e-12	0.0316912	0.974719	0.999883	-4.59734
original_firstorder_10Percentile_binCount_16	-0.0466448	0.123397	-0.0311359	0.975161	0.999883	-4.59734
wavelet-LLH_gldm_GrayLevelVariance_binCount_16	-0.0444553	3.62369e-12	-0.0296744	0.976327	0.999883	-4.59734
wavelet-HLH_firstorder_10Percentile_binCount_16	-0.0434952	3.62393e-12	-0.0290335	0.976838	0.999883	-4.59734
wavelet-HLH_firstorder_Minimum_binCount_16	-0.0425084	3.62391e-12	-0.0283748	0.977363	0.999883	-4.59734
wavelet-LHL_firstorder_Range_binCount_16	0.0424045	3.62336e-12	0.0283055	0.977419	0.999883	-4.59734
wavelet-LLL_glcm_JointAverage_binCount_16	0.0410443	3.62391e-12	0.0273975	0.978143	0.999883	-4.59734
wavelet-LLL_glcm_SumAverage_binCount_16	0.0410443	3.62391e-12	0.0273975	0.978143	0.999883	-4.59734
wavelet-HHL_gldm_LargeDependenceEmphasis_binCount_16	0.0408823	3.62361e-12	0.0272894	0.978229	0.999883	-4.59734
wavelet-LLH_firstorder_90Percentile_binCount_16	0.0408409	3.62384e-12	0.0272618	0.978251	0.999883	-4.59734
wavelet-LLH_glrlm_GrayLevelVariance_binCount_16	-0.0406445	3.62371e-12	-0.0271306	0.978356	0.999883	-4.59734
wavelet-HHL_glszm_GrayLevelNonUniformityNormalized_binCount_16	-0.0401577	3.62323e-12	-0.0268057	0.978615	0.999883	-4.59734
original_firstorder_90Percentile_binCount_16	0.0395405	-0.00426761	0.0263937	0.978944	0.999883	-4.59734
wavelet-LLL_gldm_SmallDependenceHighGrayLevelEmphasis_binCount_16	-0.0362993	3.62384e-12	-0.0242302	0.980669	0.999883	-4.59734
log-sigma-1-0-mm-3D_glcm_ClusterTendency_binCount_16	0.0358078	3.6235e-12	0.0239021	0.980931	0.999883	-4.59734
log-sigma-1-0-mm-3D_glcm_DifferenceAverage_binCount_16	-0.0355553	3.62381e-12	-0.0237336	0.981065	0.999883	-4.59734
log-sigma-3-0-mm-3D_firstorder_Median_binCount_16	0.02974	3.62375e-12	0.0198518	0.984162	0.999883	-4.59734
original_glcm_Contrast_binCount_16	0.0258055	3.62372e-12	0.0172254	0.986257	0.999883	-4.59734
wavelet-LLH_firstorder_MeanAbsoluteDeviation_binCount_16	-0.0235528	3.62386e-12	-0.0157217	0.987457	0.999883	-4.59734
wavelet-HHH_gldm_LargeDependenceHighGrayLevelEmphasis_binCount_16	0.0219968	3.62037e-12	0.0146831	0.988285	0.999883	-4.59734
log-sigma-1-0-mm-3D_glcm_Correlation_binCount_16	0.0207362	3.62358e-12	0.0138416	0.988956	0.999883	-4.59734
wavelet-LLL_glszm_GrayLevelNonUniformity_binCount_16	-0.019483	3.62382e-12	-0.0130051	0.989624	0.999883	-4.59734
original_glcm_Idn_binCount_16	0.0143176	3.62396e-12	0.00955718	0.992375	0.999883	-4.59734
log-sigma-1-0-mm-3D_glcm_Idmn_binCount_16	0.0134917	3.62396e-12	0.00900588	0.992815	0.999883	-4.59734
original_glcm_Idmn_binCount_16	-0.0113751	3.62396e-12	-0.00759301	0.993942	0.999883	-4.59734
log-sigma-3-0-mm-3D_glszm_SmallAreaHighGrayLevelEmphasis_binCount_16	-0.00991641	3.6237e-12	-0.00661931	0.994719	0.999883	-4.59734
wavelet-LLH_glcm_DifferenceEntropy_binCount_16	-0.00945177	3.6239e-12	-0.00630916	0.994966	0.999883	-4.59734
wavelet-HLH_gldm_LargeDependenceHighGrayLevelEmphasis_binCount_16	0.00921837	3.62362e-12	0.00615336	0.99509	0.999883	-4.59734
wavelet-HHL_firstorder_90Percentile_binCount_16	0.00481419	3.62377e-12	0.00321352	0.997436	0.999883	-4.59734
wavelet-LHL_ngtdm_Complexity_binCount_16	-0.00411369	3.62387e-12	-0.00274594	0.997809	0.999883	-4.59734
wavelet-HHL_firstorder_RootMeanSquared_binCount_16	-0.002557	3.6238e-12	-0.00170683	0.998638	0.999883	-4.59734
wavelet-HHL_firstorder_Variance_binCount_16	-0.002557	3.62386e-12	-0.00170683	0.998638	0.999883	-4.59734
wavelet-LHH_glszm_SizeZoneNonUniformity_binCount_16	0.00153158	3.62339e-12	0.00102235	0.999184	0.999883	-4.59734
wavelet-HHH_firstorder_Maximum_binCount_16	0.00130378	3.62346e-12	0.000870288	0.999306	0.999883	-4.59734
original_glcm_DifferenceAverage_binCount_16	0.00113458	3.6238e-12	0.000757346	0.999396	0.999883	-4.59734
wavelet-LLL_firstorder_RobustMeanAbsoluteDeviation_binCount_16	0.000220377	3.62369e-12	0.000147104	0.999883	0.999883	-4.59734
