# Supplementary material for: Comparative Analysis of CT and MRI Combined with RNA Sequencing for Radiogenomic Staging of Bladder Cancer
Source: Int J Mol Sci. 2025 Sep 30;26(19):9570. doi: 10.3390/ijms26199570 (PMC12524899; doi:10.3390/ijms26199570)
Supplement: Supplementary file 1 [file ijms-26-09570-s001.zip › Table S5_CCA.xlsx]

## Sheet: .
feature	val	feature_type	cor_old	cor	cca.comp	type
PPIE	0.163558	gene	0.290841	Positive	1	mri
VARS2	0.153374	gene	0.290841	Positive	1	mri
ATMIN	0.149611	gene	0.290841	Positive	1	mri
PSMB5	0.14658	gene	0.290841	Positive	1	mri
HMGCS1	0.140481	gene	0.290841	Positive	1	mri
DIDO1	0.138515	gene	0.290841	Positive	1	mri
CCDC22	0.136484	gene	0.290841	Positive	1	mri
TFAM	0.135843	gene	0.290841	Positive	1	mri
PRPSAP1	0.135068	gene	0.290841	Positive	1	mri
GRPEL1	0.133221	gene	0.290841	Positive	1	mri
wavelet-LLL_glrlm_ShortRunLowGrayLevelEmphasis	0.656737	radiomic	0.290841	Positive	1	mri
wavelet-LLL_glrlm_LowGrayLevelRunEmphasis	0.502448	radiomic	0.290841	Positive	1	mri
wavelet-LLL_gldm_LowGrayLevelEmphasis	0.37003	radiomic	0.290841	Positive	1	mri
original_gldm_LowGrayLevelEmphasis	0.315749	radiomic	0.290841	Positive	1	mri
original_glrlm_LowGrayLevelRunEmphasis	0.248547	radiomic	0.290841	Positive	1	mri
original_glrlm_ShortRunLowGrayLevelEmphasis	0.133595	radiomic	0.290841	Positive	1	mri
ACTRT2	0.212862	gene	-0.383587	Negative	4	mri
RSPO4	0.209633	gene	-0.383587	Negative	4	mri
EPGN	0.202393	gene	-0.383587	Negative	4	mri
ADRA1A	0.188483	gene	-0.383587	Negative	4	mri
PGLYRP3	0.186051	gene	-0.383587	Negative	4	mri
KCNG4	0.176115	gene	-0.383587	Negative	4	mri
CASR	0.170423	gene	-0.383587	Negative	4	mri
RHD	0.167189	gene	-0.383587	Negative	4	mri
ABCC8	0.165736	gene	-0.383587	Negative	4	mri
CTLA4	0.163033	gene	-0.383587	Negative	4	mri
wavelet-LLH_firstorder_MeanAbsoluteDeviation	0.531652	radiomic	-0.383587	Negative	4	mri
wavelet-LLH_firstorder_RobustMeanAbsoluteDeviation	0.531412	radiomic	-0.383587	Negative	4	mri
wavelet-LLH_firstorder_InterquartileRange	0.531331	radiomic	-0.383587	Negative	4	mri
wavelet-LHL_glszm_HighGrayLevelZoneEmphasis	0.302692	radiomic	-0.383587	Negative	4	mri
wavelet-LLL_ngtdm_Complexity	0.222265	radiomic	-0.383587	Negative	4	mri
wavelet-HLL_firstorder_Skewness	0.107754	radiomic	-0.383587	Negative	4	mri
KRT19	0.142039	gene	0.130232	Positive	1	ct
GTF2I	0.14056	gene	0.130232	Positive	1	ct
TXNIP	0.138459	gene	0.130232	Positive	1	ct
RBMXL1	0.13798	gene	0.130232	Positive	1	ct
ASCC2	0.134477	gene	0.130232	Positive	1	ct
SF3A1	0.133744	gene	0.130232	Positive	1	ct
DBI	0.131562	gene	0.130232	Positive	1	ct
ZMYM2	0.12923	gene	0.130232	Positive	1	ct
USP16	0.129054	gene	0.130232	Positive	1	ct
GDF15	0.123445	gene	0.130232	Positive	1	ct
wavelet-LLH_glcm_Autocorrelation	0.544004	radiomic	0.130232	Positive	1	ct
wavelet-LLH_glcm_JointAverage	0.501808	radiomic	0.130232	Positive	1	ct
wavelet-LLH_glcm_SumAverage	0.501808	radiomic	0.130232	Positive	1	ct
wavelet-HHH_firstorder_Kurtosis	0.427865	radiomic	0.130232	Positive	1	ct
wavelet-LLL_glcm_JointEnergy	0.124911	radiomic	0.130232	Positive	1	ct
wavelet-HHH_firstorder_Median	0.0420331	radiomic	0.130232	Positive	1	ct
ACTRT2	0.196854	gene	-0.3726	Negative	3	ct
ABCC8	0.196749	gene	-0.3726	Negative	3	ct
ADRA1A	0.181552	gene	-0.3726	Negative	3	ct
MPZL3	0.179951	gene	-0.3726	Negative	3	ct
SHISA7	0.175913	gene	-0.3726	Negative	3	ct
RSPO4	0.175269	gene	-0.3726	Negative	3	ct
GRIN1	0.169337	gene	-0.3726	Negative	3	ct
PRRT4	0.162626	gene	-0.3726	Negative	3	ct
PGLYRP3	0.161881	gene	-0.3726	Negative	3	ct
PAQR5	0.160792	gene	-0.3726	Negative	3	ct
original_glcm_JointEntropy	0.589652	radiomic	-0.3726	Negative	3	ct
original_gldm_GrayLevelVariance	0.511191	radiomic	-0.3726	Negative	3	ct
original_glrlm_GrayLevelVariance	0.42151	radiomic	-0.3726	Negative	3	ct
original_firstorder_Entropy	0.412694	radiomic	-0.3726	Negative	3	ct
original_ngtdm_Contrast	0.207381	radiomic	-0.3726	Negative	3	ct
