# Supplementary material for: Comparative Analysis of CT and MRI Combined with RNA Sequencing for Radiogenomic Staging of Bladder Cancer
Source: Int J Mol Sci. 2025 Sep 30;26(19):9570. doi: 10.3390/ijms26199570 (PMC12524899; doi:10.3390/ijms26199570)
Supplement: Supplementary file 1 [file ijms-26-09570-s001.zip › Table S6_LR_Testing.xlsx]

## Sheet: mri_v_mrict_binCount_4
	column	n	mean	sd	median	trimmed	mad	min	max	range	skew	kurtosis	se
0	no.par	2	9.5	2.12132	9.5	9.5	1.5	8	11	3	0	1	1.5
1	AIC	2	73.358	3.95622	73.358	73.358	2.79747	70.5606	76.1555	5.59494	0	1	2.79747
2	logLik	2	-27.179	0.143211	-27.179	-27.179	0.101266	-27.2803	-27.0778	0.202531	0	1	0.101266
3	LR.stat	1	0.405062		0.405062	0.405062	0	0.405062	0.405062	0
4	df	1	3		3	3	0	3	3	0
5	Pr(>Chisq)	1	0.939195		0.939195	0.939195	0	0.939195	0.939195	0

## Sheet: ct_v_mrict_binCount_4
	column	n	mean	sd	median	trimmed	mad	min	max	range	skew	kurtosis	se
0	no.par	2	9.5	2.12132	9.5	9.5	1.5	8	11	3	0	1	1.5
1	AIC	2	80.6587	6.36842	80.6587	80.6587	4.50316	76.1555	85.1618	9.00631	4.74645e-15	1	4.50316
2	logLik	2	-30.8293	5.30553	-30.8293	-30.8293	3.75158	-34.5809	-27.0778	7.50316	-1.41299e-15	1	3.75158
3	LR.stat	1	15.0063		15.0063	15.0063	0	15.0063	15.0063	0
4	df	1	3		3	3	0	3	3	0
5	Pr(>Chisq)	1	0.00181126		0.00181126	0.00181126	0	0.00181126	0.00181126	0

## Sheet: mri_v_mrict_geneexp_binCount_4
	column	n	mean	sd	median	trimmed	mad	min	max	range	skew	kurtosis	se
0	no.par	2	9.5	2.12132	9.5	9.5	1.5	8	11	3	0	1	1.5
1	AIC	2	74.1791	2.44981	74.1791	74.1791	1.73227	72.4468	75.9114	3.46455	-1.23022e-14	1	1.73227
2	logLik	2	-27.5895	0.896418	-27.5895	-27.5895	0.633863	-28.2234	-26.9557	1.26773	8.39179e-15	1	0.633863
3	LR.stat	1	2.53545		2.53545	2.53545	0	2.53545	2.53545	0
4	df	1	3		3	3	0	3	3	0
5	Pr(>Chisq)	1	0.468918		0.468918	0.468918	0	0.468918	0.468918	0

## Sheet: mri_v_mrict_binCount_8
	column	n	mean	sd	median	trimmed	mad	min	max	range	skew	kurtosis	se
0	no.par	2	9.5	2.12132	9.5	9.5	1.5	8	11	3	0	1	1.5
1	AIC	2	77.2267	3.35992	77.2267	77.2267	2.37582	74.8509	79.6026	4.75165	0	1	2.37582
2	logLik	2	-29.1134	0.441359	-29.1134	-29.1134	0.312088	-29.4255	-28.8013	0.624176	-1.70636e-14	1	0.312088
3	LR.stat	1	1.24835		1.24835	1.24835	0	1.24835	1.24835	0
4	df	1	3		3	3	0	3	3	0
5	Pr(>Chisq)	1	0.741432		0.741432	0.741432	0	0.741432	0.741432	0

## Sheet: ct_v_mrict_binCount_8
	column	n	mean	sd	median	trimmed	mad	min	max	range	skew	kurtosis	se
0	no.par	2	9.5	2.12132	9.5	9.5	1.5	8	11	3	0	1	1.5
1	AIC	2	83.6853	5.77388	83.6853	83.6853	4.08275	79.6026	87.7681	8.1655	5.22038e-15	1	4.08275
2	logLik	2	-32.3427	5.00826	-32.3427	-32.3427	3.54137	-35.884	-28.8013	7.08275	-3.03968e-15	1	3.54137
3	LR.stat	1	14.1655		14.1655	14.1655	0	14.1655	14.1655	0
4	df	1	3		3	3	0	3	3	0
5	Pr(>Chisq)	1	0.00268832		0.00268832	0.00268832	0	0.00268832	0.00268832	0

## Sheet: mri_v_mrict_geneexp_binCount_8
	column	n	mean	sd	median	trimmed	mad	min	max	range	skew	kurtosis	se
0	no.par	2	9.5	2.12132	9.5	9.5	1.5	8	11	3	0	1	1.5
1	AIC	2	67.9373	1.63453	67.9373	67.9373	1.15579	66.7815	69.093	2.31158	1.84803e-14	1	1.15579
2	logLik	2	-24.4686	1.30406	-24.4686	-24.4686	0.922106	-25.3907	-23.5465	1.84421	5.80566e-15	1	0.922106
3	LR.stat	1	3.68842		3.68842	3.68842	0	3.68842	3.68842	0
4	df	1	3		3	3	0	3	3	0
5	Pr(>Chisq)	1	0.297134		0.297134	0.297134	0	0.297134	0.297134	0

## Sheet: mri_v_mrict_binCount_16
	column	n	mean	sd	median	trimmed	mad	min	max	range	skew	kurtosis	se
0	no.par	2	9.5	2.12132	9.5	9.5	1.5	8	11	3	0	1	1.5
1	AIC	2	78.2591	3.54982	78.2591	78.2591	2.5101	75.749	80.7692	5.0202	8.48016e-15	1	2.5101
2	logLik	2	-29.6296	0.346412	-29.6296	-29.6296	0.24495	-29.8745	-29.3846	0.4899	0	1	0.24495
3	LR.stat	1	0.9798		0.9798	0.9798	0	0.9798	0.9798	0
4	df	1	3		3	3	0	3	3	0
5	Pr(>Chisq)	1	0.80614		0.80614	0.80614	0	0.80614	0.80614	0

## Sheet: ct_v_mrict_binCount_16
	column	n	mean	sd	median	trimmed	mad	min	max	range	skew	kurtosis	se
0	no.par	2	9.5	2.12132	9.5	9.5	1.5	8	11	3	0	1	1.5
1	AIC	2	83.7606	4.23047	83.7606	83.7606	2.9914	80.7692	86.752	5.98279	0	1	2.9914
2	logLik	2	-32.3803	4.23656	-32.3803	-32.3803	2.9957	-35.376	-29.3846	5.9914	0	1	2.9957
3	LR.stat	1	11.9828		11.9828	11.9828	0	11.9828	11.9828	0
4	df	1	3		3	3	0	3	3	0
5	Pr(>Chisq)	1	0.00744234		0.00744234	0.00744234	0	0.00744234	0.00744234	0

## Sheet: mri_v_mrict_geneexp_binCount_16
	column	n	mean	sd	median	trimmed	mad	min	max	range	skew	kurtosis	se
0	no.par	2	9.5	2.12132	9.5	9.5	1.5	8	11	3	0	1	1.5
1	AIC	2	64.9276	1.41587	64.9276	64.9276	1.00117	63.9264	65.9288	2.00234	1.06209e-14	1	1.00117
2	logLik	2	-22.9638	2.82925	-22.9638	-22.9638	2.00058	-24.9644	-20.9632	4.00117	-2.6622e-15	1	2.00058
3	LR.stat	1	8.00234		8.00234	8.00234	0	8.00234	8.00234	0
4	df	1	3		3	3	0	3	3	0
5	Pr(>Chisq)	1	0.0459635		0.0459635	0.0459635	0	0.0459635	0.0459635	0
