# Supplementary material for: Comparative Analysis of CT and MRI Combined with RNA Sequencing for Radiogenomic Staging of Bladder Cancer
Source: Int J Mol Sci. 2025 Sep 30;26(19):9570. doi: 10.3390/ijms26199570 (PMC12524899; doi:10.3390/ijms26199570)
Supplement: Supplementary file 1 [file ijms-26-09570-s001.zip › Table S7_RNA_QC.xlsx]

## Sheet: RNA QC
Subject ID	Qubit Concentration (ng/ul)	% DV200	total reads	% mapped
BLCARG101	48.4	11	8.9	0.501
BLCARG102	53	61	12.4	0.85
BLCARG103	334	32	11.2	0.796
BLCARG104	1180	49	11.2	0.726
BLCARG105	484	57	10.6	0.684
BLCARG106	141	50	12.2	0.782
BLCARG107	39	11	8	0.539
BLCARG108	165	19	8.8	0.825
BLCARG109	43.6	26	8.1	0.559
BLCARG110	364	36	11.2	0.69
BLCARG111	164	56	12.3	0.716
BLCARG112	238	54	11.2	0.759
BLCARG113	137	36	11.2	0.76
BLCARG114	49.6	49	7.6	0.464
BLCARG115	564	12	8	0.494
BLCARG116	47.2	22	8.6	0.376
BLCARG117	586	46	9.1	0.608
BLCARG118	604	13	11.3	0.725
BLCARG119	370	11	11	0.815
BLCARG120	1040	33	11.9	0.756
BLCARG121	44.2	5	Omitted
BLCARG122	542	34	7	0.367
BLCARG123	514	23	11.8	0.716
BLCARG124	TOO LOW	30	Omitted
BLCARG125	138	18	11.7	0.836
BLCARG126	68.8	25	11.8	0.792
BLCARG127	197	27	10.2	0.767
BLCARG128	220	10	11.6	0.831
BLCARG129	59	24	14.3	0.627
BLCARG130	113	22	13	0.808
BLCARG131	179	34	11.1	0.703
